# Supplementary material for: Usability assessment of seven HIV self-test devices conducted with lay-users in Johannesburg, South Africa
Source: PLoS One. 2020 Jan 14;15(1):e0227198. doi: 10.1371/journal.pone.0227198 (PMC6959591; doi:10.1371/journal.pone.0227198)
Supplement: S1 Dataset — (XLSX) [file pone.0227198.s002.xlsx]

## Sheet: PATIENT DETAILS
DATE	DOMINANT HAND	GENDER	AGE BAND	EDUCATION LEVEL	NATIONALITY
2016-12-01	Right	Female	36-45	≥Gr 8	SA	Left	≤Gr 7
2016-12-01	Right	Male	26-35	≥Tech	SA	Right	≥Gr 8
2016-12-01	Right	Male	46-55	≥Gr 8	SA	Male	≥Tech
2016-12-01	Right	Female	26-35	≥Gr 8	SA	Female
2016-12-01	Right	Female	46-55	≥Gr 8	SA	18-25
2016-12-01	Right	Female	46-55	≥Gr 8	SA	26-35
2016-12-01	Right	Male	46-55	≥Gr 8	SA	36-45
2016-12-01	Right	Male	36-45	≥Gr 8	SA	46-55
2016-12-01	Right	Female	26-35	≥Gr 8	SA	56-65
2016-12-01	Right	Male	46-55	≤Gr 7	SA	>65
2016-12-01	Right	Male	36-45	≥Gr 8	SA
2016-12-01	Right	Male	18-25	≥Tech	SA
2016-12-01	Right	Male	36-45	≤Gr 7	SA
2016-12-01	Right	Male	18-25	≥Gr 8	SA
2016-12-01	Right	Female	26-35	≥Gr 8	SA
2016-12-01	Right	Female	26-35	≤Gr 7	Botswana
2016-12-01	Right	Male	26-35	≥Tech	Namibia
2016-12-01	Right	Female	36-45	≥Gr 8	SA
2016-12-01	Left	Female	36-45	≥Gr 8	SA
2016-12-01	Right	Female	18-25	≤Gr 7	Zimbabwe
2016-12-01	Right	Male	18-25	≥Gr 8	Botswana
2016-12-01	Left	Female	36-45	≥Gr 8	SA
2016-12-01	Right	Female	26-35	≥Gr 8	SA
Exclusion					Exclusion
2016-12-01	Right	Female	26-35	≥Gr 8	Zimbabwe
2016-12-01	Right	Female	18-25	≥Tech	Zimbabwe
2016-12-01	Right	Female	18-25	Tech	SA
2016-12-01	Right	Female	18-25	≥Tech	Zimbabwe
2016-12-01	Right	Female	36-45	≥Gr 8	Mozambique
2016-12-01	Right	Male	26-35	≥Gr 8	Mozambique
2016-12-01	Right	Female	26-35	≥Gr 8	SA
2016-12-01	Right	Female	18-25	≥Gr 8	SA
2016-12-01	Right	Female	18-25	≥Tech	SA
2016-12-01	Right	Female	18-25	≥Tech	SA
2016-12-01	Right	Female	36-45	≤Gr 7	Mozambique
2016-12-01	Right	Male	36-45	≥Gr 8	Mozambique
2016-12-01	Right	Male	46-55	≥Tech	SA
2016-12-01	Right	Male	18-25	≥Tech	SA
2016-12-01	Right	Female	18-25	≥Tech	SA
2016-12-01	Right	Female	26-35	≥Gr 8	Zimbabwe
2016-12-01	Right	Female	46-55	≥Gr 8	Zimbabwe
2016-12-01	Right	Male	18-25	≥Gr 8	SA
2016-12-01	Right	Male	18-25	≥Tech	SA
2016-12-01	Right	Female	36-45	≥Tech	SA
2016-12-01	Right	Male	18-25	≥Tech	SA
2016-12-01	Right	Male	18-25	≥Gr 8	SA
2016-12-01	Right	Female	26-35	≥Gr 8	Zimbabwe
2016-12-01	Right	Female	18-25	≥Gr 8	Zimbabwe
2016-12-01	Right	Female	26-35	≥Gr 8	Zimbabwe
2016-12-01	Right	Female	18-25	≥Tech	SA
2016-12-01	Right	Male	26-35	≥Gr 8	SA
2016-12-01	Right	Male	18-25	≥Tech	SA
2017-01-01	Right	Female	56-65	≤Gr 7	SA
2017-01-01	Right	Male	18-25	≥Gr 8	SA
2017-01-01	Right	Male	46-55	≥Tech	SA
2017-01-01	Right	Female	26-35	≥Gr 8	Zimbabwe
2017-01-01	Right	Male	26-35	≥Gr 8	Zimbabwe
2017-01-01	Right	Male	18-25	≥Gr 8	SA
2017-01-01	Right	Male	26-35	≥Gr 8	SA
2017-01-01	Right	Female	26-35	≤Gr 7	SA
Exclusion					Exclusion
2017-01-01	Right	Female	26-35	≥Gr 8	Zimbabwe
2017-01-01	Right	Male	18-25	≥Tech	SA
2017-01-01	Right	Female	18-25	≥Tech	SA
2017-01-01	Right	Female	46-55	≥Tech	SA
2017-01-01	Right	Male	26-35	≥Gr 8	SA
2017-01-01	Right	Female	18-25	≥Gr 8	SA
2017-01-01	Right	Female	26-35	≥Gr 8	Lesotho
2017-01-01	Right	Female	26-35	≥Gr 8	Zimbabwe
2017-01-01	Right	Male	18-25	≤Gr 7	Zimbabwe
2017-01-01	Right	Male	26-35	≥Gr 8	Zimbabwe
2017-01-01	Right	Male	18-25	≥Gr 8	Zimbabwe
Exclusion					SA
2017-01-01	Right	Female	26-35	≥Gr 8	SA
2017-01-01	Right	Female	18-25	≥Gr 8	SA
2017-01-01	Right	Female	18-25	≥Gr 8	SA
2017-01-01	Right	Female	26-35	≥Gr 8	SA
2017-01-01	Right	Female	18-25	≥Gr 8	SA
2017-01-01	Right	Female	18-25	≥Gr 8	SA
2017-01-01	Right	Male	46-55	≤Gr 7	SA
2017-01-01	Right	Male	36-45	≥Gr 8	Zimbabwe
2017-01-01	Right	Male	26-35	≤Gr 7	SA
2017-01-01	Right	Male	18-25	≤Gr 7	SA
2017-01-01	Right	Male	18-25	≥Gr 8	SA
2017-01-01	Right	Male	26-35	≥Gr 8	SA
2017-01-01	Right	Male	36-45	≥Gr 8	SA
2017-01-01	Right	Female	26-35	≥Tech	SA
2017-01-01	Right	Male	26-35	≥Tech	SA
2017-01-01	Right	Female	26-35	≥Gr 8	SA
2017-01-01	Right	Female	18-25	≥Gr 8	Zimbabwe
2017-01-01	Right	Female	26-35	≥Tech	Zimbabwe
2017-01-01	Right	Male	26-35	≥Gr 8	Zimbabwe
2017-01-01	Right	Male	26-35	≥Gr 8	SA
2017-01-01	Right	Male	18-25	≥Gr 8	SA
2017-01-01	Right	Male	18-25	≥Gr 8	SA
2017-01-01	Right	Male	18-25	≥Gr 8	SA
2017-01-01	Right	Male	26-35	≥Gr 8	Zimbabwe
2017-01-01	Right	Male	26-35	≤Gr 7	SA
2017-01-01	Right	Male	18-25	≥Tech	SA
2017-01-01	Right	Male	26-35	≤Gr 7	Zimbabwe
2017-01-01	Right	Male	26-35	≥Gr 8	SA
2017-01-01	Right	Female	18-25	≥Tech	SA
2017-01-01	Right	Male	26-35	≥Gr 8	SA
2017-01-01	Right	Male	18-25	≥Tech	Zimbabwe
2017-01-01	Right	Male	26-35	≥Tech	Zimbabwe
2017-01-01	Right	Female	26-35	≥Gr 8	Zimbabwe
2017-01-01	Left	Male	36-45	≤Gr 7	Zimbabwe
2017-01-01	Right	Male	18-25	≥Tech	SA
2017-01-01	Right	Male	26-35	≥Tech	SA
2017-01-01	Right	Male	36-45	≤Gr 7	SA
2017-01-01	Right	Male	26-35	≤Gr 7	SA
2017-01-01	Right	Male	46-55	≤Gr 7	SA
2017-01-01	Right	Male	26-35	≥Tech	Zimbabwe
2017-01-01	Right	Female	18-25	≤Gr 7	Zimbabwe
2017-01-01	Right	Male	36-45	≤Gr 7	SA
2017-01-01	Right	Female	36-45	≥Tech	SA
2017-01-01	Right	Female	36-45	≤Gr 7	SA
2017-01-01	Right	Female	36-45	≥Tech	DRC
2017-01-01	Right	Male	18-25	≥Tech	SA
2017-01-01	Right	Female	46-55	≥Tech	SA
2017-01-01	Right	Female	26-35	≤Gr 7	Zimbabwe
2017-01-01	Right	Female	26-35	≥Tech	SA
2017-01-01	Right	Female	18-25	≥Tech	Zimbabwe
2017-01-01	Right	Male	26-35	≤Gr 7	Zimbabwe
2017-01-01	Right	Female	26-35	≤Gr 7	Zimbabwe
2017-01-01	Right	Male	26-35	≤Gr 7	Zimbabwe
2017-01-01	Right	Male	26-35	≥Tech	SA
2017-01-01	Right	Male	18-25	≤Gr 7	Zimbabwe
2017-01-01	Right	Female	18-25	≥Tech	SA
2017-01-01	Right	Female	18-25	≥Tech	SA
2017-01-01	Left	Male	26-35	≥Tech	SA
2017-01-01	Right	Male	26-35	≥Tech	SA
2017-01-01	Right	Male	26-35	≤Gr 7	SA
2017-01-01	Right	Female	26-35	≤Gr 7	SA
2017-01-01	Right	Female	26-35	≥Tech	NIGERIAN
2017-01-01	Right	Female	18-25	≥Tech	NIGERIAN
2017-01-01	Right	Male	26-35	≥Tech	SA
2017-01-01	Right	Male	36-45	≥Tech	SA
2017-01-01	Right	Male	18-25	≥Tech	SA
2017-01-01	Right	Female	26-35	≤Gr 7	SA
2017-01-01	Right	Male	46-55	≤Gr 7	SA
2017-01-01	Right	Male	18-25	≥Tech	SA
2017-01-01	Right	Male	18-25	≥Tech	Zimbabwe
2017-01-01	Right	Female	18-25	≤Gr 7	SA
2017-01-01	Right	Male	26-35	≥Tech	SA
2017-01-01	Right	Male	18-25	≥Tech	SA
2017-01-01	Right	Male	18-25	≥Tech	SA
2017-01-01	Right	Male	26-35	≥Tech	SA
2017-01-01	Right	Male	26-35	≥Tech	SA
2017-01-01	Right	Female	26-35	≤Gr 7	SA
2017-01-01	Right	Male	46-55	≤Gr 7	SA
2017-01-01	Right	Male	36-45	≥Tech	SA
2017-01-01	Right	Male	26-35	≥Tech	SA
2017-01-01	Right	Male	26-35	≥Gr 8	SA
2017-01-01	Right	Male	36-45	≥Gr 8	SA
2017-01-01	Right	Male	18-25	≥Tech	SA
2017-01-01	Right	Male	36-45	≤Gr 7	SA
2017-01-01	Right	Male	46-55	≤Gr 7	SA
2017-01-01	Right	Male	36-45	≥Tech	SWAZILAND
2017-01-01	Right	Male	26-35	≤Gr 7	SA
2017-01-01	Right	Male	26-35	≥Tech	Exdlusion
2017-01-01	Right	Female	46-55	≥Tech	CONGO
2017-01-01	Right	Male	26-35	≥Gr 8	Zimbabwe
2017-01-01	Right	Female	26-35	≥Tech	SA
2017-01-01	Right	Female	26-35	≤Gr 7	SA
2017-01-01	Right	Female	36-45	≤Gr 7	Zimbabwe
2017-01-01	Right	Female	36-45	≤Gr 7	SA
2017-01-01	Right	Female	26-35	≥Tech	SA
2017-01-01	Right	Male	36-45	≤Gr 7	SA
2017-01-01	Right	Male	18-25	≥Tech	SA
2017-01-01	Right	Male	46-55	≤Gr 7	Zimbabwe
2017-01-01	Right	Male	26-35	≤Gr 7	Zimbabwe
2017-01-01	Left	Male	26-35	≤Gr 7	Zimbabwe
2017-01-01	Right	Male	18-25	≤Gr 7	Zimbabwe
Exclusion					Exclusion
2017-01-01	Right	Male	18-25	≥Gr 8	CONGO
2017-01-01	Right	Male	36-45	≤Gr 7	Zimbabwe
2017-01-01	Right	Male	18-25	≤Gr 7	SA
2017-01-01	Left	Male	18-25	≥Tech	SA
2017-01-01	Right	Male	26-35	≥Gr 8	SA
2017-01-01	Left	Male	26-35	≥Tech	Zimbabwe
2017-01-01	Right	Female	26-35	≥Gr 8	SA
2017-01-01	Right	Female	18-25	≥Tech	SA
2017-01-01	Right	Female	18-25	≥Gr 8	SA
2017-01-01	Right	Female	18-25	≥Tech	SA
2017-01-01	Right	Female	26-35	≤Gr 7	SA
2017-01-01	Right	Female	18-25	≤Gr 7	SA
2017-01-01	Right	Female	36-45	≤Gr 7	SA
2017-01-01	Right	Male	26-35	≤Gr 7	SA
2017-01-01	Right	Female	18-25	≤Gr 7	CONGO
2017-01-01	Right	Female	46-55	≤Gr 7	CONGO
2017-01-01	Right	Male	18-25	≥Gr 8	CONGO
2017-01-01	Right	Female	18-25	≥Gr 8	Zimbabwe
2017-01-01	Right	Female	26-35	≤Gr 7	SA
2017-01-01	Right	Female	26-35	≥Gr 8	Zimbabwe
2017-01-01	Right	Female	56-65	≤Gr 7	SA
2017-01-01	Right	Male	46-55	≤Gr 7	SA
2017-01-01	Right	Male	26-35	≤Gr 7	SA
2017-01-01	Right	Male	46-55	≤Gr 7	Zimbabwe
2017-01-01	Right	Male	26-35	≤Gr 7	SA
2017-01-01	Right	Male	26-35	≤Gr 7	SA
2017-01-01	Right	Male	46-55	≤Gr 7	SA
2017-01-01	Right	Male	36-45	≤Gr 7	SA
2017-01-01	Right	Female	26-35	≥Gr 8	Zimbabwe

## Sheet: SECTION A
1. Did the study participant read/use the information sheet?	If yes, was the IFU read before the test?	Was it referred to during the test process?	Comments	2. Was it difficult for the study participant to remove the test device from the foil pouch?	Comments	3. Did the study participant massage finger for 5 to 10 seconds?	Comments	4. Was the study participant able to gently turn and take out the green tab?	Comments	5. Did the study participant successfully push the grey button in to prick finger?	Comments	6. Did the study participant place the test device in the section allocated on the IFU?	Comments	7. Was the study participant able to form a blood droplet by squeezing firmly behind the prick site?	Comments	8. Did the study participant fill the blood tube with the correct volume of blood?	Comments	9. Was the study participant able to flip the blood tube over into the well, successfully?	Comments	10. Did the study participant ensure the blood has moved from the tube into the well?	Comments	11. Was the study participant able to pour 3 drops of buffer into the well?	Comments	12. Did the test fluid run across the strip?	Comments	13. Did the participant quit the process at any point? If Yes, explain	14. Did the participant continue the process despite a missed or incorrect step?	15. Did the control line appear?	Comments	Any other comments	Start Time	End Time
Yes	Yes	Yes	N/A	No	N/A	Yes	N/A	Yes	N/A	Yes	N/A	No	Placed device on the table.	No	Did not prick correctly hence very little blood coming out.	No	Could not form a blood droplet.	Yes	Not enough blood collected.	No	Not enough blood was collected.	Yes	N/A	Yes	N/A	No	Yes	N/A	N/A	N/A	09:16:00	09:35:00
Yes	Yes	Yes	N/A	No	N/A	Yes	N/A	Yes	N/A	Yes	N/A	Yes	N/A	Yes	N/A	Yes	N/A	Yes	N/A	Yes	N/A	Yes	N/A	Yes	N/A	No	Yes	N/A	N/A	N/A	09:22:00	09:33:00
Yes	Yes	Yes	N/A	No	N/A	Yes	N/A	Yes	N/A	Yes	N/A	Yes	N/A	Yes	N/A	Yes	N/A	Yes	N/A	Yes	N/A	Yes	N/A	Yes	N/A	No	Yes	N/A	N/A	N/A	09:45:00	09:52:00
Yes	Yes	Yes	N/A	No	N/A	Yes	N/A	Yes	N/A	Yes	N/A	No	Placed device on the table.	Yes	N/A	Yes	N/A	Yes	N/A	Yes	N/A	Yes	N/A	Yes	N/A	No	Yes	N/A	N/A	N/A	09:50:00	10:00:00
Yes	Yes	Yes	N/A	No	N/A	Yes	N/A	Yes	N/A	Yes	N/A	Yes	N/A	Yes	N/A	No	It was 3/4 full, tried to squeeze some more and the blood did not come out.	Yes	N/A	No	N/A	Yes	N/A	Yes	N/A	No	Yes	N/A	N/A	N/A	10:07:00	10:19:00
Yes	Yes	Yes	N/A	No	N/A	Yes	N/A	Yes	N/A	Yes	N/A	Yes	N/A	Yes	N/A	Yes	N/A	Yes	N/A	Yes	N/A	Yes	N/A	Yes	N/A	No	Yes	N/A	N/A	N/A	10:14:00	10:24:00
Yes	Yes	Yes	N/A	No	N/A	Yes	N/A	Yes	N/A	Yes	N/A	Yes	N/A	Yes	N/A	Yes	N/A	Yes	N/A	Yes	N/A	Yes	N/A	Yes	N/A	No	Yes	N/A	N/A	N/A	10:35:00	10:42:00
Yes	Yes	Yes	N/A	No	N/A	Yes	N/A	Yes	N/A	Yes	N/A	Yes	N/A	Yes	N/A	No	Not enough blood	Yes	N/A	No	N/A	Yes	N/A	Yes	N/A	No	Yes	N/A	N/A	N/A	11:13:00	11:28:00
Yes	Yes	Yes	N/A	No	N/A	Yes	N/A	Yes	N/A	Yes	N/A	Yes	N/A	Yes	N/A	Yes	N/A	Yes	N/A	Yes	N/A	Yes	N/A	Yes	N/A	No	Yes	N/A	N/A	N/A	11:23:00	11:35:00
Yes	Yes	Yes	N/A	No	N/A	Yes	N/A	Yes	N/A	Yes	N/A	Yes	N/A	Yes	N/A	Yes	N/A	Yes	N/A	Yes	N/A	Yes	N/A	Yes	N/A	No	Yes	N/A	N/A	N/A	11:51:00	12:00:00
Yes	Yes	Yes	N/A	No	N/A	Yes	N/A	Yes	N/A	Yes	N/A	No	Placed on the table.	No	Failed to form a good droplet.	No	Could not fill the capillary as Participant failed to form a droplet.	Yes	N/A	No	Insufficient blood collected.	Yes	N/A	Yes	N/A	No	Yes	N/A	N/A	N/A	09:00:00	09:12:00
Yes	Yes	Yes	N/A	No	N/A	Yes	N/A	Yes	N/A	Yes	N/A	Yes	N/A	Yes	N/A	Yes	N/A	Yes	N/A	Yes	N/A	Yes	N/A	Yes	N/A	No	Yes	N/A	N/A	N/A	09:01:00	09:08:00
Yes	Yes	Yes	N/A	No	N/A	Yes	N/A	Yes	N/A	Yes	N/A	Yes	N/A	Yes	N/A	Yes	N/A	Yes	N/A	Yes	N/A	Yes	N/A	Yes	N/A	No	Yes	N/A	N/A	The study Participant had difficulties interpreting the english.	09:26:00	09:34:00
Yes	Yes	Yes	N/A	No	N/A	Yes	N/A	Yes	N/A	Yes	N/A	No	Placed on top of the table.	Yes	However the droplet was small and insufficient.	No	Failed to form a big droplet.	Yes	N/A	No	Insufficient blood was collected.	Yes	N/A	Yes	N/A	No	Yes	N/A	N/A	N/A	09:28:00	09:37:00
Yes	Yes	Yes	N/A	No	N/A	Yes	N/A	Yes	N/A	Yes	N/A	Yes	N/A	Yes	N/A	Yes	N/A	Yes	N/A	Yes	N/A	Yes	N/A	Yes	N/A	No	Yes	N/A	N/A	N/A	10:42:00	10:51:00
Yes	Yes	Yes	N/A	No	N/A	Yes	N/A	Yes	N/A	Yes	N/A	No	Placed it on the table	No	Pricked on the harder surface of the finger	No	Could not form a droplet	No	Could not understand the instruction	No	Did not flip the tube	No	N/A	No	Not enough blood and did not flip or add buffer	Yes	No	N/A	Could not collet the blood due to poor pricking of the finger	Participant failed to correctly prick the finger hence no blood was formed and no test was done	11:03:00	11:22:00
Yes	Yes	Yes	N/A	No	N/A	Yes	N/A	Yes	N/A	Yes	N/A	Yes	N/A	Yes	N/A	Yes	N/A	Yes	N/A	Yes	N/A	Yes	N/A	Yes	N/A	No	Yes	N/A	N/A	N/A	11:50:00	12:00:00
Yes	Yes	Yes	N/A	No	N/A	Yes	N/A	Yes	N/A	Yes	N/A	No	Placed device on the table.	Yes	N/A	No	Could not fill the tube, tube was half full	Yes	N/A	No	But blood was insufficiant	Yes	N/A	Yes	N/A	No	Yes	N/A	N/A	N/A	10:40:00	10:53:00
Yes	Yes	Yes	N/A	No	N/A	Yes	N/A	Yes	N/A	Yes	N/A	Yes	N/A	Yes	N/A	Yes	N/A	Yes	N/A	Yes	N/A	Yes	N/A	Yes	N/A	No	Yes	N/A	N/A	N/A	10:43:00	10:55:00
Yes	Yes	Yes	N/A	No	N/A	Yes	N/A	Yes	N/A	Yes	N/A	No	Placed device on the table.	Yes	N/A	Yes	N/A	Yes	N/A	Yes	N/A	Yes	N/A	Yes	N/A	No	Yes	N/A	N/A	N/A	11:04:00	11:14:00
Yes	Yes	Yes	N/A	No	N/A	Yes	N/A	Yes	N/A	Yes	However there is no blood coming, Pt did not feel the pricking.	No	Placed device on the table.	No	Did not lance correctly.	No	Did not lance correctly.	No	Did not lance correctly.	No	No blood	No	Did not lance hence did not continue.	No	N/A	Yes	No	N/A	Due to incorrect lancing	N/A	11:25:00	11:33:00
Yes	Yes	Yes	N/A	No	N/A	Yes	N/A	Yes	N/A	Yes	N/A	Yes	N/A	Yes	N/A	Yes	N/A	Yes	N/A	Yes	N/A	Yes	N/A	Yes	N/A	No	Yes	N/A	N/A	N/A	11:10:00	11:17:00
Yes	Yes	Yes	N/A	No	N/A	Yes	N/A	Yes	N/A	Yes	N/A	Yes	N/A	Yes	N/A	Yes	N/A	Yes	N/A	Yes	N/A	Yes	N/A	Yes	N/A	No	Yes	N/A	N/A	N/A	12:37:00	12:44:00
Exclusion	Exclusion	Exclusion	Exclusion	Exclusion	Exclusion	Exclusion	Exclusion	Exclusion
Yes	Yes	Yes	N/A	No	N/A	Yes	N/A	Yes	N/A	Yes	N/A	Yes	N/A	Yes	N/A	Yes	N/A	Yes	N/A	Yes	N/A	Yes	N/A	Yes	N/A	No	Yes	N/A	N/A	N/A	12:53:00	12:57:00
Yes	Yes	Yes	N/A	No	N/A	Yes	N/A	Yes	N/A	Yes	N/A	Yes	N/A	Yes	N/A	Yes	N/A	Yes	N/A	Yes	N/A	Yes	N/A	Yes	N/A	No	Yes	N/A	N/A	N/A	14:00:00	14:03:00
Yes	Yes	Yes	N/A	No	N/A	Yes	N/A	Yes	N/A	Yes	N/A	Yes	N/A	Yes	N/A	No	Only collected half the tube	Yes	N/A	No	Insufficient blood was collected.	Yes	N/A	Yes	N/A	No	Yes	N/A	N/A	N/A	14:01:00	14:14:00
Yes	Yes	Yes	N/A	No	N/A	Yes	N/A	Yes	N/A	Yes	N/A	Yes	N/A	Yes	N/A	Yes	N/A	Yes	N/A	Yes	N/A	Yes	N/A	Yes	N/A	No	Yes	N/A	N/A	N/A	09:56:00	10:06:00
Yes	Yes	Yes	N/A	No	N/A	Yes	N/A	Yes	N/A	Yes	N/A	Yes	N/A	Yes	N/A	Yes	N/A	Yes	N/A	Yes	N/A	Yes	N/A	Yes	N/A	No	Yes	N/A	N/A	N/A	10:29:00	10:33:00
Yes	Yes	Yes	N/A	No	N/A	Yes	N/A	Yes	N/A	Yes	N/A	No	Placed device on the table.	Yes	N/A	No	Filled half of the cappilary tube	Yes	N/A	No	Blood could not move as participant did not fill the tube with blood	Yes	N/A	Yes	N/A	No	Yes	N/A	N/A	N/A	10:40:00	10:54:00
Yes	Yes	Yes	N/A	No	N/A	Yes	N/A	Yes	N/A	Yes	N/A	Yes	N/A	Yes	N/A	Yes	N/A	Yes	N/A	Yes	N/A	Yes	N/A	Yes	N/A	No	Yes	N/A	N/A	N/A	11:20:00	11:27:00
Yes	Yes	Yes	N/A	No	N/A	Yes	N/A	Yes	N/A	Yes	N/A	No	Placed on the table.	Yes	N/A	Yes	N/A	Yes	N/A	Yes	N/A	Yes	N/A	Yes	N/A	No	Yes	N/A	N/A	N/A	11:17:00	11:28:00
Yes	Yes	Yes	But seemed not to fully grasp the english IFU	No	N/A	Yes	N/A	Yes	N/A	Yes	N/A	Yes	N/A	Yes	N/A	No	Filled tube half way.	Yes	N/A	No	Inadequate blood on the tube.	No	participant poured 8 drops into the well.	Yes	N/A	No	Yes	N/A	N/A	N/A	13:32:00	13:34:00
Yes	Yes	Yes	N/A	No	N/A	Yes	N/A	Yes	N/A	Yes	N/A	Yes	N/A	Yes	N/A	Yes	N/A	Yes	N/A	Yes	N/A	Yes	N/A	Yes	N/A	No	Yes	N/A	N/A	N/A	13:34:00	13:39:00
Yes	Yes	Yes	N/A	No	N/A	Yes	N/A	Yes	N/A	Yes	N/A	Yes	N/A	Yes	N/A	No	Participant blood could not fill the tube.	Yes	N/A	No	N/A	Yes	N/A	Yes	N/A	No	Yes	N/A	N/A	N/A	13:50:00	14:00:00
Yes	Yes	Yes	N/A	No	N/A	Yes	N/A	Yes	N/A	Yes	N/A	Yes	N/A	Yes	N/A	Yes	N/A	Yes	N/A	Yes	N/A	Yes	N/A	Yes	N/A	No	Yes	N/A	N/A	N/A	14:58:00	15:05:00
Yes	Yes	Yes	N/A	No	N/A	Yes	N/A	Yes	N/A	Yes	N/A	Yes	N/A	Yes	N/A	Yes	N/A	Yes	N/A	Yes	N/A	Yes	N/A	Yes	N/A	No	Yes	N/A	N/A	N/A	14:57:00	15:01:00
Yes	Yes	Yes	N/A	No	N/A	Yes	N/A	Yes	N/A	Yes	N/A	Yes	N/A	Yes	N/A	Yes	N/A	Yes	N/A	Yes	N/A	Yes	N/A	Yes	N/A	No	Yes	N/A	N/A	N/A	09:35:00	09:40:00
Yes	Yes	Yes	N/A	No	N/A	Yes	N/A	Yes	N/A	Yes	N/A	Yes	N/A	Yes	N/A	Yes	N/A	Yes	N/A	Yes	N/A	Yes	N/A	Yes	N/A	No	Yes	N/A	N/A	N/A	09:36:00	09:43:00
Yes	Yes	Yes	N/A	No	N/A	Yes	N/A	Yes	N/A	Yes	N/A	Yes	N/A	Yes	N/A	Yes	N/A	Yes	N/A	Yes	N/A	Yes	N/A	Yes	N/A	No	Yes	N/A	N/A	N/A	10:24:00	10:34:00
Yes	Yes	Yes	N/A	No	N/A	Yes	N/A	Yes	N/A	Yes	N/A	No	Placed on a table	Yes	N/A	Yes	N/A	Yes	N/A	Yes	N/A	Yes	N/A	Yes	N/A	No	Yes	N/A	N/A	N/A	12:03:00	12:15:00
Yes	Yes	Yes	N/A	No	N/A	Yes	N/A	Yes	N/A	Yes	N/A	Yes	N/A	Yes	N/A	Yes	N/A	Yes	N/A	Yes	N/A	Yes	N/A	Yes	N/A	No	Yes	N/A	N/A	N/A	09:15:00	09:24:00
Yes	Yes	Yes	N/A	No	N/A	Yes	N/A	Yes	N/A	Yes	N/A	Yes	N/A	Yes	N/A	Yes	N/A	Yes	N/A	Yes	N/A	Yes	N/A	Yes	N/A	No	Yes	N/A	N/A	N/A	09:18:00	09:25:00
Yes	Yes	Yes	N/A	No	N/A	Yes	N/A	Yes	N/A	Yes	N/A	Yes	N/A	Yes	N/A	Yes	N/A	Yes	N/A	Yes	N/A	Yes	N/A	Yes	N/A	No	Yes	N/A	N/A	N/A	10:23:00	10:26:00
Yes	Yes	Yes	N/A	No	N/A	Yes	N/A	Yes	N/A	Yes	N/A	Yes	N/A	Yes	N/A	No	Tube not full, Participant blood not enough.	Yes	N/A	No	N/A	Yes	N/A	Yes	N/A	No	Yes	N/A	N/A	N/A	10:18:00	10:27:00
Yes	Yes	Yes	N/A	No	N/A	Yes	N/A	Yes	N/A	Yes	N/A	Yes	N/A	Yes	N/A	Yes	N/A	Yes	N/A	Yes	N/A	Yes	N/A	Yes	N/A	No	Yes	N/A	N/A	N/A	10:43:00	10:47:00
Yes	Yes	Yes	N/A	No	N/A	Yes	N/A	Yes	N/A	Yes	N/A	Yes	N/A	Yes	N/A	Yes	N/A	Yes	N/A	Yes	N/A	Yes	N/A	Yes	N/A	No	Yes	N/A	N/A	N/A	10:58:00	11:03:00
Yes	Yes	Yes	N/A	No	N/A	Yes	N/A	Yes	N/A	Yes	N/A	Yes	N/A	Yes	N/A	No	No enough blood	Yes	N/A	No	N/A	Yes	N/A	Yes	N/A	No	Yes	N/A	N/A	N/A	10:38:00	10:46:00
Yes	Yes	Yes	N/A	No	N/A	Yes	N/A	Yes	N/A	Yes	N/A	No	Placed device on the table.	Yes	N/A	Yes	N/A	Yes	N/A	Yes	N/A	Yes	N/A	Yes	N/A	No	Yes	N/A	N/A	N/A	11:02:00	11:07:00
Yes	Yes	Yes	N/A	No	N/A	Yes	N/A	Yes	N/A	Yes	N/A	Yes	N/A	Yes	N/A	Yes	N/A	Yes	N/A	Yes	N/A	Yes	N/A	Yes	N/A	No	Yes	N/A	N/A	N/A	11:19:00	11:23:00
Yes	Yes	Yes	N/A	No	N/A	Yes	N/A	Yes	N/A	Yes	N/A	No	Placed on a table	Yes	N/A	Yes	N/A	Yes	N/A	Yes	N/A	Yes	N/A	Yes	N/A	No	Yes	N/A	N/A	N/A	11:26:00	11:32:00
Yes	Yes	Yes	N/A	No	N/A	Yes	N/A	Yes	N/A	Yes	N/A	Yes	N/A	Yes	N/A	Yes	N/A	Yes	N/A	Yes	N/A	Yes	N/A	Yes	N/A	No	Yes	N/A	N/A	N/A	11:35:00	11:40:00
Yes	Yes	Yes	N/A	No	N/A	Yes	N/A	Yes	N/A	Yes	N/A	No	Placed on the table.	Yes	N/A	No	Participant dropped blood on the results window on the device	Yes	But there was no blood on the tube	No	There was no blood on the tube	No	Participant poured almost 10 drops of buffer	No	No blood on the well	No	Yes	N/A	N/A	N/A	09:32:00	09:41:00
Yes	Yes	Yes	N/A	No	N/A	Yes	N/A	Yes	N/A	Yes	N/A	Yes	N/A	Yes	N/A	Yes	N/A	Yes	N/A	Yes	N/A	Yes	N/A	Yes	N/A	No	Yes	N/A	N/A	N/A	09:30:00	09:36:00
Yes	Yes	Yes	N/A	No	N/A	Yes	N/A	Yes	N/A	Yes	N/A	Yes	N/A	Yes	N/A	No	Participant dropped the blood directly into the the well	Yes	But there was no blood in the tube	No	Blood was dropped on the well directly	Yes	N/A	Yes	N/A	No	Yes	N/A	N/A	N/A	10:59:00	11:10:00
Yes	Yes	Yes	N/A	No	N/A	Yes	N/A	Yes	N/A	Yes	N/A	Yes	N/A	Yes	N/A	Yes	N/A	Yes	N/A	Yes	N/A	Yes	N/A	Yes	N/A	No	Yes	N/A	N/A	N/A	11:09:00	11:18:00
Yes	Yes	Yes	N/A	No	N/A	Yes	N/A	Yes	N/A	Yes	N/A	No	Placed device on the table.	Yes	N/A	No	Only filled half the tube	Yes	N/A	No	Insufficient blood	Yes	N/A	Yes	N/A	No	Yes	N/A	N/A	N/A	11:25:00	11:30:00
Yes	Yes	Yes	N/A	No	N/A	Yes	N/A	Yes	N/A	Yes	N/A	Yes	N/A	No	Only little blood came out	No	Blood not enough	Yes	N/A	No	N/A	Yes	N/A	Yes	N/A	No	Yes	N/A	N/A	N/A	11:32:00	11:39:00
Yes	Yes	Yes	N/A	No	N/A	Yes	N/A	Yes	N/A	Yes	N/A	Yes	N/A	Yes	N/A	Yes	N/A	Yes	N/A	Yes	N/A	Yes	N/A	Yes	N/A	No	Yes	N/A	N/A	N/A	11:44:00	11:50:00
Yes	Yes	Yes	N/A	No	N/A	Yes	N/A	Yes	N/A	Yes	N/A	Yes	N/A	Yes	N/A	Yes	N/A	Yes	N/A	Yes	N/A	Yes	N/A	Yes	N/A	No	Yes	N/A	N/A	N/A	11:49:00	11:54:00
Exclusion	Exclusion	Exclusion	Exclusion		Exclusion		Exclusion		Exclusion		Exclusion		Exclusion		Exclusion		Exclusion		Exclusion		Exclusion	Exclusion		Exclusion		Exclusion		Exclusion		Exclusion	Exclusion	Exclusion
Yes	Yes	Yes	N/A	No	N/A	Yes	N/A	Yes	N/A	Yes	N/A	Yes	N/A	Yes	N/A	Yes	N/A	Yes	N/A	Yes	N/A	Yes	N/A	Yes	N/A	No	Yes	N/A	N/A	N/A	12:08:00	12:14:00
Yes	Yes	Yes	N/A	No	N/A	Yes	N/A	Yes	N/A	Yes	N/A	Yes	N/A	Yes	N/A	Yes	N/A	Yes	N/A	Yes	N/A	Yes	N/A	Yes	N/A	No	Yes	N/A	N/A	N/A	12:41:00	12:45:00
Yes	Yes	Yes	N/A	No	N/A	Yes	N/A	Yes	N/A	Yes	N/A	Yes	N/A	Yes	N/A	No	Blood not enough	Yes	N/A	No	N/A	Yes	N/A	Yes	N/A	No	Yes	N/A	N/A	N/A	12:26:00	12:31:00
Yes	Yes	Yes	N/A	No	N/A	Yes	N/A	Yes	N/A	Yes	N/A	No	Placed device on the table.	Yes	N/A	Yes	N/A	Yes	N/A	Yes	N/A	Yes	N/A	Yes	N/A	No	Yes	N/A	N/A	N/A	12:17:00	12:23:00
Yes	Yes	Yes	N/A	No	N/A	Yes	N/A	Yes	N/A	Yes	N/A	No	Placed device on the table.	Yes	N/A	Yes	N/A	Yes	N/A	Yes	N/A	Yes	N/A	Yes	N/A	No	Yes	N/A	N/A	N/A	12:43:00	12:49:00
Yes	Yes	Yes	N/A	No	N/A	Yes	N/A	Yes	N/A	Yes	N/A	Yes	N/A	Yes	N/A	Yes	N/A	Yes	N/A	Yes	N/A	Yes	N/A	Yes	N/A	No	Yes	N/A	N/A	N/A	15:07:00	15:16:00
Yes	Yes	Yes	N/A	No	N/A	Yes	N/A	Yes	N/A	Yes	N/A	No	Placed device on the table.	Yes	N/A	No	Only filled half the tube	Yes	N/A	No	N/A	Yes	N/A	Yes	N/A	No	Yes	N/A	N/A	N/A	15:09:00	15:20:00
Yes	Yes	No	Could not continue after needle misfired	No	N/A	Yes	N/A	Yes	N/A	No	Needle misfired and did not prick	No	Could not continue	No	Needle did not prick	No	Needle did not prick	No	Needle did not prick	No	Needle did not prick	No	Needle did not prick	No	N/A	Yes	No	As needle did not prick	N/A	Needle did not prick even though participant pressed correctly	09:48:00	09:57:00
Yes	Yes	Yes	N/A	No	N/A	Yes	N/A	Yes	N/A	Yes	N/A	Yes	N/A	Yes	N/A	No	Blood not enough	Yes	N/A	No	N/A	Yes	N/A	Yes	N/A	No	Yes	N/A	N/A	N/A	09:56:00	10:06:00
Yes	Yes	Yes	N/A	No	N/A	Yes	N/A	Yes	N/A	Yes	N/A	No	Placed device on the table.	Yes	N/A	No	Only filled half the tube	Yes	N/A	No	However blood is insufficient	Yes	N/A	Yes	N/A	No	Yes	N/A	N/A	N/A	10:10:00	10:17:00
Yes	Yes	Yes	N/A	No	N/A	Yes	N/A	Yes	N/A	Yes	N/A	Yes	N/A	Yes	N/A	Yes	N/A	Yes	N/A	Yes	N/A	Yes	N/A	Yes	N/A	No	Yes	N/A	N/A	N/A	10:33:00	10:40:00
Exclusion	Exclusion		Exclusion		Exclusion		Exclusion		Exclusion	Exclusion	Exclusion		Exclusion	Exclusion		Exclusion	Exclusion		Exclusion		Exclusion		Exclusion		Exclusion			Exclusion	Exclusion		Exclusion	Exclusion
Yes	Yes	Yes	N/A	No	N/A	Yes	N/A	Yes	N/A	Yes	N/A	Yes	N/A	Yes	N/A	Yes	N/A	Yes	N/A	Yes	N/A	Yes	N/A	Yes	N/A	No	Yes	N/A	N/A	N/A	11:12:00	11:18:00
Yes	Yes	Yes	N/A	No	N/A	Yes	N/A	Yes	N/A	Yes	N/A	Yes	N/A	Yes	N/A	No	Blood not enough	Yes	N/A	No	N/A	Yes	N/A	Yes	N/A	No	Yes	N/A	N/A	N/A	11:10:00	11:16:00
Yes	Yes	Yes	N/A	No	N/A	Yes	N/A	Yes	N/A	Yes	N/A	Yes	N/A	Yes	N/A	Yes	N/A	Yes	N/A	Yes	N/A	Yes	N/A	Yes	N/A	No	Yes	N/A	N/A	N/A	11:28:00	11:38:00
Yes	Yes	Yes	N/A	No	N/A	Yes	N/A	Yes	N/A	Yes	N/A	No	Placed device on the table.	Yes	N/A	No	Could not fill the tube with blood	Yes	N/A	No	Blood was insufficient	Yes	N/A	Yes	N/A	No	Yes	N/A	N/A	N/A	11:40:00	11:53:00
Yes	Yes	Yes	N/A	No	N/A	Yes	N/A	Yes	N/A	Yes	N/A	No	Placed device on the table.	Yes	N/A	Yes	N/A	Yes	N/A	Yes	N/A	Yes	N/A	Yes	N/A	No	Yes	N/A	N/A	N/A	12:12:00	12:19:00
Yes	Yes	Yes	N/A	No	N/A	Yes	N/A	Yes	N/A	Yes	N/A	Yes	N/A	Yes	N/A	Yes	N/A	Yes	N/A	Yes	N/A	Yes	N/A	Yes	N/A	No	Yes	N/A	N/A	N/A	11:48:00	11:54:00
Yes	Yes	Yes	N/A	No	N/A	Yes	N/A	Yes	N/A	Yes	N/A	Yes	N/A	Yes	N/A	Yes	N/A	Yes	N/A	Yes	N/A	Yes	N/A	Yes	N/A	No	Yes	N/A	N/A	N/A	12:05:00	12:15:00
Yes	Yes	Yes	N/A	No	N/A	Yes	N/A	Yes	N/A	Yes	N/A	No	Device was placed on the table	Yes	N/A	Yes	N/A	Yes	N/A	Yes	N/A	Yes	N/A	Yes	N/A	No	Yes	N/A	N/A	N/A	09:03:00	09:08:00
Yes	Yes	Yes	N/A	No	N/A	Yes	N/A	Yes	N/A	Yes	N/A	Yes	N/A	Yes	N/A	Yes	N/A	Yes	N/A	Yes	N/A	Yes	N/A	Yes	N/A	No	Yes	N/A	N/A	N/A	09:35:00	09:45:00
Yes	Yes	Yes	N/A	No	N/A	Yes	N/A	Yes	N/A	Yes	But needle did not prick.	No	Placed device on the table.	No	Needle did not prick	No	Needle did not prick	No	No blood as needle did not prick	No	No blood	No	No blood	No	No blood.	No	No	N/A	Needle did not prick	N/A	09:19:00	09:28:00
Yes	Yes	Yes	N/A	No	N/A	Yes	N/A	Yes	N/A	Yes	N/A	Yes	N/A	Yes	N/A	Yes	N/A	Yes	N/A	Yes	N/A	Yes	N/A	Yes	N/A	No	Yes	N/A	N/A	N/A	09:14:00	09:22:00
Yes	Yes	Yes	N/A	No	N/A	Yes	N/A	Yes	N/A	Yes	N/A	Yes	N/A	Yes	N/A	Yes	N/A	Yes	N/A	Yes	N/A	Yes	N/A	Yes	N/A	No	Yes	N/A	N/A	N/A	10:06:00	10:15:00
Yes	Yes	Yes	N/A	No	N/A	Yes	N/A	Yes	N/A	Yes	N/A	Yes	N/A	Yes	N/A	Yes	N/A	Yes	N/A	Yes	N/A	Yes	N/A	Yes	N/A	No	Yes	N/A	N/A	N/A	10:19:00	10:25:00
Yes	Yes	Yes	N/A	No	N/A	Yes	N/A	Yes	N/A	Yes	N/A	No	Placed device on the table.	Yes	N/A	Yes	Participant dropped blood directly on the well first then realised mistake and then filled the tube	Yes	N/A	Yes	N/A	Yes	N/A	Yes	N/A	No	Yes	N/A	N/A	N/A	11:35:00	11:44:00
Yes	Yes	Yes	N/A	No	N/A	Yes	N/A	Yes	N/A	Yes	N/A	Yes	N/A	Yes	N/A	Yes	N/A	Yes	N/A	Yes	N/A	Yes	N/A	Yes	N/A	No	Yes	N/A	N/A	N/A	11:30:00	11:36:00
Yes	Yes	Yes	N/A	No	N/A	Yes	N/A	Yes	N/A	Yes	N/A	Yes	N/A	No	Miss fired	No	Miss fired	Yes	N/A	No	N/A	Yes	N/A	Yes	N/A	No	Yes	N/A	N/A	N/A	11:54:00	12:04:00
Yes	Yes	Yes	N/A	No	N/A	Yes	N/A	Yes	N/A	Yes	N/A	Yes	N/A	Yes	N/A	Yes	N/A	Yes	N/A	Yes	N/A	Yes	N/A	Yes	N/A	No	Yes	N/A	N/A	N/A	12:14:00	12:22:00
Yes	Yes	Yes	N/A	No	N/A	Yes	N/A	Yes	N/A	Yes	But the needle did not prick	No	Placed devise on the table	No	Needle did not prick	No	Needle did not prick hence no blood	No	No blood	No	No blood	No	No blood	No	No blood and buffer	No	No	Because needle did not work	N/A	N/A	11:58:00	12:07:00
Yes	Yes	Yes	N/A	No	N/A	Yes	N/A	Yes	N/A	Yes	N/A	Yes	N/A	Yes	N/A	Yes	N/A	Yes	N/A	Yes	N/A	Yes	N/A	Yes	N/A	No	Yes	N/A	N/A	N/A	12:30:00	12:36:00
Yes	Yes	Yes	N/A	No	N/A	Yes	N/A	Yes	N/A	Yes	N/A	No	Placed device on the table.	Yes	N/A	No	Participant dropped blood directly into the well	No	Did not flip	No	Blood was dropped directly into the well	Yes	N/A	Yes	N/A	No	Yes	N/A	N/A	N/A	12:33:00	12:42:00
Yes	Yes	Yes	N/A	No	N/A	Yes	N/A	Yes	N/A	Yes	But no, pricking felt by participant and no blood.	No	Placed device on the table.	No	Needle did not prick	No	Needle did not prick	No	Needle did not prick	No	No blood as needle did not prick.	No	No blood	No	No blood	No	No	Needle did not work.	N/A	N/A	14:33:00	14:41:00
Yes	Yes	Yes	N/A	No	N/A	Yes	N/A	Yes	N/A	Yes	N/A	Yes	N/A	Yes	N/A	No	Not enough blood	Yes	N/A	No	N/A	Yes	N/A	Yes	N/A	No	Yes	N/A	N/A	N/A	14:34:00	14:42:00
Yes	Yes	Yes	N/A	No	N/A	Yes	N/A	Yes	N/A	Yes	N/A	No	Placed device on the table.	Yes	N/A	No	Could hardly fill half the tube.	Yes	N/A	No	But blood is insufficient	Yes	N/A	Yes	N/A	No	Yes	N/A	N/A	N/A	14:54:00	15:01:00
Yes	Yes	Yes	N/A	No	N/A	Yes	N/A	Yes	N/A	Yes	N/A	Yes	N/A	Yes	N/A	Yes	N/A	Yes	N/A	Yes	N/A	Yes	N/A	Yes	N/A	No	Yes	N/A	N/A	N/A	09:37:00	09:43:00
Yes	Yes	Yes	N/A	No	N/A	Yes	N/A	Yes	N/A	Yes	Needle did not prick	No	Placed device on the table.	No	Needle did not work	No	Needle did not work	No	No blood as needle did not wok	No	No blood	No	No blood	No	No blood	No	No	Needle did not work.	N/A	N/A	09:43:00	09:49:00
Yes	Yes	Yes	N/A	No	N/A	Yes	N/A	Yes	N/A	Yes	N/A	Yes	N/A	Yes	N/A	Yes	N/A	Yes	N/A	Yes	N/A	Yes	N/A	Yes	N/A	No	Yes	N/A	N/A	N/A	09:57:00	10:02:00
Yes	Yes	Yes	N/A	No	N/A	Yes	N/A	Yes	N/A	Yes	N/A	Yes	N/A	Yes	N/A	Yes	N/A	Yes	N/A	Yes	N/A	Yes	N/A	Yes	N/A	No	Yes	N/A	N/A	N/A	10:12:00	10:19:00
Yes	Yes	Yes	N/A	No	N/A	Yes	N/A	Yes	N/A	Yes	Needle did not work	No	Placed device on the IFU	No	Needle did not work	No	Needle did not work	No	No blood	No	No blood	No	No blood	No	No blood	No	No	Needle did not work.	N/A	N/A	10:04:00	10:12:00
Yes	Yes	Yes	N/A	No	N/A	Yes	N/A	Yes	N/A	Yes	N/A	Yes	N/A	Yes	N/A	Yes	N/A	Yes	N/A	Yes	N/A	Yes	N/A	Yes	N/A	No	Yes	N/A	N/A	N/A	10:30:00	10:39:00
Yes	Yes	Yes	N/A	No	N/A	Yes	N/A	Yes	N/A	Yes	N/A	Yes	N/A	Yes	N/A	Yes	N/A	Yes	N/A	Yes	N/A	Yes	N/A	Yes	N/A	No	Yes	N/A	N/A	N/A	10:36:00	10:42:00
Yes	Yes	Yes	N/A	No	N/A	Yes	N/A	Yes	N/A	Yes	N/A	Yes	N/A	Yes	N/A	No	Filled direct into the well not tube	Yes	N/A	No	N/A	Yes	N/A	Yes	N/A	No	Yes	N/A	N/A	N/A	11:15:00	11:22:00
Yes	Yes	Yes	N/A	No	N/A	Yes	N/A	Yes	N/A	Yes	N/A	Yes	N/A	Yes	N/A	Yes	N/A	Yes	N/A	Yes	N/A	Yes	N/A	Yes	N/A	No	Yes	N/A	N/A	N/A	11:01:00	11:07:00
Yes	Yes	Yes	N/A	No	N/A	Yes	N/A	Yes	N/A	Yes	N/A	Yes	N/A	Yes	N/A	Yes	N/A	Yes	N/A	Yes	N/A	Yes	N/A	Yes	N/A	No	Yes	N/A	N/A	N/A	11:43:00	11:48:00
Yes	Yes	Yes	N/A	No	N/A	Yes	N/A	Yes	N/A	Yes	N/A	No	Placed device on the table.	Yes	N/A	No	Blood was dropped directly into the well.	No	Did not flip the tube.	No	Blood was dropped directly into the well.	Yes	N/A	Yes	N/A	No	Yes	N/A	N/A	N/A	11:55:00	12:00:00
Yes	Yes	Yes	N/A	No	N/A	Yes	N/A	Yes	N/A	Yes	N/A	Yes	N/A	Yes	N/A	No	Blood not enough	Yes	N/A	No	N/A	Yes	N/A	Yes	N/A	No	Yes	N/A	N/A	N/A	12:00:00	12:04:00
Yes	Yes	Yes	N/A	No	N/A	Yes	N/A	Yes	N/A	Yes	N/A	Yes	N/A	Yes	N/A	Yes	N/A	Yes	N/A	Yes	N/A	Yes	N/A	Yes	N/A	No	Yes	N/A	N/A	N/A	12:14:00	12:24:00
Yes	Yes	Yes	N/A	No	N/A	Yes	N/A	Yes	N/A	Yes	Needle did not work	No	Placed on the table.	No	Needle did not work	No	Needle did not work	No	Needle did not work	No	No blood	No	No blood	No	No blood	No	No	Needle did not work.	N/A	N/A	08:52:00	08:57:00
Yes	Yes	Yes	N/A	No	N/A	Yes	N/A	Yes	N/A	Yes	N/A	Yes	N/A	Yes	N/A	No	Not enough blood	Yes	N/A	No	N/A	Yes	N/A	Yes	N/A	No	Yes	N/A	N/A	N/A	09:05:00	09:12:00
Yes	Yes	Yes	N/A	No	N/A	Yes	N/A	Yes	N/A	Yes	N/A	No	Placed device on the table.	Yes	N/A	No	Dropped blood directly into the well	No	Dropped blood directly into the well	No	Blood dropped directly into the well	No	Dropped 7 drops	Yes	N/A	No	Yes	N/A	N/A	N/A	09:12:00	09:22:00
Yes	Yes	Yes	N/A	No	N/A	Yes	N/A	Yes	N/A	Yes	N/A	Yes	N/A	Yes	N/A	No	Not enough blood	Yes	N/A	No	N/A	Yes	N/A	Yes	N/A	No	Yes	N/A	N/A	N/A	09:24:00	09:27:00
Yes	Yes	Yes	N/A	No	N/A	Yes	N/A	Yes	N/A	Yes	Needle did not work	No	Placed device on the table.	No	Needle did not work	No	No blood	No	No blood	No	No blood	No	No blood	No	N/A	No	No	Needle did not work.	N/A	N/A	09:43:00	09:54:00
Yes	Yes	Yes	N/A	No	N/A	Yes	N/A	Yes	N/A	Yes	N/A	Yes	N/A	Yes	N/A	No	Participant put direct into the well not blood tube.	Yes	N/A	No	N/A	Yes	N/A	Yes	N/A	No	Yes	N/A	N/A	N/A	10:07:00	10:17:00
Yes	Yes	Yes	N/A	No	N/A	Yes	N/A	Yes	N/A	Yes	N/A	No	Placed device on the table.	Yes	N/A	No	Filled half the tube	Yes	N/A	No	Insufficiant amount of blood	Yes	N/A	Yes	N/A	No	Yes	N/A	N/A	N/A	10:20:00	10:32:00
Yes	Yes	Yes	N/A	No	N/A	Yes	N/A	Yes	N/A	Yes	N/A	Yes	N/A	Yes	N/A	No	Thought I did assist in massaging the finger for enough blood to come out	Yes	N/A	No	N/A	Yes	N/A	Yes	N/A	No	Yes	N/A	N/A	N/A	10:31:00	10:40:00
Yes	Yes	Yes	N/A	No	N/A	Yes	N/A	Yes	N/A	Yes	N/A	Yes	N/A	Yes	N/A	Yes	N/A	Yes	N/A	Yes	N/A	Yes	N/A	Yes	N/A	No	Yes	N/A	N/A	N/A	10:59:00	11:12:00
Yes	Yes	Yes	N/A	No	N/A	Yes	N/A	Yes	N/A	Yes	N/A	Yes	N/A	Yes	N/A	Yes	N/A	Yes	N/A	Yes	N/A	Yes	N/A	Yes	N/A	No	Yes	N/A	N/A	N/A	11:16:00	11:29:00
Yes	Yes	Yes	N/A	No	N/A	Yes	N/A	Yes	N/A	Yes	N/A	Yes	N/A	Yes	N/A	Yes	N/A	Yes	N/A	Yes	N/A	Yes	N/A	Yes	N/A	No	Yes	N/A	N/A	N/A	11:43:00	11:53:00
Yes	Yes	Yes	N/A	No	N/A	Yes	N/A	Yes	N/A	Yes	N/A	Yes	N/A	Yes	N/A	Yes	N/A	Yes	N/A	Yes	N/A	Yes	N/A	Yes	N/A	No	Yes	N/A	N/A	N/A	11:45:00	11:50:00
Yes	Yes	Yes	N/A	No	N/A	Yes	N/A	Yes	N/A	Yes	N/A	Yes	N/A	Yes	N/A	No	Not enough blood	Yes	N/A	No	N/A	Yes	N/A	Yes	N/A	No	Yes	N/A	N/A	N/A	12:09:00	12:16:00
Yes	Yes	Yes	N/A	No	N/A	Yes	N/A	Yes	N/A	Yes	N/A	Yes	N/A	Yes	N/A	Yes	N/A	Yes	N/A	Yes	N/A	Yes	N/A	Yes	N/A	No	Yes	N/A	N/A	N/A	12:24:00	12:35:00
Yes	Yes	Yes	N/A	No	N/A	Yes	N/A	Yes	N/A	Yes	N/A	Yes	N/A	Yes	N/A	No	Blood not enough	Yes	N/A	No	N/A	Yes	N/A	Yes	N/A	No	Yes	N/A	N/A	N/A	09:11:00	09:17:00
Yes	Yes	Yes	N/A	No	N/A	Yes	N/A	Yes	N/A	Yes	N/A	No	Placed device on the table.	Yes	N/A	No	Dropped blood directly into the well	Yes	N/A	No	Blood was dropped dirrectly into the well	Yes	N/A	Yes	N/A	No	Yes	N/A	N/A	N/A	09:05:00	09:15:00
Yes	Yes	Yes	N/A	No	N/A	Yes	N/A	Yes	N/A	Yes	N/A	Yes	N/A	Yes	N/A	No	Blood too little, so not enough	Yes	N/A	No	N/A	Yes	N/A	Yes	N/A	No	Yes	N/A	N/A	N/A	10:16:00	10:28:00
Yes	Yes	Yes	N/A	No	N/A	Yes	N/A	Yes	N/A	Yes	N/A	Yes	N/A	Yes	N/A	Yes	N/A	Yes	N/A	Yes	N/A	Yes	N/A	Yes	N/A	No	Yes	N/A	N/A	N/A	10:38:00	10:43:00
Yes	Yes	Yes	N/A	No	N/A	Yes	N/A	Yes	N/A	Yes	N/A	Yes	N/A	No	N/A	No	Lancet miss fired	Yes	N/A	No	N/A	Yes	N/A	Yes	N/A	No	Yes	N/A	N/A	Lancet not sharp enough.	10:39:00	10:49:00
Yes	Yes	Yes	N/A	No	N/A	Yes	N/A	Yes	N/A	Yes	N/A	Yes	N/A	Yes	N/A	Yes	N/A	Yes	N/A	Yes	N/A	Yes	N/A	Yes	N/A	No	Yes	N/A	N/A	N/A	11:05:00	11:12:00
Yes	Yes	Yes	N/A	No	N/A	Yes	N/A	Yes	N/A	Yes	N/A	No	Placed device on the table.	Yes	N/A	Yes	N/A	Yes	N/A	Yes	N/A	Yes	N/A	Yes	N/A	No	Yes	N/A	N/A	N/A	12:00:00	12:08:00
Yes	Yes	Yes	N/A	No	N/A	Yes	N/A	Yes	N/A	Yes	N/A	Yes	N/A	Yes	N/A	No	Blood not enough	Yes	N/A	No	N/A	Yes	N/A	Yes	N/A	No	Yes	N/A	N/A	N/A	12:06:00	12:12:00
Yes	Yes	Yes	N/A	No	N/A	Yes	N/A	Yes	N/A	Yes	N/A	Yes	N/A	Yes	N/A	Yes	N/A	Yes	N/A	Yes	N/A	Yes	N/A	Yes	N/A	No	Yes	N/A	N/A	N/A	12:25:00	12:37:00
Yes	Yes	Yes	N/A	No	N/A	Yes	N/A	Yes	N/A	Yes	N/A	No	Placed device on table.	Yes	N/A	Yes	N/A	Yes	N/A	Yes	N/A	Yes	N/A	Yes	N/A	No	Yes	N/A	N/A	N/A	14:42:00	14:49:00
Yes	Yes	Yes	N/A	No	N/A	Yes	N/A	Yes	N/A	Yes	N/A	Yes	N/A	Yes	N/A	Yes	N/A	Yes	N/A	Yes	N/A	Yes	N/A	Yes	N/A	No	Yes	N/A	N/A	N/A	14:46:00	14:53:00
Yes	Yes	Yes	N/A	No	N/A	Yes	N/A	Yes	N/A	Yes	N/A	Yes	N/A	Yes	N/A	Yes	N/A	Yes	N/A	Yes	N/A	Yes	N/A	Yes	N/A	No	Yes	N/A	N/A	N/A	15:04:00	15:10:00
Yes	Yes	Yes	N/A	No	N/A	Yes	N/A	Yes	N/A	Yes	N/A	No	Placed device on table.	Yes	N/A	Yes	N/A	Yes	N/A	Yes	N/A	Yes	N/A	Yes	N/A	No	Yes	N/A	N/A	N/A	15:07:00	15:14:00
Yes	Yes	Yes	N/A	No	N/A	Yes	N/A	Yes	N/A	Yes	N/A	Yes	N/A	Yes	N/A	Yes	N/A	Yes	N/A	Yes	N/A	Yes	N/A	Yes	N/A	No	Yes	N/A	N/A	N/A	14:25:00	14:31:00
Yes	Yes	Yes	N/A	No	N/A	Yes	N/A	Yes	N/A	No	Needle did not work	No	Placed device on the table.	No	Needle did not work	No	Needle did not work	No	No blood on the tube	No	No blood on the tube	No	No blood	No	No blood	No	No	Needle did not work.	N/A	N/A	14:29:00	14:36:00
Yes	Yes	Yes	N/A	No	N/A	Yes	N/A	Yes	N/A	Yes	N/A	Yes	N/A	Yes	N/A	Yes	N/A	Yes	N/A	Yes	N/A	Yes	N/A	Yes	N/A	No	Yes	N/A	N/A	N/A	14:41:00	14:49:00
Yes	Yes	Yes	N/A	No	N/A	Yes	N/A	Yes	N/A	Yes	N/A	No	Placed device on the table.	Yes	N/A	Yes	N/A	Yes	N/A	Yes	N/A	Yes	N/A	Yes	N/A	No	Yes	N/A	N/A	N/A	14:50:00	14:55:00
Yes	Yes	Yes	N/A	No	N/A	Yes	N/A	Yes	N/A	Yes	N/A	Yes	N/A	Yes	N/A	Yes	N/A	Yes	N/A	Yes	N/A	Yes	N/A	Yes	N/A	No	Yes	N/A	N/A	N/A	15:08:00	15:14:00
Yes	Yes	Yes	N/A	No	N/A	Yes	N/A	Yes	N/A	Yes	N/A	Yes	N/A	Yes	N/A	Yes	N/A	Yes	N/A	Yes	N/A	Yes	N/A	Yes	N/A	No	Yes	N/A	N/A	N/A	15:15:00	15:23:00
Yes	Yes	Yes	N/A	No	N/A	Yes	N/A	Yes	N/A	Yes	N/A	Yes	N/A	Yes	N/A	Yes	N/A	Yes	N/A	Yes	N/A	Yes	N/A	Yes	N/A	No	Yes	N/A	N/A	N/A	15:25:00	15:34:00
Yes	Yes	Yes	N/A	No	N/A	Yes	N/A	Yes	N/A	No	Needle did not work.	No	Placed device on the table.	No	Needle did not work	No	Needle did not work	No	Needle did not work.	No	No blood	No	No blood	No	No	No	No	Needle did not work.	N/A	N/A	10:01:00	10:09:00
Yes	Yes	Yes	N/A	No	N/A	Yes	N/A	Yes	N/A	Yes	N/A	Yes	N/A	Yes	N/A	Yes	N/A	Yes	N/A	Yes	N/A	Yes	N/A	Yes	N/A	No	Yes	N/A	N/A	N/A	10:04:00	10:09:00
Yes	Yes	Yes	N/A	No	N/A	Yes	N/A	Yes	N/A	Yes	N/A	Yes	N/A	Yes	N/A	Yes	N/A	Yes	N/A	Yes	N/A	Yes	N/A	Yes	N/A	No	Yes	N/A	N/A	N/A	10:21:00	10:30:00
Yes	Yes	Yes	N/A	No	N/A	Yes	N/A	Yes	N/A	Yes	N/A	Yes	N/A	Yes	N/A	Yes	N/A	Yes	N/A	Yes	N/A	Yes	N/A	Yes	N/A	No	Yes	N/A	N/A	N/A	10:18:00	10:22:00
Yes	Yes	Yes	N/A	No	N/A	Yes	N/A	Yes	N/A	Yes	N/A	Yes	N/A	Yes	N/A	No	Blood not enough	Yes	N/A	No	N/A	Yes	N/A	Yes	N/A	No	Yes	N/A	N/A	N/A	10:37:00	10:43:00
Yes	Yes	Yes	N/A	No	N/A	Yes	N/A	Yes	N/A	Yes	N/A	Yes	N/A	Yes	N/A	Yes	N/A	Yes	N/A	Yes	N/A	Yes	N/A	Yes	N/A	No	Yes	N/A	N/A	N/A	10:38:00	10:46:00
Yes	Yes	Yes	N/A	No	N/A	Yes	N/A	Yes	N/A	Yes	N/A	Yes	N/A	Yes	N/A	Yes	N/A	Yes	N/A	Yes	N/A	Yes	N/A	Yes	N/A	No	Yes	N/A	N/A	N/A	10:55:00	10:59:00
Yes	Yes	Yes	N/A	No	N/A	Yes	N/A	Yes	N/A	Yes	N/A	No	Placed device on the table.	Yes	N/A	Yes	N/A	Yes	N/A	Yes	N/A	Yes	N/A	Yes	N/A	No	Yes	N/A	N/A	N/A	10:53:00	11:14:00
Yes	Yes	Yes	N/A	No	N/A	Yes	N/A	Yes	N/A	Yes	N/A	Yes	N/A	Yes	N/A	Yes	N/A	Yes	N/A	Yes	N/A	Yes	N/A	Yes	N/A	No	Yes	N/A	N/A	N/A	14:32:00	14:42:00
Yes	Yes	Yes	N/A	No	N/A	Yes	N/A	Yes	N/A	No	Needle did not work	No	Placed device on the table.	No	N/A	No	Needle did not work	No	No blood	No	No blood	No	No blood	No	No blood	No	No	Needle did not work.	N/A	N/A	14:35:00	14:43:00
Yes	Yes	Yes	N/A	No	N/A	Yes	N/A	Yes	N/A	Yes	N/A	No	Placed device on the table.	Yes	N/A	Yes	N/A	Yes	N/A	Yes	N/A	Yes	N/A	Yes	N/A	No	Yes	N/A	N/A	N/A	14:54:00	15:01:00
Yes	Yes	Yes	N/A	No	N/A	Yes	N/A	Yes	N/A	Yes	N/A	Yes	N/A	Yes	N/A	Yes	N/A	Yes	N/A	Yes	N/A	Yes	N/A	Yes	N/A	No	Yes	N/A	N/A	N/A	14:53:00	15:05:00
Yes	Yes	Yes	N/A	No	N/A	Yes	N/A	Yes	N/A	Yes	N/A	Yes	N/A	Yes	N/A	Yes	N/A	Yes	N/A	Yes	N/A	Yes	N/A	Yes	N/A	No	Yes	N/A	N/A	N/A	09:41:00	09:45:00
Yes	Yes	Yes	N/A	Yes	N/A	Yes	N/A	Yes	N/A	Yes	N/A	Yes	N/A	Yes	N/A	Yes	N/A	Yes	N/A	Yes	N/A	Yes	N/A	Yes	N/A	No	Yes	N/A	N/A	N/A	09:54:00	09:58:00
Yes	Yes	Yes	N/A	No	N/A	Yes	N/A	Yes	N/A	Yes	N/A	No	Placed device on the table.	Yes	N/A	Yes	N/A	Yes	N/A	Yes	N/A	Yes	N/A	Yes	N/A	No	Yes	N/A	N/A	N/A	10:00:00	10:11:00
Yes	Yes	Yes	N/A	No	N/A	Yes	N/A	Yes	N/A	Yes	N/A	Yes	N/A	Yes	N/A	No	Blood not enough	Yes	N/A	No	N/A	Yes	N/A	Yes	N/A	No	Yes	N/A	N/A	N/A	10:07:00	10:19:00
Yes	Yes	Yes	N/A	No	N/A	Yes	N/A	Yes	N/A	Yes	N/A	No	Placed device on the table.	Yes	N/A	No	Filled half the tube	Yes	N/A	No	Insufficient blood on the tube	Yes	N/A	Yes	N/A	No	Yes	N/A	N/A	N/A	10:24:00	10:41:00
Yes	Yes	Yes	N/A	No	N/A	Yes	N/A	Yes	N/A	Yes	N/A	Yes	N/A	Yes	N/A	No	Blood not enough	Yes	N/A	No	N/A	Yes	N/A	Yes	N/A	No	Yes	N/A	N/A	N/A	10:31:00	10:38:00
Yes	Yes	Yes	N/A	No	N/A	Yes	N/A	Yes	N/A	Yes	N/A	Yes	N/A	Yes	N/A	No	Blood not enough	Yes	N/A	No	N/A	Yes	N/A	Yes	N/A	No	Yes	N/A	N/A	N/A	10:48:00	11:01:00
Yes	Yes	Yes	N/A	No	N/A	Yes	N/A	Yes	N/A	Yes	N/A	No	Placed device on the table.	No	Could not make a good blood droplet	No	Filled only half the tube	Yes	N/A	No	Insuffient blood on the tube	Yes	N/A	Yes	N/A	No	Yes	N/A	N/A	N/A	11:17:00	11:32:00
Yes	Yes	Yes	N/A	No	N/A	Yes	N/A	Yes	N/A	Yes	N/A	Yes	N/A	Yes	N/A	Yes	N/A	Yes	N/A	Yes	N/A	Yes	N/A	Yes	N/A	No	Yes	N/A	N/A	N/A	09:36:00	09:40:00
Yes	Yes	Yes	N/A	No	N/A	Yes	N/A	Yes	N/A	Yes	N/A	No	Placed device on the table.	Yes	N/A	Yes	N/A	Yes	N/A	Yes	N/A	Yes	N/A	Yes	N/A	No	Yes	N/A	N/A	N/A	10:52:00	11:04:00
Yes	Yes	Yes	N/A	No	N/A	Yes	N/A	Yes	N/A	Yes	N/A	Yes	N/A	Yes	N/A	Yes	N/A	Yes	N/A	Yes	N/A	Yes	N/A	Yes	N/A	No	Yes	N/A	N/A	N/A	11:15:00	11:23:00
Yes	Yes	Yes	N/A	No	N/A	Yes	N/A	Yes	N/A	Yes	N/A	No	Placed device on the table.	Yes	N/A	No	Drpped blood directly into the well	Yes	N/A	No	Blood was dropped into the well	Yes	N/A	Yes	N/A	No	Yes	N/A	N/A	N/A	12:53:00	13:02:00
Yes	Yes	Yes	N/A	Yes	N/A	Yes	N/A	Yes	N/A	Yes	N/A	Yes	N/A	Yes	N/A	Yes	N/A	Yes	N/A	Yes	N/A	Yes	N/A	Yes	N/A	No	Yes	N/A	N/A	N/A	12:52:00	12:55:00
Yes	Yes	Yes	N/A	No	N/A	Yes	N/A	Yes	N/A	Yes	N/A	Yes	N/A	Yes	N/A	No	Little blood	Yes	N/A	No	N/A	Yes	N/A	Yes	N/A	No	Yes	N/A	N/A	N/A	13:09:00	13:18:00
Yes	Yes	Yes	N/A	No	N/A	Yes	N/A	Yes	N/A	Yes	N/A	No	Placed device on the table.	Yes	N/A	Yes	N/A	Yes	N/A	Yes	N/A	Yes	N/A	Yes	N/A	No	Yes	N/A	N/A	N/A	15:02:00	15:07:00
Yes	Yes	Yes	N/A	No	N/A	Yes	N/A	Yes	N/A	Yes	N/A	Yes	N/A	Yes	N/A	No	Not enough blood	Yes	N/A	No	N/A	Yes	N/A	Yes	N/A	No	Yes	N/A	N/A	N/A	15:00:00	15:12:00
Yes	Yes	Yes	N/A	No	N/A	Yes	N/A	Yes	N/A	Yes	N/A	Yes	N/A	Yes	N/A	No	Blood not enough	Yes	N/A	No	N/A	Yes	N/A	Yes	N/A	No	Yes	N/A	N/A	N/A	15:31:00	15:48:00
Yes	Yes	Yes	N/A	No	N/A	Yes	N/A	Yes	N/A	Yes	N/A	No	Placed device on the table.	Yes	N/A	Yes	N/A	Yes	N/A	Yes	N/A	Yes	N/A	Yes	N/A	No	Yes	N/A	N/A	N/A	15:16:00	15:24:00
Yes	Yes	Yes	N/A	No	N/A	Yes	N/A	Yes	N/A	Yes	N/A	No	Placed device on the table.	Yes	N/A	No	Filled half the tube	Yes	N/A	No	Insufficient blood	No	Poured 6 drops	Yes	N/A	No	Yes	N/A	N/A	N/A	15:38:00	15:51:00
Exclusion	Exclusion	Exclusion	Exclusion	Exclusion	Exclusion	Exclusion	Exclusion		Exclusion	Exclusion	Exclusion	Exc	Exclusion	Exclusion	Exclusion	Exclusion	Exclusion	Exc	Exclusion	Exc	Exclusion	Exclusion	Exclusion	Exclusion	Exclusion	Exclusion	Exc	Exclusion	Exclusion	Exclusion	Exclusion	Exclusion
Yes	Yes	Yes	N/A	No	N/A	Yes	N/A	Yes	N/A	Yes	N/A	Yes	N/A	Yes	N/A	Yes	N/A	Yes	N/A	Yes	N/A	Yes	N/A	Yes	N/A	No	Yes	N/A	N/A	N/A	09:24:00	09:31:00
Yes	Yes	Yes	N/A	No	N/A	Yes	N/A	Yes	N/A	Yes	N/A	No	Placed device on the table.	Yes	N/A	No	Participant put blood on the grey needle hole	No	Did not flip	No	Blood was put on the grey needle hole	No	Drops were put on the needle hole	No	N/A	No	Yes	N/A	N/A	N/A	09:29:00	09:44:00
Yes	Yes	Yes	N/A	No	N/A	Yes	N/A	Yes	N/A	Yes	N/A	Yes	N/A	Yes	N/A	No	Little blood	Yes	N/A	No	N/A	Yes	N/A	Yes	N/A	No	Yes	N/A	N/A	N/A	09:41:00	09:46:00
Yes	Yes	Yes	N/A	No	N/A	Yes	N/A	Yes	N/A	Yes	N/A	Yes	N/A	Yes	N/A	Yes	N/A	Yes	N/A	Yes	N/A	Yes	N/A	Yes	N/A	No	Yes	N/A	N/A	N/A	09:55:00	10:00:00
Yes	Yes	Yes	N/A	No	N/A	Yes	N/A	Yes	N/A	Yes	N/A	Yes	N/A	Yes	N/A	No	Not enough blood	Yes	N/A	No	N/A	Yes	N/A	Yes	N/A	No	Yes	N/A	N/A	N/A	10:19:00	10:33:00
Yes	Yes	Yes	N/A	No	N/A	Yes	N/A	Yes	N/A	Yes	N/A	Yes	N/A	Yes	N/A	Yes	N/A	Yes	N/A	Yes	N/A	Yes	N/A	Yes	N/A	No	Yes	N/A	N/A	N/A	10:45:00	10:51:00
Yes	Yes	Yes	N/A	No	N/A	Yes	N/A	Yes	N/A	Yes	N/A	No	Placed device on the table.	Yes	N/A	Yes	N/A	Yes	N/A	Yes	N/A	Yes	N/A	Yes	N/A	No	Yes	N/A	N/A	N/A	10:27:00	10:38:00
Yes	Yes	Yes	N/A	No	N/A	Yes	N/A	Yes	N/A	No	N/A	Yes	N/A	Yes	N/A	Yes	N/A	Yes	N/A	Yes	N/A	Yes	N/A	Yes	N/A	No	Yes	N/A	N/A	N/A	12:01:00	12:09:00
Yes	Yes	Yes	N/A	No	N/A	Yes	N/A	Yes	N/A	Yes	N/A	Yes	N/A	Yes	N/A	No	Participant put blood direct into the well	No	Put blood direct into the well	No	N/A	Yes	N/A	Yes	N/A	No	Yes	Participant put blood direct into the well and also skipped stepped 8	N/A	N/A	12:02:00	12:12:00
Yes	Yes	Yes	N/A	No	N/A	Yes	N/A	Yes	N/A	Yes	N/A	Yes	N/A	Yes	N/A	Yes	N/A	Yes	N/A	Yes	N/A	Yes	N/A	Yes	N/A	No	Yes	N/A	N/A	N/A	12:21:00	12:28:00
Yes	Yes	Yes	N/A	No	N/A	Yes	N/A	Yes	N/A	Yes	N/A	No	Placed device on the table.	Yes	N/A	Yes	N/A	Yes	N/A	Yes	N/A	Yes	N/A	Yes	N/A	No	Yes	N/A	N/A	N/A	12:28:00	12:33:00
Yes	Yes	Yes	N/A	No	N/A	Yes	N/A	Yes	N/A	Yes	N/A	Yes	N/A	Yes	N/A	Yes	N/A	Yes	N/A	Yes	N/A	Yes	N/A	Yes	N/A	No	Yes	N/A	N/A	N/A	09:37:00	09:44:00
Yes	Yes	Yes	N/A	No	N/A	Yes	N/A	Yes	N/A	Yes	N/A	No	Placed device on the table.	Yes	N/A	Yes	N/A	Yes	N/A	Yes	N/A	Yes	N/A	Yes	N/A	No	Yes	N/A	N/A	N/A	09:40:00	09:45:00
Yes	Yes	Yes	N/A	No	N/A	Yes	N/A	Yes	N/A	Yes	N/A	Yes	N/A	Yes	N/A	Yes	N/A	Yes	N/A	Yes	N/A	Yes	N/A	Yes	N/A	No	Yes	N/A	N/A	N/A	09:55:00	09:59:00
Yes	Yes	Yes	N/A	No	N/A	Yes	N/A	Yes	N/A	Yes	N/A	Yes	N/A	Yes	N/A	No	Not enough blood	Yes	N/A	No	N/A	Yes	N/A	Yes	N/A	No	Yes	N/A	N/A	N/A	10:12:00	10:17:00
Yes	Yes	Yes	N/A	No	N/A	Yes	N/A	Yes	N/A	Yes	N/A	Yes	N/A	Yes	N/A	Yes	N/A	Yes	N/A	Yes	N/A	Yes	N/A	Yes	N/A	No	Yes	N/A	N/A	N/A	10:31:00	10:39:00
Yes	Yes	Yes	N/A	No	N/A	Yes	N/A	Yes	N/A	Yes	N/A	No	Placed device on the table.	Yes	N/A	Yes	N/A	Yes	N/A	Yes	N/A	Yes	N/A	Yes	N/A	No	Yes	N/A	N/A	N/A	10:01:00	10:10:00
Yes	Yes	Yes	N/A	No	N/A	Yes	N/A	Yes	N/A	Yes	N/A	No	Placed device on the table.	Yes	N/A	No	Dropped blood into the well.	No	Did not flip	No	Blood was dropped into the well	Yes	N/A	Yes	N/A	No	Yes	N/A	N/A	N/A	12:28:00	12:46:00
Yes	Yes	Yes	N/A	No	N/A	Yes	N/A	Yes	N/A	Yes	N/A	Yes	N/A	Yes	N/A	No	Blood not enough	Yes	N/A	No	N/A	Yes	N/A	Yes	N/A	No	Yes	N/A	N/A	N/A	12:31:00	12:38:00
Yes	Yes	Yes	N/A	No	N/A	Yes	N/A	Yes	N/A	Yes	N/A	Yes	N/A	Yes	N/A	Yes	N/A	Yes	N/A	Yes	N/A	Yes	N/A	Yes	N/A	No	Yes	N/A	N/A	N/A	13:01:00	13:10:00
Yes	Yes	Yes	N/A	No	N/A	Yes	N/A	Yes	N/A	Yes	N/A	No	Pt was holding the device on the hand.	Yes	N/A	Yes	N/A	Yes	N/A	Yes	N/A	Yes	N/A	Yes	N/A	No	Yes	N/A	N/A	N/A	09:25:00	09:32:00
Yes	Yes	Yes	N/A	No	N/A	Yes	N/A	Yes	N/A	Yes	N/A	Yes	N/A	Yes	N/A	Yes	N/A	Yes	N/A	Yes	N/A	Yes	N/A	Yes	N/A	No	Yes	N/A	N/A	N/A	09:25:00	09:32:00
Yes	Yes	Yes	N/A	No	N/A	Yes	N/A	Yes	N/A	Yes	N/A	Yes	N/A	Yes	N/A	Yes	N/A	Yes	N/A	Yes	N/A	Yes	N/A	Yes	N/A	No	Yes	N/A	N/A	N/A	09:41:00	09:48:00
Yes	Yes	Yes	N/A	No	N/A	Yes	N/A	Yes	N/A	Yes	N/A	No	Placed device on the table.	Yes	N/A	No	Filled half the tube	Yes	N/A	No	Insufficient blood on the tube	Yes	N/A	Yes	N/A	No	Yes	N/A	N/A	N/A	09:49:00	10:01:00
Yes	Yes	Yes	N/A	No	N/A	Yes	N/A	Yes	N/A	Yes	N/A	Yes	N/A	Yes	N/A	Yes	N/A	Yes	N/A	Yes	N/A	Yes	N/A	Yes	N/A	No	Yes	N/A	N/A	N/A	10:01:00	10:08:00
Yes	Yes	Yes	N/A	No	N/A	Yes	N/A	Yes	N/A	Yes	N/A	No	Placed device on the table.	Yes	N/A	Yes	N/A	Yes	N/A	Yes	N/A	Yes	N/A	Yes	N/A	No	Yes	N/A	N/A	N/A	10:10:00	10:18:00
Yes	Yes	Yes	N/A	No	N/A	Yes	N/A	Yes	N/A	Yes	N/A	No	Placed device on the table.	Yes	N/A	No	Could not fill the whole tube	Yes	N/A	No	Insufficient blood on the tube	Yes	N/A	Yes	N/A	No	Yes	N/A	N/A	N/A	10:49:00	11:09:00
Yes	Yes	Yes	N/A	No	N/A	Yes	N/A	Yes	N/A	Yes	N/A	Yes	N/A	Yes	N/A	Yes	N/A	Yes	N/A	Yes	N/A	Yes	N/A	Yes	N/A	No	Yes	N/A	N/A	N/A	10:48:00	10:52:00
Yes	Yes	Yes	N/A	No	N/A	Yes	N/A	Yes	N/A	Yes	N/A	Yes	N/A	Yes	N/A	Yes	N/A	Yes	N/A	Yes	N/A	Yes	N/A	Yes	N/A	No	Yes	N/A	N/A	N/A	11:05:00	11:13:00

## Sheet: SECTION B
MOCK DEVICE RESULT: NEGATIVE	MOCK DEVICE RESULT: FAINT POSITIVE	MOCK DEVICE RESULT: POSITIVE	MOCK DEVICE RESULT: INVALID	COMMENTS	SEQUENCE OF MOCK RESULTS
Negative	Positive	Positive	Negative	Could not interprete invalid.	F,N,I,P		Negative
Negative	Positive	Positive	Invalid/Test did not work	It took time to interprete the invalid.	P,F,N,I		Positive
Negative	Positive	Positive	Invalid/Test did not work	N/A	N,F,P,I		Invalid/Test did not work
Negative	Negative	Positive	Invalid/Test did not work	Could not interprete faint positive	N,I,F,P		Do not know/Not sure
Negative	Positive	Positive	Invalid/Test did not work	N/A	P,I,N,F		Other
Invalid/Test did not work	Negative	Positive	Invalid/Test did not work	Could not interprete a negative	P,F,N,I
Negative	Positive	Positive	Invalid/Test did not work	N/A	I,N,F,P
Negative	Positive	Positive	Invalid/Test did not work	N/A	I,F,N,P
Negative	Positive	Positive	Invalid/Test did not work	N/A	N,I,F,P
Negative	Positive	Positive	Invalid/Test did not work	N/A	F,N,I,P
Negative	Positive	Positive	Invalid/Test did not work	N/A	N,I,F,P
Negative	Positive	Positive	Invalid/Test did not work	N/A	N,F,P,I
Negative	Positive	Positive	Invalid/Test did not work	N/A	I,P,N,F
Negative	Negative	Positive	Invalid/Test did not work	Failed to interprete faint positive.	P,N,F,I
Negative	Positive	Positive	Invalid/Test did not work	N/A	F,N,I,P
Negative	Positive	Positive	Negative	Failed to interprete negative and invalid	I,N,F,P
Negative	Positive	Positive	Invalid/Test did not work	N/A	I,N,F,P
Negative	Positive	Positive	Invalid/Test did not work	N/A	P,I,N,F
Negative	Positive	Positive	Invalid/Test did not work	N/A	N,F,P,I
Negative	Positive	Positive	Invalid/Test did not work	N/A	N,F,P,I
Negative	Positive	Positive	Invalid/Test did not work	N/A	P,I,N,F
Negative	Positive	Positive	Invalid/Test did not work	N/A	F,I,N,P
Negative	Positive	Positive	Invalid/Test did not work	N/A	P,F,I,N
				Exclusion	Exclusion
Negative	Positive	Positive	Invalid/Test did not work	N/A	I,P,N,F
Negative	Positive	Positive	Invalid/Test did not work	N/A	P,I,N,F
Negative	Negative	Positive	Invalid/Test did not work	Failed to interprete faint positive.	P,F,N,I
Negative	Positive	Positive	Invalid/Test did not work	N/A	I,P,F,N
Negative	Positive	Positive	Invalid/Test did not work	N/A	N,I,P,F
Negative	Positive	Positive	Invalid/Test did not work	N/A	P,N,I,F
Negative	Positive	Positive	Invalid/Test did not work	N/A	F,N,I,P
Negative	Positive	Positive	Invalid/Test did not work	N/A	N,F,P,I
Negative	Negative	Invalid/Test did not work	Invalid/Test did not work	Failed to interprete positive and faint positive.	P,F,N,I
Negative	Positive	Positive	Invalid/Test did not work	N/A	P,N,I,F
Negative	Positive	Positive	Invalid/Test did not work	N/A	N,F,P,I
Negative	Positive	Positive	Invalid/Test did not work	N/A	I,P,F,N
Negative	Negative	Positive	Invalid/Test did not work	Failed to interprete faint positive.	F,I,N,P
Negative	Positive	Positive	Invalid/Test did not work	N/A	F,N,I,P
Negative	Positive	Positive	Invalid/Test did not work	N/A	P,N,I,F
Negative	Positive	Positive	Invalid/Test did not work	N/A	I,P,F,N
Negative	Positive	Positive	Invalid/Test did not work	N/A	N,I,F,P
Negative	Positive	Positive	Invalid/Test did not work	N/A	N,I,F,P
Negative	Positive	Positive	Invalid/Test did not work	N/A	N,F,P,I
Negative	Negative	Positive	Invalid/Test did not work	Could not interprete faint positive	F,P,I,N
Negative	Positive	Positive	Invalid/Test did not work	N/A	I,P,F,N
Negative	Negative	Positive	Invalid/Test did not work	Could not interprete faint positive	I,P,F,N
Negative	Positive	Positive	Invalid/Test did not work	N/A	N,P,F,I
Negative	Positive	Positive	Invalid/Test did not work	N/A	F,P,I,N
Negative	Positive	Positive	Invalid/Test did not work	Could not interprete invalid correctly	F,I,N,P
Negative	Positive	Positive	Invalid/Test did not work	N/A	I,F,N,P
Negative	Negative	Positive	Invalid/Test did not work	Could not interprete faint positive correctly	P,F,I,N
Negative	Positive	Positive	Invalid/Test did not work	N/A	F,I,N,P
Negative	Negative	Positive	Invalid/Test did not work	Failed to interprete faint positive correctly	I,P,F,N
Negative	Positive	Positive	Invalid/Test did not work	N/A	N,F,P,I
Negative	Positive	Positive	Invalid/Test did not work	N/A	I,P,N,F
Negative	Positive	Positive	Invalid/Test did not work	N/A	I,P,F,N
Negative	Positive	Positive	Invalid/Test did not work	N/A	P,F,I,N
Negative	Positive	Positive	Invalid/Test did not work	N/A	F,P,I,N
Negative	Positive	Positive	Invalid/Test did not work	N/A	N,I,F,P
Negative	Positive	Positive	Invalid/Test did not work	N/A	P,N,I,F
				Exclusion	Exclusion
Negative	Positive	Positive	Invalid/Test did not work	N/A	N,F,I,P
Negative	Positive	Positive	Invalid/Test did not work	N/A	N,I,F,P
Negative	Positive	Positive	Invalid/Test did not work	N/A	I,P,N,F
Negative	Positive	Positive	Invalid/Test did not work	N/A	I,F,P,N
Negative	Positive	Positive	Invalid/Test did not work	N/A	P,N,I,F
Negative	Positive	Positive	Invalid/Test did not work	N/A	P,I,F,N
Negative	Positive	Positive	Negative	Failed to interprete invalid correctly	I,N,F,P
Negative	Negative	Positive	Invalid/Test did not work	N/A	F,I,N,P
Negative	Positive	Positive	Invalid/Test did not work	N/A	N,F,I,P
Negative	Positive	Positive	Invalid/Test did not work	N/A	N,I,P,F
Negative	Positive	Positive	Invalid/Test did not work	N/A	F,I,P,N
				Exclusion	Exclusion
Negative	Positive	Positive	Invalid/Test did not work	Faile to interprete invalid result	I,P,N,F
Negative	Positive	Positive	Invalid/Test did not work	N/A	P,N,I,F
Negative	Positive	Positive	Invalid/Test did not work	N/A	I,N,F,P
Negative	Positive	Positive	Invalid/Test did not work	N/A	N,P,F,I
Negative	Positive	Positive	Invalid/Test did not work	N/A	P,F,N,I
Negative	Positive	Positive	Invalid/Test did not work	N/A	N,P,F,I
Negative	Positive	Positive	Invalid/Test did not work	N/A	N,F,P,I
Negative	Negative	Positive	Invalid/Test did not work	Failed to interprete faint positive	P,N,I,F
Negative	Positive	Positive	Invalid/Test did not work	N/A	F,I,N,P
Negative	Negative	Positive	Invalid/Test did not work	Failed to interprete faint positive	N,F,P,I
Negative	Positive	Positive	Invalid/Test did not work	N/A	N,P,F,I
Negative	Positive	Positive	Invalid/Test did not work	N/A	N,F,P,I
Negative	Positive	Positive	Invalid/Test did not work	N/A	I,N,F,P
Negative	Positive	Positive	Invalid/Test did not work	N/A	I,N,F,P
Negative	Positive	Positive	Invalid/Test did not work	N/A	P,I,N,F
Negative	Positive	Positive	Invalid/Test did not work	N/A	N,I,P,F
Negative	Positive	Positive	Invalid/Test did not work	N/A	P,I,F,N
Negative	Positive	Positive	Negative	Failed to interprete invalid	P,I,N,F
Negative	Positive	Positive	Invalid/Test did not work	N/A	I,F,P,N
Negative	Negative	Positive	Invalid/Test did not work	Failed to interprete faint positive	F,P,I,N
Negative	Positive	Positive	Invalid/Test did not work	N/A	N,F,P,I
Negative	Positive	Positive	Invalid/Test did not work	N/A	N,P,F,I
Negative	Positive	Positive	Invalid/Test did not work	N/A	F,N,I,P
Negative	Positive	Positive	Invalid/Test did not work	N/A	N,F,P,I
Negative	Positive	Positive	Invalid/Test did not work	N/A	P,N,I,F
Negative	Positive	Positive	Invalid/Test did not work	N/A	I,P,F,N
Negative	Positive	Positive	Invalid/Test did not work	N/A	F,P,I,N
Negative	Positive	Positive	Invalid/Test did not work	N/A	N,I,P,F
Negative	Positive	Positive	Invalid/Test did not work	N/A	N,I,F,P
Negative	Positive	Positive	Invalid/Test did not work	N/A	P,I,N,F
Negative	Positive	Positive	Invalid/Test did not work	N/A	I,N,F,P
Negative	Positive	Positive	Invalid/Test did not work	N/A	F,I,P,N
Negative	Positive	Positive	Invalid/Test did not work	N/A	N,P,I,F
Negative	Negative	Positive	Invalid/Test did not work	Failed to interprete faint positive.	F,I,P,N
Negative	Positive	Positive	Invalid/Test did not work	N/A	P,N,F,I
Negative	Positive	Positive	Negative	N/A	I,N,F,P
Negative	Positive	Positive	Invalid/Test did not work	N/A	I,N,F,P
Negative	Positive	Positive	Invalid/Test did not work	N/A	I,P,F,N
Negative	Positive	Positive	Invalid/Test did not work	N/A	I,P,F,N
Negative	Positive	Positive	Invalid/Test did not work	N/A	N,F,P,I
Negative	Negative	Positive	Invalid/Test did not work	Failed to interprete faint positive.	F,N,P,I
Negative	Positive	Positive	Invalid/Test did not work	N/A	F,I,P,N
Negative	Negative	Positive	Invalid/Test did not work	Failed to interprete faint positive	P,I,F,N
Negative	Positive	Positive	Invalid/Test did not work	N/A	P,N,F,I
Negative	Positive	Positive	Invalid/Test did not work	N/A	I,N,F,P
Negative	Positive	Positive	Invalid/Test did not work	N/A	P,I,F,N
Negative	Positive	Positive	Invalid/Test did not work	N/A	N,P,F,I
Negative	Positive	Positive	Invalid/Test did not work	N/A	N,I,P,F
Negative	Positive	Positive	Invalid/Test did not work	N/A	F,N,P,I
Negative	Positive	Positive	Invalid/Test did not work	N/A	I,P,F,N
Negative	Positive	Positive	Invalid/Test did not work	N/A	N,F,P,I
Negative	Positive	Positive	Invalid/Test did not work	N/A	I,N,F,P
Negative	Positive	Positive	Invalid/Test did not work	N/A	F,P,I,N
Negative	Positive	Positive	Invalid/Test did not work	N/A	F,I,N,P
Negative	Positive	Positive	Invalid/Test did not work	N/A	P,I,N,F
Negative	Positive	Positive	Invalid/Test did not work	N/A	F,P,N,I
Negative	Positive	Positive	Invalid/Test did not work	N/A	F,I,P,N
Negative	Positive	Positive	Positive	N/A	I,N,F,P
Negative	Positive	Positive	Invalid/Test did not work	N/A	I,F,P,N
Negative	Positive	Positive	Invalid/Test did not work	N/A	P,N,F,I
Negative	Positive	Positive	Invalid/Test did not work	N/A	N,P,I,F
Negative	Positive	Positive	Invalid/Test did not work	N/A	P,N,I,F
Negative	Positive	Positive	Invalid/Test did not work	N/A	N,F,P,I
Negative	Positive	Positive	Invalid/Test did not work	N/A	N,F,P,I
Negative	Positive	Positive	Invalid/Test did not work	N/A	F,I,P,N
Negative	Positive	Positive	Invalid/Test did not work	N/A	F,I,P,N
Negative	Negative	Positive	Invalid/Test did not work	Failed to interprete faint positive	I,F,N,P
Negative	Positive	Positive	Invalid/Test did not work	N/A	I,N,P,F
Negative	Positive	Positive	Invalid/Test did not work	N/A	P,N,I,F
Negative	Positive	Positive	Invalid/Test did not work	N/A	P,N,F,I
Negative	Positive	Positive	Invalid/Test did not work	N/A	F,I,N,P
Negative	Positive	Positive	Invalid/Test did not work	N/A	P,I,N,F
Negative	Positive	Positive	Invalid/Test did not work	N/A	N,I,F,P
Negative	Positive	Positive	Invalid/Test did not work	N/A	F,N,P,I
Negative	Positive	Positive	Invalid/Test did not work	N/A	N,F,I,P
Negative	Negative	Positive	Invalid/Test did not work	Failed to interprete faint positive	P,I,F,N
Negative	Positive	Positive	Invalid/Test did not work	N/A	F,P,I,N
Negative	Negative	Positive	Invalid/Test did not work	N/A	F,I,P,N
Negative	Positive	Positive	Invalid/Test did not work	N/A	P,I,N,F
Negative	Positive	Positive	Invalid/Test did not work	N/A	P,F,I,N
Negative	Positive	Positive	Invalid/Test did not work	N/A	N,F,P,I
Negative	Positive	Positive	Invalid/Test did not work	N/A	I,P,N,F
Negative	Positive	Positive	Invalid/Test did not work	N/A	N,F,P,I
Negative	Positive	Positive	Invalid/Test did not work	N/A	F,P,I,N
Negative	Positive	Positive	Invalid/Test did not work	N/A	P,F,N,I
Negative	Positive	Positive	Invalid/Test did not work	N/A	P,I,N,F
Negative	Positive	Positive	Invalid/Test did not work	N/A	N,F,P,I
Negative	Positive	Positive	Invalid/Test did not work	N/A	I,N,F,P
Negative	Positive	Positive	Invalid/Test did not work	N/A	N,P,I,F
Negative	Negative	Positive	Invalid/Test did not work	Failed to interprete faint positive	N,P,F,I
Negative	Positive	Positive	Invalid/Test did not work	N/A	I,N,P,F
Negative	Positive	Positive	Invalid/Test did not work	N/A	P,F,I,N
Negative	Positive	Positive	Invalid/Test did not work	N/A	F,I,P,N
Negative	Positive	Positive	Invalid/Test did not work	N/A	N,I,F,P
Negative	Positive	Positive	Invalid/Test did not work	N/A	P,N,I,F
Negative	Positive	Positive	Invalid/Test did not work	N/A	I,F,P,N
Negative	Positive	Positive	Invalid/Test did not work	N/A	P,N,I,F
Negative	Positive	Positive	Invalid/Test did not work	N/A	N,F,I,P
Negative	Positive	Positive	Invalid/Test did not work	N/A	N,P,F,I
Negative	Positive	Positive	Invalid/Test did not work	N/A	F,I,P,N
Negative	Negative	Positive	Invalid/Test did not work	Failed to interprete faint positive	N,F,P,I
				Exclusion	Exclusion
Negative	Positive	Positive	Invalid/Test did not work	N/A	N,P,I,F
Negative	Negative	Positive	Negative	Failed to interprete faint positive and invalid	N,P,F,I
Negative	Positive	Positive	Invalid/Test did not work	N/A	F,I,N,P
Negative	Positive	Positive	Invalid/Test did not work	N/A	P,N,F,I
Negative	Positive	Positive	Invalid/Test did not work	N/A	F,N,P,I
Negative	Positive	Positive	Invalid/Test did not work	N/A	P,I,N,F
Negative	Positive	Positive	Invalid/Test did not work	N/A	I,F,P,N
Negative	Positive	Positive	Invalid/Test did not work	N/A	P,N,F,I
Negative	Positive	Positive	Invalid/Test did not work	N/A	N,F,P,I
Negative	Positive	Positive	Invalid/Test did not work	N/A	F,P,I,N
Negative	Positive	Positive	Invalid/Test did not work	N/A	I,N,F,P
Negative	Positive	Positive	Invalid/Test did not work	N/A	I,N,F,P
Negative	Positive	Positive	Invalid/Test did not work	N/A	I,F,P,N
Negative	Positive	Positive	Invalid/Test did not work	N/A	F,N,I,P
Negative	Positive	Positive	Invalid/Test did not work	N/A	N,P,I,F
Negative	Positive	Negative	Positive	Failed to interprete invalid	F,N,P,I
Negative	Positive	Positive	Negative	failed to interprete invalid results.	N,F,P,I
Negative	Positive	Positive	Invalid/Test did not work	N/A	I,F,N,P
Negative	Positive	Positive	Invalid/Test did not work	N/A	N,P,F,I
Negative	Positive	Positive	Invalid/Test did not work	N/A	F,P,N,I
Negative	Positive	Positive	Invalid/Test did not work	N/A	N,P,F,I
Negative	Positive	Positive	Invalid/Test did not work	N/A	N,F,I,P
Negative	Negative	Positive	Invalid/Test did not work	Faint positive, Pt saw as Negative	P,N,I,F
Negative	Negative	Positive	Invalid/Test did not work	Failed to interprete faint positive	F,P,I,N
Negative	Positive	Positive	Invalid/Test did not work	N/A	N,I,F,P
Negative	Negative	Positive	Invalid/Test did not work	Failed to interprete faint positive	P,F,N,I
Negative	Negative	Positive	Invalid/Test did not work	Faile to interprete faint positive	P,F,I,N
Negative	Positive	Positive	Invalid/Test did not work	N/A	F,P,I,N
Negative	Positive	Positive	Invalid/Test did not work	N/A	I,P,N,F

## Sheet: SECTION C
GENDER	AGE BAND	EDUCATION LEVEL	1. When was the last time you had an HIV test done?	2. Did you use the instructions sheet?	Comments	3. Were the instructions easy to follow? Were the pictures helpful?	4. Was the device easy to use?	Comments	5. How long should you wait before reading the test?	6. Are you confident with performing this test on your own?	Comments	7. Was it easy for you to INTERPRET the mock results?	Comments	8. What should you do if you have a negative result?	9. What should you do if you have a positive result?	10. What should you do if your test did not work?	11. How likely are you to use this tet again?	12. Would you prefer to use this test at home or get tested at a clinic?	13. How likely are you to recommend this test to a sexual partner, friend, or family member?	14. What are your 3 favourite things about this test?	15. What are your least favourite things about this test?
Female	36-45	≥Gr 8	2016-09-01	Yes	N/A	Yes, pictures help	Yes	N/A	15 Minutes	Yes	N/A	Yes	Except Invalid	Condomise	Clinic	N/A	Likely	Clinic	Unlikely	No queue, Self testing, Convinient	None			I will not use it
Male	26-35	≥Tech	2015-11-01	Yes	N/A	Yes, pictures helpful	Yes	N/A	15 Minutes	Yes	N/A	Yes	N/A	Test again after 3 months	Clinic	N/A	Likely	Home	Definitely recommend it	Easy, Quick, Privacy	None			Unlikely
Male	46-55	≥Gr 8	2016-11-01	Yes	N/A	Yes, pictures very helpful	Yes	N/A	15 Minutes	Yes	N/A	Yes	N/A	Test again after 3 months	Clinic	Clinic	Definitely use it	Home	Definitely recommend it	Easy, Not painful	None			Unsure
Female	26-35	≥Gr 8	2015-12-01	Yes	N/A	Yes, pictures help	Yes	N/A	15 Minutes	Yes	N/A	Yes	Except faint positive	Condomise	Clinic	Clinic	Definitely use it	Home	Definitely recommend it	Confidential, See results myself.	None			Likely
Female	46-55	≥Gr 8	2006	Yes	N/A	Yes, pictures very helpful	Yes	N/A	15 Minutes	Yes	N/A	Yes	N/A	Test again in 3 months	Clinic	Clinic	Definitely use it	Home	Definitely recommend it	Quick, Privacy	None			Definitely use it
Female	46-55	≥Gr 8	2016-07-01	Yes	N/A	Yes, pictures help	Yes	N/A	15 Minutes	Yes	N/A	Yes	Except negative	Re-test after 3 months	Clinic	Clinic	Likely	Clinic	Likely	Easy to use, Privacy	None
Male	46-55	≥Gr 8	2013	Yes	N/A	Yes, pictures help	Yes	N/A	15 Minutes	Yes	N/A	Yes	N/A	Re-test after 3 months	Clinic	Clinic	Definitely use it	Home	Definitely recommend it	Confidential	None			Home
Male	36-45	≥Gr 8	2013	Yes	N/A	Yes, pictures helpful	Yes	N/A	15 Minutes	Yes	N/A	Yes	N/A	Test again after 3 months	Clinic	Clinic	Definitely use it	Home	Definitely recommend it	Privacy, Confidential	None			Clinic
Female	26-35	≥Gr 8	2015-06-01	Yes	N/A	Yes, pictures help	Yes	N/A	15 Minutes	Yes	N/A	Yes	N/A	Re-test after 3 months	Clinic	Clinic	Likely	Home	Likely	Easy to use, Privacy	None			Neither
Male	46-55	≤Gr 7	2013	Yes	N/A	Yes, pictures very helpful	Yes	N/A	15 Minutes	Yes	N/A	Yes	N/A	Test after 3 months	Clinic	Clinic	Definitely use it	Home	Definitely recommend it	Easy, Quick	None
Male	36-45	≥Gr 8	Never tested	Yes	N/A	Yes, pictures help	Yes	N/A	15 Minutes	Yes	N/A	Yes	N/A	Re-test after 3 months	Clinic	Repeat test	Definitely use it	Home	Definitely recommend it	Easy to use.	None			I will not recommend it
Male	18-25	≥Tech	Never tested	Yes	N/A	Yes, pictures very helpful	Yes	N/A	15 Minutes	Yes	N/A	Yes	N/A	Test again after 3 months	Clinic	Clinic	Definitely use it	Home	Definitely recommend it	Privacy, Clear instructions	None			Unlikely
Male	36-45	≤Gr 7	Never tested	Yes	N/A	Yes, pictures were helpful	Yes	N/A	15 Minutes	Yes	N/A	Yes	N/A	Test after 3 months	Clinic	Clinic	Definitely use it	Clinic	Definitely recommend it	Easy to use, Pictures can guide.	None			Unsure
Male	18-25	≥Gr 8	Never tested	Yes	N/A	Yes, pictures help	Yes	N/A	15 Minutes	Yes	N/A	Yes	Except faint positive	Abstain	Condomise	Clinic	Definitely use it	Home	Definitely recommend it	Privacy, Easy to use	None			Likely
Female	26-35	≥Gr 8	2007	Yes	N/A	Yes, pictures very helpful	Yes	N/A	15 Minutes	Yes	N/A	Yes	N/A	Test again after 3 months	Clinic	Clinic	Definitely use it	Clinic	Definitely recommend it	Easy, Quick, Not painful	None			Definitely recommend it
Female	26-35	≤Gr 7	2000	Yes	N/A	Yes, pictures help	Yes	N/A	15 Minutes	Yes	N/A	No	Was confused with negative and invalid	Condomise	Clinic	Clinic	Definitely use it	Clinic	Definitely recommend it	None	None
Male	26-35	≥Tech	2016-08-01	Yes	N/A	Yes,however struggled on step 7 on filling tube with blood, pictures help	Yes	Maybe,allow blood drop directly onto the device and make less buffer	15 Minutes	Fairly, Yes	N/A	Yes	N/A	Condomise and be faithful	Clinic	Clinic	Likely	Home	Likely	Needle is less painful, its clear	Filling blood on the capillary
Female	36-45	≥Gr 8	2015-07-01	Yes	N/A	Yes, pictures help	Yes	N/A	15 Minutes	Yes	N/A	Yes	N/A	Re-test after 3 months	Clinic	Clinic	Definitely use it	Home	Definitely recommend it	Self testing, Privacy	None
Female	36-45	≥Gr 8	2007	Yes	N/A	Yes, pictures helpful	Yes	N/A	15 Minutes	Yes	N/A	Yes	N/A	Test again after 3 months	Clinic	Clinic	Definitely use it	Home	Definitely recommend it	Privacy, Easy	None
Female	18-25	≤Gr 7	2016-11-01	Yes	N/A	Yes, pictures help	Yes	N/A	15 Minutes	Yes	N/A	Yes	N/A	Condomise	Clinic	Clinic	Definitely use it	Home	Definitely recommend it	Confidentiality, Privacy	None
Male	18-25	≥Gr 8	2013	Yes	N/A	Yes, pictures help	No	Difficult to lance.	15 Minutes	Yes	But nervous	Yes	N/A	Re-test after 3 months	Clinic	Clinic	Likely	Clinic	Likely	Privacy	Needle should be separate from device
Female	36-45	≥Gr 8	2013-05-01	Yes	N/A	Yes, pictures very helpful	Yes	N/A	15 Minutes	Yes	N/A	Yes	N/A	Test after 3 months	Clinic	Clinic	Likely	Clinic	Definitely recommend it	Easy, Privacy	None
Female	26-35	≥Gr 8	2011	Yes	N/A	Yes, pictures very helpful	Yes	N/A	15 Minutes	Yes	N/A	Yes	N/A	Test again after 3 months	Clinic	Clinic	Definitely use it	Home	Definitely recommend it	Easy, Confidential, Privacy	None
			Exclusion	Exclusion	Exclusion	Exclusion	Exclusion	Exclusion	Exclusion	Exclusion	Exclusion	Exclusion	Exclusion
Female	26-35	≥Gr 8	2016-10-01	Yes	N/A	Yes, pictures help	Yes	N/A	15 Minutes	Yes	N/A	Yes	N/A	Re-test after 3 months	Clinic	Clinic	Definitely use it	Home	Definitely recommend it	Privacy, Saves time (quick)	Putting blood on the table was confusing
N/A	18-25	≥Tech	2016-10-01	Yes	N/A	Yes, pictures helpful	Yes	N/A	15 Minutes	Yes	N/A	Yes	N/A	Test again after 3 months	Clinic	Clinic	Definitely use it	Clinic	Unsure	Confidential, Privacy	None
Female	18-25	Tech	2015-11-01	Yes	N/A	Yes, pictures help	Yes	N/A	15 Minutes	Yes	N/A	Yes	Except for faint positive	Condomise	Clinic	Clinic	Definitely use it	Home	Definitely recommend it	Privacy	None
Female	18-25	≥Tech	2015-05-01	Yes	N/A	Yes, picture very helpful	Yes	N/A	15 Minutes	Yes	N/A	Yes	N/A	Test again after 3 months	Clinic	Clinic	Definitely use it	Home	Definitely recommend it	Privacy, Easy	None
Female	36-45	≥Gr 8	2009	Yes	N/A	Yes, pictures very helpful	Yes	N/A	15 Minutes	Yes	N/A	Yes	N/A	Test again after 3 months	Clinic	Clinic	Definitely use it	Home	Definitely recommend it	Privacy, Confidential	None
Male	26-35	≥Gr 8	2009	Yes	N/A	Yes, pictures help	Yes	N/A	15 Minutes	Yes	N/A	Yes	N/A	Go to the Clinic	Clinic	Clinic	Definitely use it	Clinic	Definitely recommend it	Privacy	None
Female	26-35	≥Gr 8	2015-09-01	Yes	N/A	Yes, pictures very helpful	Yes	N/A	15 Minutes	Yes	N/A	Yes	N/A	Test again after 3 months	Clinic	Clinic	Definitely use it	Home	Definitely recommend it	Easy, Privacy	None
Female	18-25	≥Gr 8	2016-02-01	Yes	N/A	Yes, pictures help	Yes	N/A	15 Minutes	Yes	N/A	Yes	N/A	Re-test after 3 months	Clinic	Re-test again	Definitely use it	Home	Definitely recommend it	Privacy, Confidentiality	To many steps/ Instructions
Female	18-25	≥Tech	2016-11-01	Yes	N/A	No, Was confusing.	No	Was confusing	15 Minutes	No	Was nervous	No	Was confusing on positive and faint positive.	Re-test after 3 months	Clinic	Clinic	Definitely use it	Clinic	Likely	Privacy	None
Female	18-25	≥Tech	2016-10-01	Yes	N/A	Yes, pictures helpful	Yes	N/A	15 Minutes	Yes	N/A	Yes	N/A	Test again after 3 months	Clinic	Clinic	Definitely use it	Home	Definitely recommend it	Easy, Privacy	Picture are a bit confusing.
Female	36-45	≤Gr 7	2015-04-01	Yes	N/A	Yes, picture very helpful	Yes	N/A	15 Minutes	Yes	N/A	Yes	N/A	Test again after 3 months	Clinic	Clinic	Definitely use it	Home	Definitely recommend it	Easy, Privacy	None
Male	36-45	≥Gr 8	2015-05-01	Yes	N/A	Yes, pictures very helpful	Yes	N/A	15 Minutes	Yes	N/A	Yes	N/A	Test again after 3 months	Clinic	Clinic	Definitely use it	Home	Definitely recommend it	Easy, Privacy	None
Male	46-55	≥Tech	2011	Yes	N/A	Yes, Pictures help	Yes	N/A	15 Minutes	Yes	N/A	Yes	Except for faint positive	Condomise	Clinic	Clinic	Definitely use it	Home	Definitely recommend it	Easy to use, Privacy, Confidentiality	None
Male	18-25	≥Tech	Never tested	Yes	N/A	Yes, Pictures help	Yes	N/A	15 Minutes	Yes	N/A	Yes	N/A	Condomise	Clinic	Clinic	Definitely use it	Home	Definitely recommend it	Quick and painless, Simple to use.	None
Female	18-25	≥Tech	2015-06-01	Yes	N/A	Yes, picture helpful	Yes	N/A	15 Minutes	Yes	N/A	Yes	N/A	Test after 3 months	Clinic	Clinic	Definitely use it	Home	Likely	Privacy, Quick	None
Female	26-35	≥Gr 8	2016-08-01	Yes	N/A	Yes, pictures very helpful	Yes	N/A	15 Minutes	Yes	N/A	Yes	N/A	Test again after 3 months	Clinic	Clinic	Definitely use it	Home	Definitely recommend it	Privacy, Easy, Confidential	None
Female	46-55	≥Gr 8	2010	Yes	N/A	Yes, Pictures help	Yes	N/A	15 Minutes	Yes	N/A	Yes	N/A	Condomise	Clinic	Clinic	Definitely use it	Home	Definitely recommend it	Build confidence	None
Male	18-25	≥Gr 8	2016-09-01	Yes	N/A	Yes, Pictures help	Yes	N/A	15 Minutes	Yes	N/A	Yes	N/A	Re-test after 3 months	Clinic	Clinic	Definitely use it	Home	Definitely recommend it	Easy to use, Privacy.	None
Male	18-25	≥Tech	2016-08-01	Yes	N/A	Yes, pictures helpful	Yes	N/A	15 Minutes	Yes	N/A	Yes	N/A	Test again after 3 months	Clinic	Clinic	Definitely use it	Home	Definitely recommend it	Privacy, Easy	None
Female	36-45	≥Tech	2015-09-01	Yes	N/A	Yes, Pictures help	Yes	N/A	15 Minutes	Yes	N/A	Yes	Except faint positive	Condomise	Clinic	Clinic	Definitely use it	Home	Definitely recommend it	Easy to use, Convinient	None
Male	18-25	≥Tech	2016-01-01	Yes	N/A	Yes, picture helpful	Yes	N/A	15 Minutes	Yes	N/A	Yes	N/A	Test again after 3 months	Clinic	Clinic	Definitely use it	Home	Definitely recommend it	Easy, Quick	None
Male	18-25	≥Gr 8	2016-08-01	Yes	N/A	Yes, pictures help	Yes	N/A	15 Minutes	Yes	N/A	Yes	Except faint positive	Re-test after 3 months	Clinic	Clinic	Definitely use it	Home	Definitely recommend it	Easy to use, Instruction are clear	Needle
Female	26-35	≥Gr 8	2016-02-01	Yes	N/A	Yes, pictures helpful	Yes	N/A	15 Minutes	Yes	N/A	Yes	N/A	Test again after 3 months	Clinic	Clinic	Definitely use it	Home	Definitely recommend it	Easy, Confidential, Quick	None
Female	18-25	≥Gr 8	2015-12-01	Yes	N/A	Yes, pictures very helpful	Yes	N/A	15 Minutes	Yes	N/A	Yes	N/A	Test again in 3 months	Clinic	Clinic	Definitely use it	Home	Definitely recommend it	Easy, Privacy	None
Female	26-35	≥Gr 8	2016-09-01	Yes	N/A	Yes, pictures help	Yes	N/A	15 Minutes	Yes	N/A	Yes	Except invalid	Condomise	Clinic	Clinic	Definitely use it	Home	Definitely recommend it	Simple to use, Saves time as the are no queue	None
Female	18-25	≥Tech	2016-11-01	Yes	N/A	Yes, pictures helpful	Yes	N/A	15 Minutes	Yes	N/A	Yes	N/A	Test again after 3 months	Clinic	Clinic	Definitely use it	Home	Definitely recommend it	Easy, Privacy	None
Male	26-35	≥Gr 8	2011	Yes	N/A	Yes, pictures help	Yes	N/A	15 Minutes	Yes	N/A	Yes	N/A	Re-test after 3 months	Clinic	Clinic	Definitely use it	Home	Definitely recommend it	Easy to use, Privacy	None
Male	18-25	≥Tech	2016-08-01	Yes	N/A	Yes, pictures helpful	Yes	N/A	15 Minutes	Yes	N/A	Yes	N/A	Test again after 3 months	Clinic	Clinic	Definitely use it	Home	Definitely recommend it	Easy, Privacy	None
Female	56-65	≤Gr 7	2016-09-01	Yes	N/A	Yes, pictures help	No	Did not fully understand where to drop the blood	15 Minutes	Yes	N/A	Yes	Except faint positive	Condomise	Clinic	Re-test again	Definitely use it	Home	Likely	Self testing, convinient	None
Male	18-25	≥Gr 8	Never	Yes	N/A	Yes, Pictures very helpful	Yes	N/A	15 Minutes	Yes	N/A	Yes	N/A	Test again in 3 months	Clinic	Clinic	Definitely use it	Home	Likely	Privacy, Easy	None
Male	46-55	≥Tech	2010	Yes	N/A	Yes, pictures help	Yes	N/A	15 Minutes	Yes	N/A	Yes	N/A	Re-test after 3 months	Clinic	Clinic	Definitely use it	Home	Definitely recommend it	Needle not too painful, Easy to use	None
Female	26-35	≥Gr 8	2016-01-01	Yes	N/A	Yes, pictures very helpful	Yes	N/A	15 Minutes	Yes	N/A	Yes	N/A	Re-test after 3 months	Clinic	Clinic	Definitely use it	Home	Definitely recommend it	Confidential,Quick	None
Male	26-35	≥Gr 8	2016-10-01	Yes	N/A	Yes, Pictures help	Yes	N/A	15 Minutes	Yes	N/A	Yes	N/A	Condomise	Clinic	Clinic	Definitely use it	Home	Definitely recommend it	Not painful, Easy to use	None
Male	18-25	≥Gr 8	2016-04-01	Yes	N/A	Yes, pictures helpful	Yes	N/A	15 Minutes	Yes	N/A	Yes	N/A	Test again after 3 months	Clinic	Clinic	Definitely use it	Home	Definitely recommend it	Privacy, Confidential	None
Male	26-35	≥Gr 8	2017-09-16	Yes	N/A	Yes, pictures help	Yes	N/A	15 Minutes	Yes	N/A	Yes	N/A	Condomise	Clinic	Clinic	Definitely use it	Home	Definitely recommend it	Instructions are easy to follow,No queue	None
Female	26-35	≤Gr 7	2013	Yes	N/A	Yes, pictures very helpful	Yes	N/A	15 Minutes	Yes	N/A	Yes	N/A	Test again in 3 months	Clinic	Clinic	Definitely use it	Home	Definitely recommend it	Easy, Privacy	None
			Exclusion	Exclusion		Exclusion	Exclusion	Exclusion	Exclusion		Exclusion		Exclusion			Exclusion					Exclusion
Female	26-35	≥Gr 8	2016-11-01	Yes	N/A	Yes, pictures helpful	Yes	N/A	15 Minutes	Yes	N/A	Yes	N/A	Test again in 3 months	Clinic	Clinic	Definitely use it	Home	Definitely recommend it	Privacy, Confidential	None
Male	18-25	≥Tech	2016-12-01	Yes	N/A	Yes, pictures helpful	Yes	N/A	15 Minutes	Yes	N/A	Yes	N/A	Test again after 3 months	Clinic	Clinic	Definitely use it	Home	Definitely recommend it	Simple device,Privacy, Pain free	None
Female	18-25	≥Tech	2016-02-01	Yes	N/A	Yes, pictures helpful	Yes	N/A	15 Minutes	Yes	N/A	Yes	N/A	Test again after 3 months	Clinic	Clinic	Unsure	Clinic	Definitely recommend it	Easy, Privacy	None
Female	46-55	≥Tech	2007	Yes	N/A	Yes, pictures help	Yes	N/A	15 Minutes	Yes	N/A	Yes	N/A	Re-test after 3 months	Clinic	Clinic	Definitely use it	Home	Definitely recommend it	Convinient, Privacy	Needle pricking
Male	26-35	≥Gr 8	2016-10-01	Yes	N/A	Yes, pictures help	Yes	N/A	15 Minutes	Yes	N/A	Yes	N/A	Condomise	Clinic	Re-test again	Definitely use it	Home	Definitely recommend it	Privacy, No queue	None
Female	18-25	≥Gr 8	2015-12-01	Yes	N/A	Yes, Pictures helpful	Yes	N/A	15 Minutes	Yes	N/A	Yes	N/A	Test again after 3 months	Clinic	Clinic	Definitely use it	Home	Definitely recommend it	Privacy, Confidential	None
Female	26-35	≥Gr 8	2008	Yes	N/A	Yes, Pictures help	Yes	N/A	15 Minutes	No	Was scared	Yes	Except for invalid result	Re-test after 3 months	Clinic	Clinic	Definitely use it	Home	Definitely recommend it	Privacy	None
Female	26-35	≥Gr 8	2016-03-01	Yes	N/A	Yes	No	Needle did not prick	15 Minutes	Yes	Until needle failed to work	Yes	Except faint positive	Re-test after 3 months	Clinic	Clinic	Likely	Clinic	Likely	Instructions are clear	Needle not working
Male	18-25	≤Gr 7	2017-01-01	Yes	N/A	Yes, pictures very helpful	Yes	N/A	15 Minutes	Yes	N/A	Yes	N/A	Test again after 3 months	Clinic	Clinic	Likely	Clinic	Definitely recommend it	Easy, Privacy	None
Male	26-35	≥Gr 8	2016-08-01	Yes	N/A	Yes, Pictures help	Yes	N/A	15 Minutes	Yes	N/A	Yes	N/A	Re-test at a clinic	Clinic	Clinic	Definitely use it	Home	Definitely recommend it	Easy to use, Confidential	None
Male	18-25	≥Gr 8	Never	Yes	N/A	Yes,pictures very helpful	Yes	N/A	15 Minutes	Yes	N/A	Yes	N/A	Test again after 3 months	Clinic	Clinic	Definitely use it	Home	Definitely recommend it	Easy, Privacy, Quick	None
			Exclusion			Exclusion		Exclusion			Exclusion		Exclusion	Exclusion						Exclusion	Exclusion
Female	26-35	≥Gr 8	2016-11-01	Yes	N/A	Yes, pictures help	Yes	N/A	15 Minutes	Yes	N/A	Yes	Except invalid results	Re-test after 3 months	Clinic	Clinic	Definitely use it	Home	Definitely recommend it	easy to use	None
Female	18-25	≥Gr 8	2016-04-01	Yes	N/A	Yes, pictures helpful	Yes	N/A	15 Minutes	Yes	N/A	Yes	N/A	Test again after 3 months	Clinic	Clinic	Likely	Clinic	Definitely recommend it	Easy, Privacy	None
Female	18-25	≥Gr 8	2015-06-01	Yes	N/A	Yes, pictures very helpful	Yes	N/A	15 Minutes	Yes	N/A	Yes	N/A	Test again after 3 months	Clinic	Clinic	Definitely use it	Home	Definitely recommend it	Privacy, Confidential	None
Female	26-35	≥Gr 8	2010	Yes	N/A	Yes, pictures help	Yes	N/A	15 Minutes	Yes	N/A	Yes	N/A	Re-test after 3 months	Clinic	Clinic	Likely	Clinic	Likely	Privacy, Easy to use, Confidentiality	None
Female	18-25	≥Gr 8	2016-11-01	Yes	N/A	Yes, pictures help	Yes	N/A	15 Minutes	Yes	N/A	Yes	N/A	Re-test after 3 months	Clinic	Clinic	Definitely use it	Home	Definitely recommend it	Easy to use,Privacy	None
Female	18-25	≥Gr 8	2015	Yes	N/A	Yes, picture helpful	Yes	N/A	15 Minutes	Yes	N/A	Yes	N/A	Test again after 3 months	Clinic	Clinic	Definitely use it	Home	Definitely recommend it	Easy, Privacy	None
Male	46-55	≤Gr 7	2010	Yes	N/A	Yes, pictures very helpful	Yes	N/A	15 Minutes	Yes	N/A	Yes	N/A	Test again after 3 months	Clinic	Clinic	Definitely use it	Home	Definitely recommend it	Privacy, Easy	None
Male	36-45	≥Gr 8	2016-07-01	Yes	N/A	Yes, pictures help	Yes	N/A	15 Minutes	Yes	N/A	Yes	Except faint positive	Condomise	Clinic	Clinic	Definitely use it	Home	Definitely recommend it	Privacy, Confidential	None
Male	26-35	≤Gr 7	2016-02-01	Yes	N/A	Yes, picture very helpful	Yes	N/A	15 Minutes	Yes	N/A	Yes	N/A	Test again after 3 months	Clinic	Clinic	Definitely use it	Home	Definitely recommend it	Quick, Easy, Privacy	None
Male	18-25	≤Gr 7	2016-10-01	Yes	N/A	Yes, pictures help	No	Needle did not prick	15 Minutes	Yes	But needle did not work.	Yes	Except faint positive	Re-test after 3 months	Clinic	Clinic	Likely	Clinic	Likely	Instructions are simple.	Pricking
Male	18-25	≥Gr 8	2016-10-01	Yes	N/A	Yes, picture helpful	Yes	N/A	15 Minutes	Yes	N/A	Yes	N/A	Test again after 3 months	Clinic	Clinic	Definitely use it	Clinic	Definitely recommend it	Easy, Privacy	None
Male	26-35	≥Gr 8	2016-08-01	Yes	N/A	Yes, pictures help	Yes	N/A	15 Minutes	Yes	N/A	Yes	N/A	Condomise	Clinic	Re-test again	Definitely use it	Home	Definitely recommend it	Easy to use, Its reliable	None
Male	36-45	≥Gr 8	2014	Yes	N/A	Yes, picture helpful	Yes	N/A	15 Minutes	Yes	N/A	Yes	N/A	Test again after 3 months	Clinic	Clinic	Definitely use it	Home	Definitely recommend it	Easy, No pain	None
Female	26-35	≥Tech	Never tested	Yes	N/A	Yes, pictures	Yes	N/A	15 Minutes	Yes	N/A	Yes	N/A	Abstain	Clinic	Clinic	Definitely use it	Home	Definitely recommend it	Privacy	Needle pricking
Male	26-35	≥Tech	2015-10-01	Yes	N/A	Yes, pictures helpful	Yes	N/A	15 Minutes	Yes	N/A	Yes	N/A	Test again in 3 months	Clinic	Clinic	Definitely use it	Home	Definitely recommend it	Easy, Convinient	None
Female	26-35	≥Gr 8	2014	Yes	N/A	Yes, pictures helpful	Yes	N/A	15 Minutes	Yes	N/A	Yes	N/A	Test again after 3 months	Clinic	Clinic	Definitely use it	Home	Definitely recommend it	Privacy, Easy	None
Female	18-25	≥Gr 8	2016-09-01	Yes	N/A	Yes, pictures helpful	Yes	N/A	15 Minutes	Yes	N/A	Yes	N/A	Test again after 3 months	Clinic	Clinic	Definitely use it	Home	Definitely recommend it	Privacy, Easy	None
Female	26-35	≥Tech	2016-02-01	Yes	N/A	Yes, pictures help	No	Needle did not work	15 Minutes	Yes	N/A	Yes	Except invalid	Re-test after 3 months	Clinic	Clinic	Likely	Clinic	Likely	Privacy	Needle
Male	26-35	≥Gr 8	2016-03-01	Yes	N/A	Yes, pictures helpful	Yes	N/A	15 Minutes	Yes	N/A	Yes	N/A	Test again in 3 months	Clinic	Clinic	Definitely use it	Home	Definitely recommend it	Privacy, Easy	None
Male	26-35	≥Gr 8	2016-09-01	Yes	N/A	Yes, pictures help	Yes	N/A	15 Minutes	Yes	N/A	Yes	Except faint positive	Re-test after 3 months	Clinic	Clinic	Likely	Home	Definitely recommend it	Easy to use, Privacy	None
Male	18-25	≥Gr 8	Never tested	Yes	N/A	Yes, pictures help	No	Needle did not work.	15 Minutes	Yes	N/A	Yes	N/A	Re-test after 3 months	Clinic	Clinic	Unsure	Clinic	Unsure	Privacy	Needle
Male	18-25	≥Gr 8	Never	Yes	N/A	Yes, picture helpful	Yes	N/A	15 Minutes	Yes	N/A	Yes	N/A	Test again after 3 months	Clinic	Clinic	Definitely use it	Home	Definitely recommend it	Privacy, Confidential	None
Male	18-25	≥Gr 8	2016-06-01	Yes	N/A	Yes, pictures help	Yes	N/A	15 Minutes	Yes	N/A	Yes	N/A	Condomise	Clinic	Clinic	Likely	Clinic	Likely	Simple to use.	None
Male	26-35	≥Gr 8	2016-06-01	Yes	N/A	Yes, pictures helpful	Yes	N/A	15 Minutes	Yes	N/A	Yes	N/A	Test again after 3 months	Clinic	Clinic	Definitely use it	Home	Definitely recommend it	Privacy, Quick	None
Male	26-35	≤Gr 7	2015-07-01	Yes	N/A	Yes, pictures help	No	Needle did not work.	15 Minutes	Yes	N/A	Yes	N/A	Re-test after 3 months	Clinic	Clinic	Likely	Clinic	Likely	Instructions are easy to follow,No queue	None
Male	18-25	≥Tech	2016-10-01	Yes	N/A	Yes, pictures helpful	Yes	N/A	15 Minutes	Yes	N/A	Yes	N/A	Test again after 3 months	Clinic	Clinic	Definitely use it	Home	Definitely recommend it	Privacy, Not Painful, Quick	None
Male	26-35	≤Gr 7	2016-08-01	Yes	N/A	Yes, pictures very helpful	Yes	N/A	15 Minutes	Yes	N/A	Yes	N/A	Test again after 3 months	Clinic	Clinic	Definitely use it	Home	Definitely recommend it	Easy, Privacy	None
Male	26-35	≥Gr 8	2016-09-01	Yes	N/A	Yes, pictures help	No	Needle did not work.	15 Minutes	Yes	N/A	Yes	N/A	Condomise	Clinic	Clinic	Definitely use it	Home	Definitely recommend it	Privacy	Needle
Female	18-25	≥Tech	2013	Yes	N/A	Yes, pictures help	Yes	N/A	15 Minutes	Yes	N/A	Yes	N/A	Re-test again after 3 months	Clinic	Clinic	Definitely use it	Home	Definitely recommend it	Privacy, Confidentiality, Easy to use.	None
Male	26-35	≥Gr 8	Never	Yes	N/A	Yes, pictures helpful	Yes	N/A	15 Minutes	Yes	N/A	Yes	N/A	Test after 3 months	Clinic	Clinic	Definitely use it	Home	Definitely recommend it	Fast,Easy	None
Male	18-25	≥Tech	2015-04-01	Yes	N/A	Yes, pictures helpful	Yes	N/A	15 Minutes	Yes	N/A	Yes	N/A	Test again in 3 months	Clinic	Clinic	Definitely use it	Home	Definitely recommend it	Easy, Privacy	None
Male	26-35	≥Tech	2015	Yes	N/A	Yes,pictures help	Yes	N/A	15 Minutes	Yes	N/A	Yes	N/A	Re-test after 3 months	Clinic	Clinic	Definitely use it	Home	Definitely recommend it	Privacy,Confidentiality,Easy to use	None
Female	26-35	≥Gr 8	2014	Yes	N/A	Yes, pictures helpful	Yes	N/A	15 Minutes	Yes	N/A	Yes	N/A	Test again in 3 months	Clinic	Clinic	Definitely use it	Home	Definitely recommend it	Privacy, Easy	None
Male	36-45	≤Gr 7	2016-04-01	Yes	N/A	Yes,pictures help	Yes	N/A	15 Minutes	Yes	N/A	Yes	N/A	Condomise	Clinic	Clinic	Definitely use it	Home	Definitely recommend it	Privacy, Confidentiality	None
Male	18-25	≥Tech	2016-11-01	Yes	N/A	Yes, picture helpful	Yes	N/A	15 Minutes	Yes	N/A	Yes	N/A	Test after 3 months	Clinic	Clinic	Definitely use it	Home	Definitely recommend it	Quick, Privacy & Confidential, Easy	None
Male	26-35	≥Tech	2016-11-01	Yes	N/A	Yes, pictures help	Yes	N/A	15 Minutes	Yes	N/A	Yes	Except for invalid result	Condomise	Clinic	Clinic	Definitely use it	Home	Definitely recommend it	Privacy,Noqueues	None
Male	36-45	≤Gr 7	1996	Yes	N/A	Yes, pictures help	No	Needle did not work.	15 Minutes	Yes	N/A	Yes	N/A	Condomise	Clinic	Clinic	Unsure	Clinic	Unsure	Privacy	Needle
Male	26-35	≤Gr 7	2013	Yes	N/A	Yes, picture helpful	Yes	N/A	15 Minutes	Yes	N/A	Yes	N/A	Test after 3 months	Clinic	Clinic	Definitely use it	Home	Definitely recommend it	Easy	None
Male	46-55	≤Gr 7	2016-03-01	Yes	N/A	No,Confusing english language	No	Could not see the blood tube	15 Minutes	Yes	N/A	Yes	N/A	Seek counselling	Clinic	Clinic	Likely	Clinic	Likely	Convinient	None
Male	26-35	≥Tech	2016-10-01	Yes	N/A	Yes, pictures helpful	Yes	N/A	15 Minutes	Yes	N/A	Yes	N/A	Test again after 3 months	Clinic	Clinic	Definitely use it	Home	Definitely recommend it	Self confident, Privacy	None
Female	18-25	≤Gr 7	2012	Yes	N/A	Yes, pictures help	No	Needle did not work.	15 Minutes	Yes	N/A	Yes	Except faint positive	Re-test after 3 months	Clinic	Clinic	Likely	Clinic	Likely	Privacy	None
Male	36-45	≤Gr 7	2015	Yes	N/A	Yes, picture very helpful	Yes	N/A	15 Minutes	Yes	N/A	Yes	N/A	Test again in 3 months	Clinic	Clinic	Definitely use it	Clinic	Definitely recommend it	Privacy, Easy	None
Female	36-45	≥Tech	2016-12-01	Yes	N/A	Yes, pictures help	Yes	Except for filling blood on the tube	15 Minutes	Yes	N/A	Yes	Except faint positive	Re-test after 3 months	Clinic	Re-test again	Likely	Home	Likely	Same time results, Privacy	None
Female	36-45	≤Gr 7	2004	Yes	N/A	Yes, pictures helpful	Yes	N/A	15 Minutes	Yes	N/A	Yes	N/A	Test again after 3 months	Clinic	Clinic	Definitely use it	Home	Definitely recommend it	Gives confidence, Privacy, Easy	Participant recommend to add that on step "6" if blood is not coming out, one must keep on squeezing till it comes out
Female	36-45	≥Tech	2009	Yes	N/A	Yes, pictures helpful	Yes	N/A	15 Minutes	Yes	N/A	Yes	N/A	Test again after 3 months	Clinic	Clinic	Definitely use it	Home	Definitely recommend it	Privacy, Easy	None
Male	18-25	≥Tech	2013	Yes	N/A	Yes, pictures help	Yes	N/A	15 Minutes	Yes	N/A	Yes	N/A	Re-test after 3 months	Clinic	Clinic	Definitely use it	Home	Definitely recommend it	Simple and easy to use, Its portable and private	None
Female	46-55	≥Tech	2015	Yes	N/A	Yes, pictures help	Yes	N/A	15 Minutes	Yes	N/A	Yes	N/A	Re-test after 3 months	Clinic	Re-test after 3 months	Definitely use it	Home	Definitely recommend it	Simple and easy to use.	None
Female	26-35	≤Gr 7	2015	Yes	N/A	Yes,pictures very helpful	Yes	N/A	15 Minutes	Yes	N/A	Yes	N/A	Test again in 3 months	Clinic	Clinic	Definitely use it	Home	Definitely recommend it	Easy, Quick	None
Female	26-35	≥Tech	2016-08-01	Yes	N/A	Yes, pictures very helpful	Yes	N/A	15 Minutes	Yes	N/A	Yes	N/A	Test again after 3 months	Clinic	Clinic	Definitely use it	Clinic	Definitely recommend it	Easy, Pain free	None
Female	18-25	≥Tech	2013	Yes	N/A	Yes, pictures	Yes	N/A	15 Minutes	Yes	N/A	Yes	N/A	Re-test after 3 months	Clinic	Clinic	Definitely use it	Home	Definitely recommend it	Easy to use,Privacy,Confidentiality	None
Male	26-35	≤Gr 7	2016-09-01	Yes	N/A	Yes, pictures very helpful	Yes	N/A	15 Minutes	Yes	N/A	Yes	N/A	Test again after 3 months	Clinic	Clinic	Definitely use it	Clinic	Definitely recommend it	Easy	None
Female	26-35	≤Gr 7	2016-11-01	Yes	N/A	Yes, pictures help	Yes	N/A	15 Minutes	Yes	N/A	Yes	N/A	Condomise	Clinic	Clinic	Definitely use it	Home	Definitely recommend it	Privacy,Easy to use	None
Male	26-35	≤Gr 7	2015	Yes	N/A	Yes, pictures helpful	Yes	N/A	15 Minutes	Yes	N/A	Yes	N/A	Test again after 3 months	Clinic	Clinic	Definitely use it	Home	Definitely recommend it	Privacy, Easy	Needle not sharp enough
Male	26-35	≥Tech	2015-05-01	Yes	N/A	Yes, pictures help	Yes	N/A	15 Minutes	Yes	N/A	Yes	N/A	Re-test after 3 months	Clinic	Clinic	Definitely use it	Home	Definitely recommend it	Easy to use, Privacy	None
Male	18-25	≤Gr 7	Never	Yes	N/A	Yes, pictures very helpful	Yes	N/A	15 Minutes	Yes	N/A	Yes	N/A	Test after 3 months	Clinic	Clinic	Definitely use it	Home	Definitely recommend it	Easy	None
Female	18-25	≥Tech	Never tested	Yes	N/A	Yes, pictures help	Yes	N/A	15 Minutes	Yes	N/A	Yes	N/A	Re-test after 3 months	Clinic	Clinic	Definitely use it	Home	Definitely recommend it	Privacy,Accessible,Not time consuming	None
Female	18-25	≥Tech	2016-11-01	Yes	N/A	Yes, pictures help	Yes	N/A	15 Minutes	Yes	N/A	Yes	N/A	Abstain	Clinic	Clinic	Definitely use it	Home	Definitely recommend it	Quick and easy, No queue	None
Male	26-35	≥Tech	2016-04-01	Yes	N/A	Yes, pictures very helpful	Yes	N/A	15 Minutes	Yes	N/A	Yes	N/A	Test after 3 months	Clinic	Clinic	Definitely use it	Home	Definitely recommend it	Easy, Privacy	None
Male	26-35	≥Tech	2016-10-01	Yes	N/A	Yes, pictures help	Yes	N/A	15 Minutes	Yes	N/A	Yes	N/A	Condomise	Go for CD4 count at the clinic	Clinic	Definitely use it	Home	Definitely recommend it	Its quick, Its easy to use	None
Male	26-35	≤Gr 7	2016-10-01	Yes	N/A	Yes, pictures help	Yes	N/A	15 Minutes	Yes	N/A	Yes	N/A	Re-test after 3 months	Clinic	Clinic	Definitely use it	Home	Definitely recommend it	Easy to use, Privacy	None
Female	26-35	≤Gr 7	2015	Yes	N/A	Yes, pictures helpful	Yes	N/A	15 Minutes	Yes	N/A	Yes	N/A	Test again in 3 months	Clinic	Clinic	Definitely use it	Home	Definitely recommend it	Privacy, Easy	None
Female	26-35	≥Tech	2016-11-01	Yes	N/A	Yes, pictures helpful	Yes	N/A	15 Minutes	Yes	N/A	Yes	N/A	Test again after 3 months	Clinic	Clinic	Definitely use it	Home	Definitely recommend it	Privacy, Easy	None
Female	18-25	≥Tech	Never tested	Yes	N/A	Yes, pictures help	Yes	N/A	15 Minutes	Yes	N/A	Yes	N/A	Re-test after 3 months	Clinic	Clinic	Definitely use it	Home	Definitely recommend it	Easy to use, Confidentiality	None
Male	26-35	≥Tech	2016-03-01	Yes	N/A	Yes,pictures very helpful	Yes	N/A	15 Minutes	Yes	N/A	Yes	N/A	Test after 3 months	Clinic	Clinic	Definitely use it	Home	Definitely recommend it	Quick,Easy,Privacy	None
Male	36-45	≥Tech	2013	Yes	N/A	Yes, pictures help	Yes	N/A	15 Minutes	Yes	N/A	Yes	N/A	Re-test after 3 months	Clinic	Clinic	Definitely use it	Home	Definitely recommend it	Privacy	Needle
Male	18-25	≥Tech	2015	Yes	N/A	Yes, pictures very helpful	Yes	N/A	15 Minutes	Yes	N/A	Yes	N/A	Test again in 3 months	Clinic	Clinic	Unlikely	Clinic	Likely	Easy	None
Female	26-35	≤Gr 7	2015-03-01	Yes	N/A	Yes, pictures help	Yes	N/A	15 Minutes	Yes	N/A	Yes	N/A	Re-test after 3 months	Clinic	Clinic	Definitely use it	Home	Definitely recommend it	Easy to use,Privacy	None
Male	46-55	≤Gr 7	2015	Yes	N/A	Yes, pictures helpful	Yes	N/A	15 Minutes	Yes	N/A	Yes	N/A	Test after 3 months	Clinic	Clinic	Definitely use it	Home	Definitely recommend it	Pain free, Easy	None
Male	18-25	≥Tech	2016-06-01	Yes	N/A	Yes, pictures help	Yes	N/A	15 Minutes	Yes	N/A	Yes	N/A	Re-test after 3 months	Clinic	Clinic	Definitely use it	Home	Definitely recommend it	Convinient, Privacy	None
Male	18-25	≥Tech	2016-07-01	Yes	N/A	Yes, pictures very helpful	Yes	N/A	15 Minutes	Yes	N/A	Yes	N/A	Test again after 3 months	Clinic	Clinic	Definitely use it	Home	Definitely recommend it	Privacy, Easy	None
Female	18-25	≤Gr 7	2016-11-01	Yes	N/A	Yes, pictures help	No	Needle did not work.	15 Minutes	Yes	N/A	Yes	N/A	Condomise	Clinic	Clinic	Definitely use it	Home	Definitely recommend it	Instructions are simple.	Needle
Male	26-35	≥Tech	2016-11-01	Yes	N/A	Yes, pictures helpful	Yes	N/A	15 Minutes	Yes	N/A	Yes	N/A	Test again in 3 months	Clinic	Clinic	Definitely use it	Home	Definitely recommend it	Easy, Privacy	None
Male	18-25	≥Tech	2016-06-01	Yes	N/A	Yes, pictures help	Yes	N/A	15 Minutes	Yes	N/A	Yes	N/A	Re-test after 3 months	Clinic	Clinic	Definitely use it	Home	Definitely recommend it	User friendly, No queues, Privacy	None
Male	18-25	≥Tech	2016-12-01	Yes	N/A	Yes, picture helpful	Yes	N/A	15 Minutes	Yes	N/A	Yes	N/A	Test again after 3 months	Clinic	Clinic	Definitely use it	Home	Definitely recommend it	Privacy, Confidential, Easy and quick	None
Male	26-35	≥Tech	2016-02-01	Yes	N/A	Yes, picture helpful	Yes	N/A	15 Minutes	Yes	N/A	Yes	N/A	Test again after 3 months	Clinic	Clinic	Definitely use it	Home	Definitely recommend it	Quick, Easy, Privacy	None
Male	26-35	≥Tech	2015-09-01	Yes	N/A	Yes, pictures	Yes	N/A	15 Minutes	Yes	N/A	Yes	N/A	Re-test after 3 months	Clinic	Re-test again	Definitely use it	Home	Definitely recommend it	Confidential,Privacy,Easy to use	None
Female	26-35	≤Gr 7	2016-02-01	Yes	N/A	Yes, pictures helpful	Yes	N/A	15 Minutes	Yes	N/A	Yes	N/A	Test again after 3 months	Clinic	Clinic	Definitely use it	Home	Definitely recommend it	Easy, Privacy	None
Male	46-55	≤Gr 7	2008	Yes	N/A	Yes, pictures help	Yes	N/A	15 Minutes	Yes	N/A	Yes	N/A	Re-test after 3 months	Clinic	Clinic	Definitely use it	Home	Definitely recommend it	Simple and portable test, Saves time	None
Male	36-45	≥Tech	2011	Yes	N/A	Yes, pictures helpful	Yes	N/A	15 Minutes	Yes	N/A	Yes	N/A	Test again after 3 months	Clinic	Clinic	Definitely use it	Home	Definitely recommend it	Quick,Pain free	Participant thinks the blood tube is too tiny,therfore not user friendly
Male	26-35	≥Tech	2015-03-01	Yes	N/A	Yes,pictures help	No	Needle did not work.	15 Minutes	Yes	N/A	Yes	N/A	Re-test after 3 months	Clinic	Re-test again	Likely	Home	Likely	Instructions are easy to use	Neeedle
Male	26-35	≥Gr 8	2016-09-01	Yes	N/A	Yes,pictures help	Yes	N/A	15 Minutes	Yes	N/A	Yes	N/A	Condomise	Clinic	Clinic	Definitely use it	Clinic	I will not recommend it	Easy and fast	Absence of Couselling
Male	36-45	≥Gr 8	2016-07-01	Yes	N/A	Yes,pictures helpful	Yes	N/A	15 Minutes	Yes	N/A	Yes	N/A	Test again after 3 months	Clinic	Clinic	Definitely use it	Home	Definitely recommend it	Easy,Privacy	None
Male	18-25	≥Tech	2016-04-01	Yes	N/A	Yes, pictures helpful	Yes	N/A	15 Minutes	Yes	N/A	Yes	N/A	Test after 3 months	Clinic	Clinic	Definitely use it	Clinic	Definitely recommend it	Easy,quick	None
Male	36-45	≤Gr 7	2016-09-01	Yes	N/A	Yes, pictures helpful	Yes	N/A	15 Minutes	Yes	N/A	Yes	N/A	Test after 3 months	Clinic	Clinic	Definitely use it	Home	Definitely recommend it	Easy, Privacy	The tube to be removed it causes confusion
Male	46-55	≤Gr 7	2012	Yes	N/A	Yes, pictures help	Yes	N/A	15 Minutes	Yes	N/A	Yes	N/A	Re-test after 3 months	Clinic	Re-test again	Definitely use it	Home	Definitely recommend it	Simple to use,Privacy	None
Male	36-45	≥Tech	2016-08-01	Yes	N/A	Yes, pictures very helpful	Yes	N/A	15 Minutes	Yes	N/A	Yes	N/A	Test again after 3 months	Clinic	Clinic	Definitely use it	Clinic	Definitely recommend it	Quick, Easy, Privacy	Tube is too small
Male	26-35	≤Gr 7	2012	Yes	N/A	Yes, pictures help	Yes	N/A	15 Minutes	Yes	N/A	Yes	N/A	Condomise	Clinic	Clinic	Definitely use it	Home	Definitely recommend it	Simple to use, Not painful,Privacy	None
Male	26-35	≥Tech	2016-02-01	Yes	N/A	Yes, pictures vee	Yes	N/A	15 Minutes	Yes	N/A	Yes	N/A	Test again after 3 months	Clinic	Clinic	Definitely use it	Home	Definitely recommend it	Easy, privacy	None
Female	46-55	≥Tech	2015	Yes	N/A	Yes, pictures helpful	Yes	N/A	15 Minutes	Yes	N/A	Yes	N/A	Test again after 3 months	Clinic	Clinic	Definitely use it	Home	Definitely recommend it	Easy	Test tube too small
Male	26-35	≥Gr 8	2008	Yes	N/A	Yes, pictures help	Yes	N/A	15 Minutes	Yes	N/A	Yes	Except faint positive	Re-test after 3 months	Clinic	Clinic	Likely	Clinic	Likely	Privacy	None
Female	26-35	≥Tech	2013	Yes	N/A	Yes, pictures help	Yes	N/A	15 Minutes	Yes	N/A	Yes	N/A	Re-test after 3 months	Clinic	Clinic	Definitely use it	Home	Definitely recommend it	Easy to use, Privacy	None
Female	26-35	≤Gr 7	2016-10-01	Yes	N/A	Yes, pictures help	Yes	N/A	15 Minutes	Yes	N/A	Yes	N/A	Re-test after 3 months	Clinic	Re-test again	Definitely use it	Home	Definitely recommend it	Easy to use	None
Female	36-45	≤Gr 7	2010	Yes	N/A	Yes, pictures helpful	Yes	N/A	15 Minutes	Yes	N/A	Yes	N/A	Test again after 3 months	Clinic	Clinic	Definitely use it	Home	Definitely recommend it	Easy, privacy	None
Female	36-45	≤Gr 7	2010	Yes	N/A	Yes	Yes	N/A	15 Minutes	Yes	N/A	Yes	N/A	Condomise	Clinic	Re-test again	Definitely use it	Clinic	Definitely recommend it	Not too painful,Easy to use	None
Female	26-35	≥Tech	2016-09-01	Yes	N/A	Yes, pictures helpful	Yes	N/A	15 Minutes	Yes	N/A	Yes	N/A	Test again after 3 months	Clinic	Clinic	Definitely use it	Home	Definitely recommend it	Easy, Privacy, Quick	None
Male	36-45	≤Gr 7	Never	Yes	N/A	Yes, pictures very helpful	Yes	N/A	15 Minutes	Yes	N/A	Yes	N/A	Test again in 3 months	Clinic	Clinic	Definitely use it	Home	Definitely recommend it	Esay, privacy	None
Male	18-25	≥Tech	2013-04-01	Yes	N/A	Yes, pictures help	Yes	N/A	15 Minutes	Yes	N/A	Yes	N/A	Condomise	Clinic	Re-test again	Definitely use it	Home	Definitely recommend it	Privacy, easy to use	None
Male	46-55	≤Gr 7	2016-09-01	Yes	N/A	Yes, pictures very helpful	Yes	N/A	15 Minutes	Yes	N/A	Yes	N/A	Test again after 3 months	Clinic	Clinic	Definitely use it	Clinic	Likely	Easy	None
Male	26-35	≤Gr 7	Never	Yes	N/A	Yes, pictures very helpful	Yes	N/A	15 Minutes	Yes	N/A	Yes	N/A	Test again after 3 months	Clinic	Clinic	Definitely use it	Home	Definitely recommend it	Easy, Privacy	None
Male	26-35	≤Gr 7	2014	Yes	N/A	Yes, pictures help	Yes	N/A	15 Minutes	Yes	N/A	Yes	N/A	Re-test after 3 months	Clinic	Clinic	Definitely use it	Home	Definitely recommend it	Privacy, Confidential	None
Male	18-25	≤Gr 7	Never tested	Yes	N/A	Yes, pictures help	Yes	N/A	15 Minutes	Yes	N/A	Yes	Except faint positive	Re-test after 3 months	Clinic	Re-test again	Definitely use it	Home	Definitely recommend it	Easy to use	None
			Exclusion	Exclusion	Exclusion	Exclusion	Exclusion	Exc	Exclusion	Exclusion	Exclusion	Exclusion	EXC	Exclusion	Exc	Exclusion				Exclusion	Exclusion
Male	18-25	≥Gr 8	2016-07-01	Yes	N/A	Yes, pictues helpful	Yes	N/A	15 Minutes	Yes	N/A	Yes	N/A	Test again after 3 months	Clinic	Clinic	Definitely use it	Home	Definitely recommend it	Privacy, Confidential	None
Male	36-45	≤Gr 7	Never tested	Yes	N/A	No, It was confusing	No	It was confusing	15 Minutes	No	Was nervous	No	Results looked the same	Clinic	Clinic	Clinic	Unsure	Clinic	Unsure	Self testing	None
Male	18-25	≤Gr 7	2013	Yes	N/A	Yes, pictures very helpful	Yes	N/A	15 Minutes	Yes	N/A	Yes	N/A	Test again after 3 months	Clinic	Clinic	Definitely use it	Home	Definitely recommend it	Quick,Privacy,Easy	The needle not sharp enough
Male	18-25	≥Tech	Never tested	Yes	N/A	Yes, pictures help	Yes	N/A	15 Minutes	Yes	N/A	Yes	N/A	Re-test after 3 months	Clinic	Clinic	Definitely use it	Home	Definitely recommend it	Privacy,Easy to use	None
Male	26-35	≥Gr 8	2016-11-01	Yes	N/A	Yes, pictures helpful	Yes	N/A	15 Minutes	Yes	N/A	Yes	N/A	Test again after 3 months	Clinic	Clinic	Definitely use it	Home	Definitely recommend it	Privacy, Quick	None
Male	26-35	≥Tech	Never	Yes	N/A	Yes, pictures helpful	Yes	N/A	15 Minutes	Yes	N/A	Yes	N/A	Test again after 3 months	Clinic	Clinic	Definitely use it	Home	Definitely recommend it	Easy, Quick	None
Female	26-35	≥Gr 8	2010	Yes	N/A	Yes, pictures help	Yes	N/A	15 Minutes	Yes	N/A	Yes	N/A	Re-test after 3 months	Clinic	Clinic	Definitely use it	Home	Definitely recommend it	Instructions are easy to use, Saves time, Not too painful	None
Female	18-25	≥Tech	Never tested	Yes	N/A	Yes, pictures	Yes	N/A	15 Minutes	Yes	N/A	Yes	N/A	Re-test after 3 months	Clinic	Clinic	Definitely use it	Home	Definitely recommend it	Easy to use	None
Female	18-25	≥Gr 8	2016-08-01	Yes	N/A	Yes, pictures very helpful	Yes	N/A	15 Minutes	Yes	N/A	Yes	N/A	Test again after 3 months	Clinic	Clinic	Definitely use it	Home	Definitely recommend it	Easy	None
Female	18-25	≥Tech	2015	Yes	N/A	Yes, pictures helpful	Yes	N/A	15 Minutes	Yes	N/A	Yes	N/A	Test again in 3 months	Clinic	Clinic	Definitely use it	Home	Definitely recommend it	Privacy, Easy	None
Female	26-35	≤Gr 7	2015	Yes	N/A	Yes, pictures help	Yes	N/A	15 Minutes	Yes	N/A	Yes	N/A	Re-test after 3 months	Clinic	Clinic	Definitely use it	Home	Definitely recommend it	Privacy, Easy to use	None
Female	18-25	≤Gr 7	2016-06-01	Yes	N/A	Yes, pictures very helpful	Yes	N/A	15 Minutes	Yes	N/A	Yes	N/A	Test again after 3 months	Clinic	Clinic	Definitely use it	Home	Definitely recommend it	Privacy	None
Female	36-45	≤Gr 7	2015	Yes	N/A	Yes, pictures help	Yes	N/A	15 Minutes	Yes	N/A	Yes	N/A	Re-test after 3 months	Clinic	Clinic	Definitely use it	Home	Definitely recommend it	Simple to use,Privacy	None
Male	26-35	≤Gr 7	2015	Yes	N/A	Yes, pictures very helpful	Yes	N/A	15 Minutes	Yes	N/A	Yes	N/A	Test after 3 months	Clinic	Clinic	Definitely use it	Home	Definitely recommend it	Privacy, Confidential	None
Female	18-25	≤Gr 7	Never	Yes	N/A	Yes, pictures very helpful	Yes	N/A	15 Minutes	Yes	N/A	Yes	N/A	Test again after 3 months	Clinic	Clinic	Definitely use it	Home	Definitely recommend it	Painfree, Easy	Participant suggest that the blood tube to be made bigger
Female	46-55	≤Gr 7	Never tested	Yes	N/A	Yes, pictures help	Yes	N/A	15 Minutes	Yes	N/A	Yes	Except invalid	Go to the clinic and test.	Clinic	Clinic	Definitely use it	Clinic	Definitely recommend it	Privacy, Convenient	None
Male	18-25	≥Gr 8	Never tested	Yes	N/A	Yes, pictures help	Yes	N/A	15 Minutes	Yes	N/A	Yes	Except invalid results	Re-test after 3 months	Clinic	Clinic	Definitely use it	Home	Definitely recommend it	Confidentiality.	None
Female	18-25	≥Gr 8	2017-01-01	Yes	N/A	Yes, pictures help	Yes	N/A	15 Minutes	Yes	N/A	Yes	N/A	Re-test after 3 months	Clinic	Clinic	Definitely use it	Home	Definitely recommend it	Privacy, Instructions are simple	None
Female	26-35	≤Gr 7	2015	Yes	N/A	Yes, pictures very helpful	Yes	N/A	15 Minutes	Yes	N/A	Yes	N/A	Test after 3 months	Clinic	Clinic	Definitely use it	Home	Definitely recommend it	Easy	None
Female	26-35	≥Gr 8	2016-10-01	Yes	N/A	Yes, pictures help	Yes	N/A	15 Minutes	Yes	N/A	Yes	N/A	Re-test after 3 months	Clinic	Clinic	Definitely use it	Home	Definitely recommend it	Easy to use, Privacy	None
Female	56-65	≤Gr 7	Never tested	Yes	N/A	Yes, pictures help	Yes	N/A	15 Minutes	Yes	N/A	Yes	N/A	Re-test after 3 months	Clinic	Clinic	Definitely use it	Home	Definitely recommend it	Privacy	None
Male	46-55	≤Gr 7	2012	Yes	N/A	Yes, pictures helpful	Yes	N/A	15 Minutes	Yes	N/A	Yes	N/A	Test again in 3 months	Clinic	Clinic	Definitely use it	Home	Definitely recommend it	Quick, Confidential	None
Male	26-35	≤Gr 7	2016-11-01	Yes	N/A	Yes, pictures very helpful	Yes	N/A	15 Minutes	Yes	N/A	Yes	N/A	Test again after 3 months	Clinic	Clinic	Definitely use it	Home	Definitely recommend it	Easy, Privacy	None
Male	46-55	≤Gr 7	Never tested	Yes	N/A	Yes, pictures help	Yes	N/A	15 Minutes	Yes	N/A	Yes	Except faint positive	Condomise	Clinic	Clinic	Definitely use it	Clinic	Definitely recommend it	Privacy, Not too painful	None
Male	26-35	≤Gr 7	2017-01-01	Yes	N/A	Yes, pictures very helpful	Yes	N/A	15 Minutes	Yes	N/A	Yes	N/A	Test again after 3 months	Clinic	Clinic	Definitely use it	Home	Definitely recommend it	Easy, Quick	None
Male	26-35	≤Gr 7	2011	Yes	N/A	Yes, pictures help	Yes	N/A	15 Minutes	Yes	N/A	Yes	Except faint positive	Condomise	Clinic	Clinic	Definitely use it	Home	Definitely recommend it	Privacy, Easy to use	None
Male	46-55	≤Gr 7	2016	Yes	N/A	Yes, pictures help	Yes	N/A	15 Minutes	Yes	N/A	Yes	Except faint positive	Condomise	Clinic	Clinic	Unsure	Clinic	Unsure	Privacy	Instructions are written in small letters
Male	36-45	≤Gr 7	2016-10-01	Yes	N/A	Yes, pictures very helpful	Yes	N/A	15 Minutes	Yes	N/A	Yes	N/A	Test again after 3 months	Clinic	Clinic	Definitely use it	Home	Definitely recommend it	Easy to use,Clear information on results	Needle is not sharp enough
Female	26-35	≥Gr 8	2017-01-01	Yes	N/A	Yes, pictures helpful	Yes	N/A	15 Minutes	Yes	N/A	Yes	N/A	Test again after 3 months	Clinic	Clinic	Definitely use it	Home	Definitely recommend it	Easy, Privacy	None
