# Supplementary material for: Usability assessment of seven HIV self-test devices conducted with lay-users in Johannesburg, South Africa
Source: PLoS One. 2020 Jan 14;15(1):e0227198. doi: 10.1371/journal.pone.0227198 (PMC6959591; doi:10.1371/journal.pone.0227198)
Supplement: S2 Dataset — (XLSX) [file pone.0227198.s003.xlsx]

## Sheet: PATIENT DETAILS
DATE	DOMINANT HAND	GENDER	AGE BAND	EDUCATION LEVEL	NATIONALITY
2017-09-01	Right	Male	26-35	≥Gr 8	SA	Left	≤Gr 7
2017-09-01	Right	Male	36-45	≥Gr 8	SA	Right	≥Gr 8
2017-09-01	Left	Male	46-55	≥Tech	SA	Male	≥Tech
2017-09-01	Right	Male	26-35	≥Tech	SA	Female
2017-09-01	Right	Male	18-25	≥Tech	SA	18-25
2017-09-01	Right	Male	18-25	≥Tech	SA	26-35
2017-09-01	Right	Female	26-35	≥Gr 8	SA	36-45
2017-09-01	Right	Male	18-25	≥Tech	SA	46-55
2017-09-01	Right	Male	18-25	≥Tech	SA	56-65
2017-09-01	Right	Male	18-25	≥Tech	SA	>65
2017-09-01	Right	Male	18-25	≥Tech	SA
2017-09-01	Right	Male	18-25	≥Tech	SA
2017-09-01	Right	Male	18-25	≥Tech	SA
2017-09-01	Right	Male	18-25	≥Tech	SA
2017-09-01	Right	Male	18-25	≥Tech	SA
2017-09-01	Right	Female	18-25	≥Gr 8	SA
2017-09-01	Right	Male	26-35	≥Tech	SA
2017-09-01	Right	Female	36-45	≥Gr 8	SA
2017-09-01	Right	Female	26-35	≥Gr 8	SA
2017-09-01	Right	Female	26-35	≥Gr 8	SA
2017-09-01	Right	Female	26-35	≤Gr 7	SA
2017-09-01	Right	Male	36-45	≥Tech	SA
2017-09-01	Right	Male	18-25	≥Tech	SA
2017-09-01	Right	Female	36-45	≥Gr 8	SA
2017-09-01	Right	Female	26-35	≤Gr 7	SA
2017-09-01	Right	Male	18-25	≥Tech	SA
2017-09-01	Right	Female	18-25	≥Gr 8	SA
2017-09-01	Right	Male	26-35	≥Gr 8	SA
2017-09-01	Right	Male	36-45	≥Gr 8	SA
2017-09-01	Right	Female	18-25	≥Tech	SA
2017-09-01	Right	Female	18-25	≥Tech	SA
2017-09-01	Right	Female	18-25	≥Tech	SA
2017-09-01	Left	Male	18-25	≥Tech	SA
2017-09-01	Right	Male	18-25	≥Tech	SA
2017-09-01	Right	Male	18-25	≥Tech	SA
2017-09-01	Right	Female	18-25	≥Tech	SA
2017-09-01	Right	Female	18-25	≥Tech	SA
2017-09-01	Right	Female	26-35	≥Tech	SA
2017-09-01	Right	Male	46-55	≤Gr 7	SA
2017-09-01	Right	Male	36-45	≥Gr 8	SA
2017-09-01	Left	Male	36-45	≤Gr 7	SA
2017-09-01	Right	Female	26-35	≥Tech	SA
2017-09-01	Right	Male	46-55	≤Gr 7	SA
2017-09-01	Right	Male	26-35	≥Gr 8	SA
2017-09-01	Right	Female	26-35	≥Tech	SA
2017-09-01	Right	Female	18-25	≥Tech	SA
2017-09-01	Right	Female	26-35	≥Gr 8	SA
2017-09-01	Right	Male	18-25	≥Gr 8	SA
2017-09-01	Right	Male	18-25	≥Gr 8	SA
2017-09-01	Right	Female	18-25	≥Tech	SA
2017-09-01	Right	Male	18-25	≥Gr 8	SA
2017-09-01	Right	Male	18-25	≥Gr 8	SA
2017-09-01	Right	Male	18-25	≥Tech	SA
2017-09-01	Right	Male	18-25	≥Gr 8	SA
2017-09-01	Right	Female	18-25	≥Tech	SA
2017-09-01	Right	Male	18-25	≥Tech	SA
2017-09-01	Left	Female	26-35	≥Gr 8	SA
2017-09-01	Right	Female	26-35	≤Gr 7	SA
2017-09-01	Right	Male	18-25	≥Tech	SA
2017-09-01	Right	Male	26-35	≥Gr 8	SA
2017-09-01	Right	Male	56-65	≥Gr 8	SA
2017-09-01	Right	Male	26-35	≥Gr 8	SA
2017-09-01	Right	Male	26-35	≥Gr 8	SA
2017-09-01	Right	Female	26-35	≥Tech	SA
2017-09-01	Right	Male	26-35	≥Tech	SA
2017-09-01	Right	Male	18-25	≥Tech	SA
2017-09-01	Right	Female	18-25	≥Tech	SA
2017-09-01	Left	Male	18-25	≥Tech	SA
2017-09-01	Right	Female	18-25	≥Tech	Zimbabean
2017-09-01	Right	Male	26-35	≥Gr 8	SA
2017-09-01	Right	Male	18-25	≥Tech	SA
2017-09-01	Right	Female	18-25	≥Tech	SA
2017-09-01	Right	Female	18-25	≥Tech	SA
2017-09-01	Right	Male	18-25	≥Tech	SA
2017-09-01	Right	Male	18-25	≥Tech	SA
2017-09-01	Right	Female	18-25	≥Gr 8	SA
2017-09-01	Right	Male	18-25	≥Tech	SA
2017-09-01	Right	Female	18-25	≥Gr 8	SA
2017-09-01	Right	Male	18-25	≥Tech	SA
2017-09-01	Right	Male	18-25	≥Gr 8	SA
2017-09-01	Left	Female	18-25	≥Tech	SA
2017-09-01	Right	Female	18-25	≥Tech	SA
2017-09-01	Left	Male	18-25	≥Tech	SA
2017-09-01	Right	Male	18-25	≥Gr 8	SA
2017-09-01	Right	Female	18-25	≥Tech	SA
2017-09-01	Right	Female	18-25	≥Tech	SA
2017-09-01	Right	Female	18-25	≥Tech	SA
2017-09-01	Right	Female	18-25	≥Tech	SA
2017-09-01	Right	Male	36-45	≥Gr 8	SA
2017-09-01	Right	Female	18-25	≥Gr 8	SA
2017-09-01	Right	Female	18-25	≥Gr 8	SA
2017-09-01	Right	Female	18-25	≥Tech	SA
2017-09-01	Right	Female	26-35	≥Gr 8	SA
2017-09-01	Left	Female	18-25	≥Tech	SA
2017-09-01	Right	Male	18-25	≥Gr 8	SA
2017-09-01	Right	Male	18-25	≥Gr 8	SA
2017-09-01	Right	Female	18-25	≥Tech	SA
2017-09-01	Right	Male	26-35	≥Gr 8	SA
2017-09-01	Right	Male	26-35	≤Gr 7	SA
2017-09-01	Right	Male	18-25	≤Gr 7	SA
2017-09-01	Right	Male	18-25	≥Tech	SA
2017-09-01	Right	Female	18-25	≥Tech	Zimbabean
2017-09-01	Right	Female	26-35	≥Gr 8	SA
2017-09-01	Right	Female	18-25	≥Tech	SA
2017-09-01	Right	Female	18-25	≥Tech	SA
2017-09-01	Right	Female	18-25	≥Tech	SA
2017-09-01	Right	Female	18-25	≥Tech	SA
2017-09-01	Right	Female	18-25	≥Gr 8	SA
2017-09-01	Right	Male	18-25	≥Gr 8	SA
2017-09-01	Right	Female	18-25	≥Tech	SA
2017-09-01	Right	Female	18-25	≥Tech	SA
2017-09-01	Right	Female	18-25	≥Tech	SA
2017-09-01	Right	Female	18-25	≥Tech	SA
2017-09-01	Right	Male	26-35	≤Gr 7	SA
2017-09-01	Right	Female	26-35	≤Gr 7	SA
2017-09-01	Right	Male	26-35	≥Gr 8	SA
2017-09-01	Right	Female	36-45	≥Gr 8	SA
2017-09-01	Right	Male	46-55	≤Gr 7	SA
2017-09-01	Right	Female	18-25	≥Gr 8	SA
2017-09-01	Right	Female	26-35	≥Gr 8	SA
2017-09-01	Right	Female	18-25	≥Gr 8	SA
2017-09-01	Right	Female	18-25	≥Gr 8	SA
2017-09-01	Right	Male	18-25	≥Tech	SA
2017-09-01	Right	Female	26-35	≥Gr 8	SA
2017-09-01	Right	Male	18-25	≥Gr 8	SA
2017-09-01	Right	Female	18-25	≥Gr 8	SA
2017-09-01	Right	Female	18-25	≥Gr 8	SA
2017-09-01	Right	Female	26-35	≥Gr 8	SA
2017-09-01	Right	Female	18-25	≥Gr 8	SA
2017-09-01	Right	Male	26-35	≥Gr 8	SA
2017-09-01	Right	Female	26-35	≥Gr 8	SA
2017-09-01	Right	Female	26-35	≥Gr 8	SA
2017-09-01	Right	Female	18-25	≤Gr 7	SA
2017-09-01	Right	Female	18-25	≥Gr 8	SA
2017-09-01	Right	Male	26-35	≥Gr 8	SA
2017-09-01	Right	Male	26-35	≥Gr 8	SA
2017-09-01	Right	Male	36-45	≥Gr 8	SA
2017-09-01	Right	Female	26-35	≤Gr 7	SA
2017-09-01	Right	Female	26-35	≥Gr 8	SA
2017-09-01	Right	Male	18-25	≥Gr 8	SA
2017-09-01	Right	Male	36-45	≥Gr 8	SA
2017-09-01	Right	Male	26-35	≥Gr 8	Zimbabean
2017-09-01	Right	Female	26-35	≤Gr 7	SA
2017-09-01	Right	Female	36-45	≥Gr 8	SA
2017-09-01	Right	Male	36-45	≥Gr 8	SA
2017-09-01	Right	Male	46-55	≥Gr 8	SA
2017-09-01	Right	Male	36-45	≥Tech	SA
2017-09-01	Right	Male	36-45	≥Gr 8	SA
2017-09-01	Right	Male	46-55	≤Gr 7	SA
2017-09-01	Right	Male	26-35	≥Gr 8	SA
2017-09-01	Right	Male	36-45	≥Gr 8	SA
2017-09-01	Right	Male	18-25	≥Gr 8	SA
2017-09-01	Right	Male	26-35	≥Gr 8	SA
2017-09-01	Right	Male	26-35	≥Gr 8	SA
2017-09-01	Right	Male	18-25	≥Gr 8	SA
2017-09-01	Right	Male	18-25	≥Gr 8	SA
2017-09-01	Right	Female	18-25	≥Gr 8	SA
2017-09-01	Right	Male	18-25	≥Gr 8	SA
2017-09-01	Right	Male	26-35	≥Gr 8	SA
2017-09-01	Right	Female	26-35	≥Gr 8	SA
2017-09-01	Right	Male	26-35	≥Gr 8	SA
2017-09-01	Right	Female	18-25	≥Gr 8	SA
2017-09-01	Right	Male	26-35	≥Gr 8	SA
2017-09-01	Right	Female	36-45	≤Gr 7	Lesotho
2017-09-01	Right	Female	18-25	≤Gr 7	SA
2017-09-01	Right	Female	26-35	≤Gr 7	Lesotho
2017-09-01	Right	Female	18-25	≤Gr 7	SA
2017-09-01	Right	Male	46-55	≤Gr 7	Zimbabean
2017-09-01	Right	Female	18-25	≤Gr 7	SA
2017-09-01	Right	Male	36-45	≤Gr 7	SA
2017-09-01	Right	Female	18-25	≤Gr 7	SA
2017-09-01	Right	Male	36-45	≤Gr 7	SA
2017-09-01	Right	Female	18-25	≤Gr 7	SA
2017-09-01	Right	Male	18-25	≤Gr 7	SA
2017-09-01	Left	Female	18-25	≤Gr 7	SA
2017-09-01	Right	Male	36-45	≤Gr 7	SA
2017-09-01	Left	Male	18-25	≤Gr 7	SA
2017-09-01	Right	Male	18-25	≤Gr 7	SA
2017-09-01	Right	Male	36-45	≤Gr 7	SA
2017-09-01	Right	Female	26-35	≤Gr 7	SA
2017-09-01	Right	Male	36-45	≤Gr 7	SA
2017-09-01	Right	Male	26-35	≤Gr 7	SA
2017-09-01	Left	Male	18-25	≤Gr 7	Zimbabean
2017-09-01	Right	Female	36-45	≤Gr 7	SA
2017-09-01	Right	Male	18-25	≥Gr 8	Zimbabean
2017-09-01	Right	Female	26-35	≤Gr 7	SA
2017-09-01	Right	Male	26-35	≤Gr 7	SA
2017-09-01	Right	Male	36-45	≤Gr 7	SA
2017-09-01	Right	Female	18-25	≤Gr 7	Zimbabean
2017-09-01	Right	Male	18-25	≤Gr 7	SA
2017-09-01	Right	Male	18-25	≤Gr 7	SA
2017-09-01	Right	Female	46-55	≥Gr 8	SA
2017-09-01	Right	Male	18-25	≤Gr 7	Zimbabean
2017-09-01	Right	Male	26-35	≤Gr 7	SA
2017-09-01	Right	Male	26-35	≤Gr 7	SA
2017-09-01	Right	Female	36-45	≤Gr 7	SA
2017-09-01	Right	Male	18-25	≤Gr 7	Zimbabean
2017-09-01	Right	Male	36-45	≤Gr 7	SA
2017-09-01	Right	Female	18-25	≤Gr 7	SA
2017-09-01	Right	Male	18-25	≤Gr 7

## Sheet: SECTION A
1. Did the study participant read/use the information sheet?	If yes, was the IFU read before the test?	Was it referred to during the test process?	Comments	2. Was it difficult for the study participant to remove the test device from the foil pouch?	Comments	3. Did the study participant massage finger for approximately 10 seconds to stimulate the blood flow?	Comments	4.Was the study participant able to twist the green sterility tab and pulled out?	Comments	5. Did the study participant successfully push hard on the grey button to prick finger?	Comments	6. Was the study participant able to form a blood droplet by squeezing firmly behind the prick site?	Comments	7.Did the study participant successefully touch blood to channel?	Comments	8. Did the study participant adequately fill the channel with enough blood?	Comments	9.Did the study participant succesfully push hard on the button to activate the test?	Comments	10. Did the test fluid run across the strip?	Comments	11. Did the participant quit the process at any point?	Comments	12. Did the participant continue the process despite a missed or incorrect step?	Any other comment observer?	Start Time	End Time
Yes	Yes	Yes	N/A	No	N/A	No	Did not massage the finger	Yes	N/A	Yes	N/A	Yes	N/A	Yes	N/A	Yes	N/A	No	Participant activated the test during the process of pricking the finger	Yes	N/A	No	N/A	Yes	Step 5 was done at the same time as step 2	09:40:00	09:48:00
Yes	Yes	Yes	N/A	No	N/A	No	5 times	Yes	N/A	Yes	N/A	Yes	N/A	Yes	N/A	Yes	N/A	Yes	N/A	Yes	N/A	No	N/A	Yes	N/A	10:18:00	10:25:00
Yes	Yes	Yes	N/A	No	N/A	Yes	N/A	Yes	N/A	Yes	N/A	Yes	N/A	Yes	N/A	Yes	N/A	Yes	N/A	Yes	N/A	No	N/A	Yes	N/A	10:27:00	10:43:00
Yes	Yes	Yes	N/A	No	N/A	Yes	N/A	Yes	N/A	Yes	N/A	Yes	N/A	Yes	N/A	Yes	N/A	Yes	N/A	Yes	N/A	No	N/A	Yes	N/A	10:35:00	10:39:00
Yes	Yes	Yes	N/A	No	N/A	Yes	N/A	Yes	N/A	Yes	N/A	Yes	N/A	Yes	N/A	Yes	N/A	Yes	N/A	Yes	N/A	No	N/A	Yes	N/A	10:46:00	11:00:00
Yes	Yes	Yes	N/A	No	N/A	Yes	N/A	Yes	N/A	Yes	N/A	Yes	N/A	Yes	N/A	Yes	N/A	Yes	N/A	Yes	N/A	No	N/A	Yes	N/A	10:45:00	10:48:00
Yes	Yes	Yes	N/A	No	N/A	Yes	N/A	Yes	N/A	Yes	N/A	Yes	N/A	Yes	N/A	Yes	N/A	Yes	N/A	Yes	N/A	No	N/A	Yes	N/A	10:47:00	10:53:00
Yes	Yes	Yes	N/A	No	N/A	No	Participant pricked straight without massage	Yes	N/A	Yes	N/A	Yes	N/A	Yes	N/A	Yes	N/A	Yes	N/A	Yes	N/A	No	N/A	Yes	N/A	10:20:00	10:26:00
Yes	Yes	Yes	N/A	No	N/A	Yes	N/A	Yes	N/A	Yes	N/A	Yes	N/A	Yes	N/A	Yes	N/A	Yes	N/A	Yes	N/A	No	N/A	Yes	N/A	10:50:00	10:53:00
Yes	Yes	Yes	N/A	Yes	N/A	Yes	N/A	Yes	N/A	Yes	N/A	Yes	N/A	Yes	N/A	Yes	N/A	Yes	N/A	Yes	N/A	No	N/A	Yes	N/A	11:00:00	11:16:00
Yes	Yes	Yes	N/A	No	N/A	Yes	N/A	Yes	N/A	Yes	N/A	Yes	N/A	Yes	N/A	Yes	N/A	Yes	N/A	Yes	N/A	No	N/A	Yes	N/A	11:00:00	11:06:00
Yes	Yes	Yes	N/A	No	N/A	Yes	N/A	Yes	N/A	Yes	N/A	Yes	N/A	Yes	N/A	Yes	N/A	Yes	N/A	Yes	N/A	No	N/A	Yes	N/A	11:03:00	11:08:00
Yes	Yes	Yes	N/A	No	N/A	Yes	N/A	Yes	N/A	Yes	N/A	Yes	N/A	Yes	N/A	Yes	N/A	Yes	N/A	Yes	N/A	No	N/A	Yes	N/A	11:06:00	11:11:00
Yes	Yes	Yes	N/A	No	N/A	Yes	N/A	Yes	N/A	Yes	N/A	Yes	N/A	Yes	N/A	Yes	N/A	Yes	N/A	Yes	N/A	No	N/A	Yes	N/A	11:18:00	11:21:00
Yes	Yes	Yes	N/A	No	N/A	Yes	N/A	Yes	N/A	Yes	N/A	Yes	N/A	Yes	N/A	Yes	N/A	Yes	N/A	Yes	N/A	No	N/A	Yes	N/A	11:17:00	11:35:00
Yes	Yes	Yes	N/A	No	N/A	Yes	N/A	Yes	N/A	Yes	N/A	Yes	N/A	Yes	N/A	Yes	N/A	Yes	N/A	Yes	N/A	No	N/A	Yes	N/A	11:36:00	11:50:00
Yes	Yes	Yes	N/A	No	N/A	Yes	N/A	Yes	N/A	Yes	N/A	Yes	N/A	Yes	N/A	Yes	N/A	Yes	N/A	Yes	N/A	No	N/A	Yes	N/A	11:35:00	11:39:00
Yes	Yes	Yes	N/A	No	N/A	Yes	N/A	Yes	N/A	Yes	N/A	Yes	N/A	Yes	N/A	Yes	N/A	Yes	N/A	Yes	N/A	No	N/A	Yes	N/A	11:55:00	12:10:00
Yes	Yes	Yes	N/A	No	N/A	Yes	N/A	Yes	N/A	Yes	N/A	Yes	N/A	Yes	N/A	Yes	N/A	Yes	N/A	Yes	N/A	No	N/A	Yes	N/A	11:40:00	11:45:00
Yes	Yes	Yes	N/A	No	N/A	Yes	N/A	Yes	N/A	Yes	N/A	Yes	N/A	Yes	N/A	Yes	N/A	Yes	N/A	Yes	N/A	No	N/A	Yes	N/A	11:49:00	11:56:00
Yes	Yes	Yes	N/A	No	N/A	No	Twice	Yes	N/A	Yes	N/A	Yes	N/A	Yes	N/A	Yes	N/A	Yes	N/A	Yes	N/A	No	N/A	Yes	N/A	12:14:00	12:17:00
Yes	Yes	Yes	N/A	No	N/A	Yes	N/A	Yes	N/A	Yes	N/A	Yes	N/A	Yes	N/A	Yes	N/A	Yes	N/A	Yes	N/A	No	N/A	Yes	N/A	12:15:00	12:25:00
Yes	Yes	Yes	N/A	No	N/A	Yes	N/A	Yes	N/A	Yes	N/A	Yes	N/A	Yes	N/A	Yes	N/A	Yes	N/A	Yes	N/A	No	N/A	Yes	N/A	12:25:00	12:29:00
Yes	Yes	Yes	N/A	No	N/A	No	Washed hands and pricked self	Yes	N/A	Yes	N/A	Yes	N/A	Yes	N/A	Yes	N/A	Yes	N/A	Yes	N/A	No	N/A	Yes	N/A	12:40:00	12:44:00
Yes	Yes	Yes	N/A	No	N/A	Yes	N/A	Yes	N/A	Yes	N/A	Yes	N/A	Yes	N/A	Yes	N/A	Yes	N/A	Yes	N/A	No	N/A	Yes	N/A	12:50:00	12:56:00
Yes	Yes	Yes	N/A	No	N/A	Yes	N/A	Yes	N/A	Yes	N/A	Yes	N/A	Yes	N/A	Yes	N/A	Yes	N/A	Yes	N/A	No	N/A	Yes	N/A	08:37:00	08:40:00
Yes	Yes	Yes	N/A	No	N/A	No	4 times	Yes	N/A	Yes	N/A	Yes	N/A	Yes	N/A	Yes	N/A	Yes	N/A	Yes	N/A	No	N/A	Yes	N/A	08:52:00	08:54:00
Yes	Yes	Yes	N/A	No	N/A	Yes	N/A	Yes	N/A	Yes	N/A	Yes	N/A	Yes	N/A	Yes	N/A	Yes	N/A	Yes	N/A	No	N/A	Yes	N/A	08:50:00	08:57:00
Yes	Yes	Yes	N/A	No	N/A	Yes	N/A	Yes	N/A	Yes	N/A	Yes	N/A	Yes	N/A	Yes	N/A	Yes	N/A	Yes	N/A	No	N/A	Yes	N/A	09:00:00	09:16:00
Yes	Yes	Yes	N/A	No	N/A	Yes	N/A	Yes	N/A	Yes	N/A	Yes	N/A	Yes	N/A	Yes	N/A	Yes	N/A	Yes	N/A	No	N/A	Yes	N/A	09:16:00	09:23:00
Yes	Yes	Yes	N/A	No	N/A	Yes	N/A	Yes	N/A	Yes	N/A	Yes	N/A	Yes	N/A	Yes	N/A	Yes	N/A	Yes	N/A	No	N/A	Yes	N/A	09:20:00	09:35:00
Yes	Yes	Yes	N/A	No	N/A	No	Pricked	Yes	N/A	Yes	N/A	Yes	N/A	Yes	N/A	Yes	N/A	Yes	N/A	Yes	N/A	No	N/A	Yes	N/A	09:20:00	09:25:00
Yes	Yes	Yes	N/A	No	N/A	No	Did not massage	Yes	N/A	Yes	N/A	Yes	N/A	Yes	N/A	Yes	N/A	Yes	N/A	Yes	N/A	No	N/A	Yes	Skipped the step for massaging finger	09:31:00	09:35:00
Yes	Yes	Yes	N/A	No	N/A	Yes	N/A	Yes	N/A	Yes	N/A	Yes	N/A	Yes	N/A	Yes	N/A	Yes	N/A	Yes	N/A	No	N/A	Yes	N/A	09:35:00	09:38:00
Yes	Yes	Yes	N/A	No	N/A	Yes	N/A	Yes	N/A	Yes	N/A	Yes	N/A	Yes	N/A	Yes	N/A	Yes	N/A	Yes	N/A	No	N/A	Yes	N/A	09:45:00	10:02:00
Yes	Yes	Yes	N/A	No	N/A	Yes	N/A	Yes	N/A	Yes	N/A	Yes	N/A	Yes	N/A	Yes	N/A	Yes	N/A	Yes	N/A	No	N/A	Yes	N/A	09:57:00	10:03:00
Yes	Yes	Yes	N/A	No	N/A	No	7 times	Yes	N/A	Yes	N/A	Yes	N/A	Yes	N/A	Yes	N/A	Yes	N/A	Yes	N/A	No	N/A	Yes	N/A	10:00:00	10:06:00
Yes	Yes	Yes	N/A	No	N/A	Yes	N/A	Yes	N/A	Yes	N/A	Yes	N/A	Yes	N/A	Yes	N/A	Yes	N/A	Yes	N/A	No	N/A	Yes	N/A	10:06:00	10:20:00
Yes	Yes	Yes	N/A	No	N/A	No	Did not massage	Yes	N/A	Yes	N/A	Yes	N/A	Yes	N/A	Yes	N/A	Yes	N/A	Yes	N/A	No	N/A	Yes	N/A	10:18:00	10:28:00
Yes	Yes	Yes	N/A	No	N/A	Yes	N/A	Yes	N/A	Yes	N/A	Yes	N/A	Yes	N/A	Yes	N/A	Yes	N/A	Yes	N/A	No	N/A	Yes	N/A	10:30:00	10:54:00
Yes	Yes	Yes	N/A	No	N/A	Yes	N/A	Yes	N/A	Yes	N/A	Yes	N/A	No	Dropped the blood droplet onto the results window	No	Dropped the blood droplet into the results window	Yes	N/A	Yes	N/A	No	N/A	Yes	N/A	10:26:00	10:32:00
Yes	Yes	Yes	N/A	No	N/A	No	Pricked finger without massage	Yes	N/A	Yes	N/A	Yes	N/A	Yes	N/A	Yes	N/A	Yes	Button was pressed before pricking of finger	Yes	N/A	No	N/A	Yes	Participant pressed button for buffer before collecting blood sample	10:35:00	10:44:00
Yes	Yes	Yes	N/A	No	N/A	Yes	N/A	Yes	N/A	Yes	N/A	Yes	N/A	Yes	N/A	Yes	N/A	Yes	N/A	Yes	N/A	No	N/A	Yes	N/A	10:43:00	10:49:00
Yes	Yes	Yes	N/A	No	N/A	No	3 seconds	Yes	N/A	Yes	N/A	Yes	N/A	Yes	N/A	Yes	N/A	Yes	N/A	Yes	N/A	No	N/A	Yes	N/A	10:47:00	10:52:00
Yes	Yes	Yes	N/A	No	N/A	Yes	N/A	Yes	N/A	Yes	N/A	Yes	N/A	Yes	N/A	Yes	N/A	Yes	N/A	Yes	N/A	No	N/A	Yes	N/A	10:54:00	10:58:00
Yes	Yes	Yes	N/A	No	N/A	Yes	N/A	Yes	N/A	Yes	N/A	Yes	N/A	Yes	N/A	Yes	N/A	Yes	N/A	Yes	N/A	No	N/A	Yes	N/A	11:00:00	11:15:00
Yes	Yes	Yes	N/A	No	N/A	No	3 seconds	Yes	N/A	Yes	N/A	Yes	N/A	Yes	N/A	Yes	N/A	Yes	N/A	Yes	N/A	No	N/A	Yes	N/A	10:53:00	11:09:00
Yes	Yes	Yes	N/A	No	N/A	Yes	N/A	Yes	N/A	Yes	N/A	Yes	N/A	Yes	N/A	Yes	N/A	Yes	N/A	Yes	N/A	No	N/A	Yes	N/A	11:39:00	11:44:00
Yes	Yes	Yes	N/A	No	N/A	Yes	N/A	Yes	N/A	Yes	N/A	Yes	N/A	Yes	N/A	Yes	N/A	Yes	N/A	Yes	N/A	No	N/A	Yes	N/A	11:38:00	11:42:00
Yes	Yes	Yes	N/A	No	N/A	Yes	N/A	Yes	N/A	Yes	N/A	Yes	N/A	Yes	N/A	Yes	N/A	Yes	N/A	Yes	N/A	No	N/A	Yes	N/A	11:55:00	11:59:00
Yes	Yes	Yes	N/A	No	N/A	Yes	N/A	Yes	N/A	Yes	N/A	Yes	N/A	Yes	N/A	Yes	N/A	Yes	N/A	Yes	N/A	No	N/A	Yes	N/A	11:56:00	12:00:00
Yes	Yes	Yes	N/A	No	N/A	Yes	N/A	Yes	N/A	Yes	N/A	Yes	N/A	Yes	N/A	Yes	N/A	Yes	N/A	Yes	N/A	No	N/A	Yes	N/A	13:54:00	14:05:00
Yes	Yes	Yes	N/A	No	N/A	Yes	N/A	Yes	N/A	Yes	N/A	Yes	N/A	Yes	N/A	Yes	N/A	Yes	N/A	Yes	N/A	No	N/A	Yes	N/A	13:55:00	13:57:00
Yes	Yes	Yes	N/A	No	N/A	Yes	N/A	Yes	N/A	Yes	N/A	Yes	N/A	Yes	N/A	Yes	N/A	Yes	N/A	Yes	N/A	No	N/A	Yes	N/A	13:58:00	14:04:00
Yes	Yes	Yes	N/A	No	N/A	No	Skipped the part	Yes	N/A	Yes	N/A	Yes	N/A	Yes	N/A	Yes	N/A	Yes	N/A	Yes	N/A	No	N/A	Yes	N/A	08:51:00	08:56:00
Yes	Yes	Yes	N/A	No	N/A	Yes	N/A	Yes	N/A	Yes	N/A	Yes	N/A	Yes	N/A	Yes	N/A	Yes	N/A	Yes	N/A	No	N/A	Yes	N/A	08:40:00	08:55:00
Yes	Yes	Yes	N/A	No	N/A	Yes	N/A	Yes	N/A	Yes	N/A	Yes	N/A	Yes	N/A	No	Insufficient blood	Yes	N/A	Yes	N/A	No	N/A	Yes	N/A	08:48:00	08:51:00
Yes	Yes	Yes	N/A	No	N/A	No	Pricked finger without massage	Yes	N/A	Yes	N/A	Yes	N/A	Yes	N/A	Yes	N/A	Yes	N/A	Yes	N/A	No	N/A	Yes	Hesitation at step 4 and 5	08:50:00	09:05:00
Yes	Yes	Yes	N/A	No	N/A	Yes	N/A	Yes	N/A	Yes	N/A	Yes	N/A	Yes	N/A	Yes	N/A	Yes	N/A	Yes	N/A	No	N/A	Yes	N/A	08:57:00	09:10:00
Yes	Yes	Yes	N/A	No	N/A	No	Did not massage the finger at all	Yes	N/A	Yes	N/A	Yes	N/A	Yes	N/A	Yes	N/A	Yes	N/A	Yes	N/A	No	N/A	Yes	N/A	09:06:00	09:09:00
Yes	Yes	Yes	N/A	No	N/A	Yes	N/A	Yes	N/A	Yes	N/A	Yes	N/A	Yes	N/A	Yes	N/A	Yes	N/A	Yes	N/A	No	N/A	Yes	N/A	09:12:00	09:25:00
Yes	Yes	Yes	N/A	No	N/A	No	5 Seconds	Yes	N/A	Yes	N/A	Yes	N/A	Yes	N/A	Yes	N/A	Yes	N/A	Yes	N/A	No	N/A	Yes	N/A	09:13:00	09:17:00
Yes	Yes	Yes	N/A	No	N/A	Yes	N/A	Yes	N/A	Yes	N/A	Yes	N/A	Yes	N/A	Yes	N/A	Yes	N/A	Yes	N/A	No	N/A	Yes	N/A	09:20:00	09:22:00
Yes	Yes	Yes	N/A	No	N/A	Yes	N/A	Yes	N/A	Yes	N/A	Yes	N/A	Yes	N/A	Yes	N/A	Yes	N/A	Yes	N/A	No	N/A	Yes	N/A	09:25:00	09:30:00
Yes	Yes	Yes	N/A	No	N/A	Yes	N/A	Yes	N/A	Yes	N/A	Yes	N/A	Yes	N/A	Yes	N/A	Yes	N/A	Yes	N/A	No	N/A	Yes	N/A	09:30:00	09:36:00
Yes	Yes	Yes	N/A	No	N/A	Yes	N/A	Yes	N/A	Yes	N/A	Yes	N/A	Yes	N/A	Yes	N/A	Yes	N/A	Yes	N/A	No	N/A	Yes	N/A	09:35:00	09:45:00
Yes	Yes	Yes	N/A	No	N/A	Yes	N/A	Yes	N/A	Yes	N/A	Yes	N/A	Yes	N/A	Yes	N/A	Yes	N/A	Yes	N/A	No	N/A	Yes	N/A	09:40:00	09:49:00
Yes	Yes	Yes	N/A	No	N/A	Yes	N/A	Yes	N/A	Yes	N/A	Yes	N/A	Yes	N/A	Yes	N/A	Yes	N/A	Yes	N/A	No	N/A	Yes	N/A	09:50:00	10:00:00
Yes	Yes	Yes	N/A	No	N/A	Yes	N/A	Yes	N/A	Yes	N/A	Yes	N/A	Yes	N/A	Yes	N/A	Yes	N/A	Yes	N/A	No	N/A	Yes	N/A	09:51:00	09:59:00
Yes	Yes	Yes	N/A	No	N/A	No	Pricked without massage	Yes	N/A	Yes	N/A	Yes	N/A	Yes	N/A	Yes	N/A	Yes	N/A	Yes	N/A	No	N/A	Yes	N/A	10:00:00	10:05:00
Yes	Yes	Yes	N/A	No	N/A	Yes	N/A	Yes	N/A	Yes	N/A	Yes	N/A	Yes	N/A	Yes	N/A	Yes	N/A	Yes	N/A	No	N/A	Yes	N/A	10:05:00	10:15:00
Yes	Yes	Yes	N/A	No	N/A	Yes	N/A	Yes	N/A	Yes	N/A	Yes	N/A	Yes	N/A	Yes	N/A	Yes	N/A	Yes	N/A	No	N/A	Yes	N/A	10:20:00	10:31:00
Yes	Yes	Yes	N/A	No	N/A	No	2 Seconds	Yes	N/A	Yes	N/A	Yes	N/A	Yes	N/A	Yes	N/A	Yes	N/A	Yes	N/A	No	N/A	Yes	N/A	10:21:00	10:25:00
Yes	Yes	Yes	N/A	No	N/A	Yes	N/A	Yes	N/A	Yes	N/A	Yes	N/A	Yes	N/A	Yes	N/A	Yes	N/A	Yes	N/A	No	N/A	Yes	N/A	10:23:00	10:27:00
Yes	Yes	Yes	N/A	No	N/A	Yes	N/A	Yes	N/A	Yes	N/A	Yes	N/A	Yes	N/A	Yes	N/A	Yes	N/A	Yes	N/A	No	N/A	Yes	N/A	10:25:00	10:29:00
Yes	Yes	Yes	N/A	No	N/A	Yes	N/A	Yes	N/A	Yes	N/A	Yes	N/A	Yes	N/A	Yes	N/A	Yes	N/A	Yes	N/A	No	N/A	Yes	N/A	10:55:00	10:59:00
Yes	Yes	Yes	N/A	No	N/A	Yes	N/A	Yes	N/A	Yes	N/A	Yes	N/A	Yes	N/A	Yes	N/A	Yes	N/A	Yes	N/A	No	N/A	Yes	N/A	11:02:00	11:02:00
Yes	Yes	Yes	N/A	No	N/A	Yes	N/A	Yes	N/A	Yes	N/A	Yes	N/A	Yes	N/A	Yes	N/A	Yes	N/A	Yes	N/A	No	N/A	Yes	N/A	11:10:00	11:20:00
Yes	Yes	Yes	N/A	No	N/A	Yes	N/A	Yes	N/A	Yes	N/A	Yes	N/A	Yes	N/A	Yes	N/A	Yes	N/A	Yes	N/A	No	N/A	Yes	N/A	11:07:00	11:11:00
Yes	Yes	Yes	N/A	No	N/A	Yes	N/A	Yes	N/A	Yes	N/A	Yes	N/A	Yes	N/A	Yes	N/A	Yes	N/A	Yes	N/A	No	N/A	Yes	N/A	11:12:00	11:18:00
Yes	Yes	Yes	N/A	No	N/A	Yes	N/A	Yes	N/A	Yes	N/A	Yes	N/A	Yes	N/A	Yes	N/A	Yes	N/A	Yes	N/A	No	N/A	Yes	N/A	11:18:00	11:22:00
Yes	Yes	Yes	N/A	No	N/A	Yes	N/A	Yes	N/A	Yes	N/A	Yes	N/A	Yes	N/A	Yes	N/A	Yes	N/A	Yes	N/A	No	N/A	Yes	N/A	11:20:00	11:23:00
Yes	Yes	Yes	N/A	No	N/A	Yes	N/A	Yes	N/A	Yes	N/A	Yes	N/A	Yes	N/A	Yes	N/A	Yes	N/A	Yes	N/A	No	N/A	Yes	N/A	11:25:00	11:32:00
Yes	Yes	Yes	N/A	No	N/A	No	6 Seconds	Yes	N/A	Yes	N/A	Yes	N/A	Yes	N/A	Yes	N/A	Yes	N/A	Yes	N/A	No	N/A	Yes	N/A	11:34:00	11:42:00
Yes	Yes	Yes	N/A	No	N/A	Yes	N/A	Yes	N/A	Yes	N/A	Yes	N/A	Yes	N/A	Yes	N/A	Yes	N/A	Yes	N/A	No	N/A	Yes	N/A	11:50:00	11:55:00
Yes	Yes	Yes	N/A	No	N/A	Yes	N/A	Yes	N/A	Yes	N/A	Yes	N/A	Yes	N/A	Yes	N/A	Yes	N/A	Yes	N/A	No	N/A	Yes	N/A	08:40:00	08:44:00
Yes	Yes	Yes	N/A	No	N/A	No	Did not massage at all.	Yes	N/A	Yes	N/A	Yes	N/A	Yes	N/A	Yes	N/A	Yes	N/A	Yes	N/A	No	N/A	Yes	N/A	08:41:00	08:43:00
Yes	Yes	Yes	N/A	No	N/A	Yes	N/A	Yes	N/A	Yes	N/A	Yes	N/A	Yes	N/A	Yes	N/A	Yes	N/A	Yes	N/A	No	N/A	Yes	N/A	08:45:00	08:56:00
Yes	Yes	Yes	N/A	No	N/A	Yes	N/A	Yes	N/A	Yes	N/A	Yes	N/A	No	Participant dropped the blood droplet into the results window.	No	Blood was dropped into the esults window	Yes	N/A	Yes	N/A	No	N/A	Yes	N/A	08:52:00	08:57:00
Yes	Yes	Yes	N/A	No	N/A	Yes	N/A	Yes	N/A	Yes	N/A	Yes	N/A	Yes	N/A	Yes	N/A	Yes	N/A	Yes	N/A	No	N/A	Yes	N/A	08:57:00	09:10:00
Yes	Yes	Yes	N/A	No	N/A	Yes	N/A	Yes	N/A	Yes	N/A	Yes	N/A	Yes	N/A	Yes	N/A	Yes	N/A	Yes	N/A	No	N/A	Yes	N/A	09:00:00	09:08:00
Yes	Yes	Yes	N/A	No	N/A	Yes	N/A	Yes	N/A	Yes	N/A	Yes	N/A	Yes	N/A	Yes	N/A	Yes	N/A	Yes	N/A	No	N/A	Yes	N/A	09:10:00	09:41:00
Yes	Yes	Yes	N/A	No	N/A	Yes	N/A	Yes	N/A	Yes	N/A	Yes	N/A	Yes	N/A	Yes	N/A	Yes	N/A	Yes	N/A	No	N/A	Yes	N/A	09:12:00	09:20:00
Yes	Yes	Yes	N/A	No	N/A	Yes	N/A	Yes	N/A	Yes	N/A	Yes	N/A	Yes	N/A	Yes	N/A	Yes	N/A	Yes	N/A	No	N/A	Yes	N/A	09:20:00	09:22:00
Yes	Yes	Yes	N/A	No	N/A	Yes	N/A	Yes	N/A	Yes	N/A	Yes	N/A	Yes	N/A	Yes	N/A	Yes	N/A	Yes	N/A	No	N/A	Yes	N/A	09:21:00	09:25:00
Yes	Yes	Yes	N/A	No	N/A	Yes	N/A	Yes	N/A	Yes	N/A	Yes	N/A	Yes	N/A	Yes	N/A	Yes	N/A	Yes	N/A	No	N/A	Yes	N/A	09:22:00	09:31:00
Yes	Yes	Yes	N/A	No	N/A	Yes	N/A	Yes	N/A	Yes	N/A	Yes	N/A	Yes	N/A	Yes	N/A	Yes	N/A	Yes	N/A	No	N/A	Yes	N/A	09:34:00	09:42:00
Yes	Yes	Yes	N/A	No	N/A	Yes	N/A	Yes	N/A	Yes	N/A	Yes	N/A	Yes	N/A	Yes	N/A	Yes	N/A	Yes	N/A	No	N/A	Yes	N/A	09:36:00	09:45:00
Yes	Yes	Yes	N/A	No	N/A	No	Skipped the part	Yes	N/A	Yes	N/A	Yes	N/A	Yes	N/A	Yes	N/A	Yes	N/A	Yes	N/A	No	N/A	Yes	N/A	09:54:00	09:58:00
Yes	Yes	Yes	N/A	No	N/A	Yes	N/A	Yes	N/A	Yes	N/A	Yes	N/A	Yes	N/A	Yes	N/A	Yes	N/A	Yes	N/A	No	N/A	Yes	N/A	09:50:00	09:54:00
Yes	Yes	Yes	N/A	No	N/A	Yes	N/A	Yes	N/A	Yes	N/A	Yes	N/A	Yes	N/A	Yes	N/A	Yes	N/A	Yes	N/A	No	N/A	Yes	N/A	10:06:00	10:12:00
Yes	Yes	Yes	N/A	No	N/A	Yes	N/A	Yes	N/A	Yes	N/A	Yes	N/A	Yes	N/A	Yes	N/A	Yes	N/A	Yes	N/A	No	N/A	Yes	N/A	10:10:00	10:15:00
Yes	Yes	Yes	N/A	No	N/A	Yes	N/A	Yes	N/A	Yes	N/A	Yes	N/A	Yes	N/A	Yes	N/A	Yes	N/A	Yes	N/A	No	N/A	Yes	N/A	10:13:00	10:22:00
Yes	Yes	Yes	N/A	No	N/A	Yes	N/A	Yes	N/A	Yes	N/A	Yes	N/A	Yes	N/A	Yes	N/A	Yes	N/A	Yes	N/A	No	N/A	Yes	N/A	10:14:00	10:16:00
Yes	Yes	Yes	N/A	No	N/A	Yes	N/A	Yes	N/A	Yes	N/A	Yes	N/A	Yes	N/A	Yes	N/A	Yes	N/A	Yes	N/A	No	N/A	Yes	N/A	10:21:00	10:24:00
Yes	Yes	Yes	N/A	No	N/A	Yes	N/A	Yes	N/A	Yes	N/A	Yes	N/A	Yes	N/A	Yes	N/A	Yes	N/A	Yes	N/A	No	N/A	Yes	N/A	10:27:00	10:32:00
Yes	Yes	Yes	N/A	No	N/A	Yes	N/A	Yes	N/A	Yes	N/A	Yes	N/A	Yes	N/A	No	Half filled	Yes	N/A	Yes	N/A	No	N/A	Yes	N/A	10:53:00	10:57:00
Yes	Yes	Yes	N/A	No	N/A	Yes	N/A	Yes	N/A	Yes	N/A	Yes	N/A	Yes	N/A	Yes	N/A	Yes	N/A	Yes	N/A	No	N/A	Yes	N/A	10:55:00	11:10:00
Yes	Yes	Yes	N/A	No	N/A	Yes	N/A	Yes	N/A	Yes	N/A	Yes	N/A	Yes	N/A	Yes	N/A	Yes	N/A	Yes	N/A	No	N/A	Yes	N/A	10:58:00	11:09:00
Yes	Yes	Yes	N/A	No	N/A	Yes	N/A	Yes	N/A	Yes	N/A	Yes	N/A	Yes	N/A	Yes	N/A	Yes	N/A	Yes	N/A	No	N/A	Yes	N/A	11:07:00	11:13:00
Yes	Yes	Yes	N/A	No	N/A	Yes	N/A	Yes	N/A	Yes	N/A	Yes	N/A	Yes	N/A	Yes	N/A	Yes	N/A	Yes	N/A	No	N/A	Yes	N/A	11:22:00	11:25:00
Yes	Yes	Yes	N/A	No	N/A	Yes	N/A	Yes	N/A	Yes	N/A	Yes	N/A	Yes	N/A	Yes	N/A	Yes	N/A	Yes	N/A	No	N/A	Yes	N/A	11:25:00	11:31:00
Yes	Yes	Yes	N/A	No	N/A	Yes	N/A	Yes	N/A	Yes	N/A	Yes	N/A	Yes	N/A	Yes	N/A	Yes	N/A	Yes	N/A	No	N/A	Yes	N/A	11:31:00	11:36:00
Yes	Yes	Yes	N/A	No	N/A	Yes	N/A	Yes	N/A	Yes	N/A	Yes	N/A	Yes	N/A	Yes	N/A	Yes	N/A	Yes	N/A	No	N/A	Yes	N/A	09:15:00	09:18:00
Yes	Yes	Yes	N/A	No	N/A	Yes	N/A	Yes	N/A	Yes	N/A	Yes	N/A	Yes	N/A	Yes	N/A	Yes	N/A	Yes	N/A	No	N/A	Yes	N/A	09:16:00	09:20:00
Yes	Yes	Yes	N/A	No	N/A	No	5 Seconds	Yes	N/A	Yes	N/A	Yes	N/A	Yes	N/A	No	3/4 filled	Yes	N/A	Yes	N/A	No	N/A	Yes	N/A	09:21:00	09:33:00
Yes	Yes	Yes	N/A	No	N/A	Yes	N/A	Yes	N/A	Yes	N/A	Yes	N/A	Yes	N/A	Yes	N/A	Yes	N/A	Yes	N/A	No	N/A	Yes	N/A	09:24:00	09:31:00
Yes	Yes	Yes	N/A	No	N/A	Yes	N/A	Yes	N/A	Yes	N/A	Yes	N/A	Yes	N/A	Yes	N/A	Yes	N/A	Yes	N/A	No	N/A	Yes	N/A	09:31:00	09:34:00
Yes	Yes	Yes	N/A	No	N/A	Yes	N/A	Yes	N/A	Yes	N/A	Yes	N/A	Yes	N/A	Yes	N/A	Yes	N/A	Yes	N/A	No	N/A	Yes	N/A	09:46:00	09:54:00
Yes	Yes	Yes	N/A	No	N/A	Yes	N/A	Yes	N/A	Yes	N/A	No	Did not squeeze enough to form blood droplet.	Yes	N/A	No	Not enough blood	Yes	N/A	Yes	N/A	No	N/A	Yes	N/A	09:49:00	09:52:00
Yes	Yes	Yes	N/A	No	N/A	Yes	N/A	Yes	N/A	Yes	N/A	Yes	N/A	Yes	N/A	Yes	N/A	Yes	N/A	Yes	N/A	No	N/A	Yes	N/A	09:56:00	10:02:00
Yes	Yes	Yes	N/A	No	N/A	No	2 Seconds	Yes	N/A	Yes	N/A	Yes	N/A	Yes	N/A	Yes	N/A	Yes	N/A	Yes	N/A	No	N/A	Yes	N/A	09:58:00	10:03:00
Yes	Yes	Yes	N/A	No	N/A	Yes	N/A	Yes	N/A	Yes	N/A	Yes	N/A	Yes	N/A	Yes	N/A	Yes	N/A	Yes	N/A	No	N/A	Yes	N/A	10:05:00	10:10:00
Yes	Yes	Yes	N/A	No	N/A	Yes	N/A	Yes	N/A	Yes	N/A	Yes	N/A	Yes	N/A	Yes	N/A	Yes	N/A	Yes	N/A	No	N/A	Yes	N/A	10:04:00	10:06:00
Yes	Yes	Yes	N/A	No	N/A	Yes	N/A	Yes	N/A	Yes	N/A	Yes	N/A	Yes	N/A	Yes	N/A	Yes	N/A	Yes	N/A	No	N/A	Yes	N/A	10:13:00	10:18:00
Yes	Yes	Yes	N/A	No	N/A	Yes	N/A	Yes	N/A	Yes	N/A	Yes	N/A	Yes	N/A	Yes	N/A	Yes	N/A	Yes	N/A	No	N/A	Yes	N/A	10:19:00	10:23:00
Yes	Yes	Yes	N/A	No	N/A	Yes	N/A	Yes	N/A	Yes	N/A	No	Not enough blood was formed	Yes	N/A	No	Blood was not enough to flow down the channel	Yes	N/A	Yes	N/A	No	N/A	Yes	N/A	10:26:00	10:31:00
Yes	Yes	Yes	N/A	No	N/A	No	Did not massage the finger at all	Yes	N/A	Yes	N/A	Yes	Droplet to big enough	Yes	N/A	No	Droplet was small	Yes	N/A	Yes	N/A	No	N/A	Yes	N/A	10:37:00	10:42:00
Yes	Yes	Yes	N/A	No	N/A	Yes	N/A	Yes	N/A	Yes	N/A	Yes	N/A	Yes	N/A	Yes	N/A	Yes	N/A	Yes	N/A	No	N/A	Yes	N/A	10:41:00	10:47:00
Yes	Yes	Yes	N/A	No	N/A	Yes	N/A	Yes	N/A	Yes	N/A	Yes	N/A	Yes	N/A	Yes	N/A	Yes	N/A	Yes	N/A	No	N/A	Yes	N/A	11:00:00	11:03:00
Yes	Yes	Yes	N/A	No	N/A	No	Skipped the step	Yes	N/A	Yes	N/A	Yes	N/A	Yes	N/A	Yes	N/A	Yes	N/A	Yes	N/A	No	N/A	Yes	N/A	11:04:00	11:06:00
Yes	Yes	Yes	N/A	No	N/A	Yes	N/A	Yes	N/A	Yes	N/A	Yes	N/A	Yes	N/A	Yes	N/A	Yes	N/A	Yes	N/A	No	N/A	Yes	N/A	11:08:00	11:12:00
Yes	Yes	Yes	N/A	No	N/A	Yes	N/A	Yes	N/A	Yes	N/A	Yes	N/A	Yes	N/A	Yes	N/A	Yes	N/A	Yes	N/A	No	N/A	Yes	N/A	14:20:00	14:30:00
Yes	Yes	Yes	N/A	No	N/A	Yes	N/A	Yes	N/A	Yes	N/A	Yes	N/A	Yes	N/A	Yes	N/A	Yes	N/A	Yes	N/A	No	N/A	Yes	N/A	14:20:00	14:28:00
Yes	Yes	Yes	N/A	No	N/A	Yes	N/A	Yes	N/A	Yes	N/A	Yes	N/A	Yes	N/A	Yes	N/A	Yes	N/A	Yes	N/A	No	N/A	Yes	N/A	09:20:00	09:30:00
Yes	Yes	Yes	N/A	No	N/A	Yes	N/A	Yes	N/A	Yes	N/A	Yes	N/A	Yes	N/A	Yes	N/A	Yes	N/A	Yes	N/A	No	N/A	Yes	N/A	09:17:00	09:26:00
Yes	Yes	Yes	N/A	No	N/A	No	Did not rub finger at all	Yes	N/A	Yes	N/A	No	Did not squeeze firmly to form a bigger droplet	Yes	N/A	No	Blood droplet was not sufficient to fill the blood channel	Yes	N/A	Yes	N/A	No	N/A	Yes	N/A	09:17:00	09:21:00
Yes	Yes	Yes	N/A	No	N/A	Yes	N/A	Yes	N/A	Yes	N/A	Yes	N/A	Yes	N/A	Yes	N/A	Yes	N/A	Yes	N/A	No	N/A	Yes	N/A	09:17:00	09:22:00
Yes	Yes	Yes	N/A	No	N/A	Yes	N/A	Yes	N/A	Yes	N/A	Yes	N/A	Yes	N/A	Yes	N/A	Yes	N/A	Yes	N/A	No	N/A	Yes	N/A	09:31:00	09:38:00
Yes	Yes	Yes	N/A	No	N/A	Yes	N/A	Yes	N/A	Yes	N/A	Yes	N/A	Yes	N/A	Yes	N/A	Yes	N/A	Yes	N/A	No	N/A	Yes	N/A	09:43:00	09:47:00
Yes	Yes	Yes	N/A	No	N/A	Yes	N/A	Yes	N/A	Yes	N/A	Yes	N/A	Yes	N/A	Yes	N/A	Yes	N/A	Yes	N/A	No	N/A	Yes	N/A	09:50:00	10:02:00
Yes	Yes	Yes	N/A	No	N/A	Yes	N/A	Yes	N/A	Yes	N/A	Yes	N/A	Yes	N/A	Yes	N/A	Yes	N/A	Yes	N/A	No	N/A	Yes	N/A	09:54:00	09:59:00
Yes	Yes	Yes	N/A	No	N/A	Yes	N/A	Yes	N/A	Yes	N/A	Yes	N/A	Yes	N/A	Yes	N/A	Yes	N/A	Yes	N/A	No	N/A	Yes	N/A	10:00:00	10:09:00
Yes	Yes	Yes	N/A	No	N/A	Yes	N/A	Yes	N/A	Yes	N/A	Yes	N/A	Yes	N/A	Yes	N/A	Yes	N/A	Yes	N/A	No	N/A	Yes	N/A	10:08:00	10:13:00
Yes	Yes	Yes	N/A	No	N/A	Yes	N/A	Yes	N/A	Yes	N/A	Yes	N/A	Yes	N/A	Yes	N/A	Yes	N/A	Yes	N/A	No	N/A	Yes	N/A	10:38:00	10:41:00
Yes	Yes	Yes	N/A	No	N/A	Yes	N/A	Yes	N/A	Yes	N/A	Yes	N/A	Yes	N/A	Yes	N/A	Yes	N/A	Yes	N/A	No	N/A	Yes	N/A	10:40:00	10:44:00
Yes	Yes	Yes	N/A	No	N/A	Yes	N/A	Yes	N/A	Yes	N/A	Yes	N/A	Yes	N/A	Yes	N/A	Yes	N/A	Yes	N/A	No	N/A	Yes	N/A	10:43:00	10:50:00
Yes	Yes	Yes	N/A	No	N/A	Yes	N/A	Yes	N/A	Yes	N/A	Yes	N/A	Yes	N/A	Yes	N/A	Yes	N/A	Yes	N/A	No	N/A	Yes	N/A	10:51:00	11:03:00
Yes	Yes	Yes	N/A	No	N/A	Yes	N/A	Yes	N/A	Yes	N/A	Yes	N/A	Yes	N/A	Yes	N/A	Yes	N/A	Yes	N/A	No	N/A	Yes	Step 7- The Participant had put blood on the results glass at the first then later he corrected and put on the channel.	10:51:00	11:01:00
Yes	Yes	Yes	N/A	No	N/A	Yes	N/A	Yes	N/A	Yes	N/A	Yes	N/A	Yes	N/A	Yes	N/A	Yes	N/A	Yes	N/A	No	N/A	Yes	N/A	11:02:00	11:06:00
Yes	Yes	Yes	N/A	No	N/A	Yes	N/A	Yes	N/A	Yes	N/A	Yes	N/A	Yes	N/A	Yes	N/A	Yes	N/A	Yes	N/A	No	N/A	Yes	N/A	11:05:00	11:15:00
Yes	Yes	Yes	N/A	No	N/A	Yes	N/A	Yes	N/A	Yes	N/A	Yes	N/A	Yes	N/A	Yes	N/A	Yes	N/A	Yes	N/A	No	N/A	Yes	N/A	11:12:00	11:18:00
Yes	Yes	Yes	N/A	No	N/A	No	6 Seconds	Yes	N/A	Yes	N/A	Yes	N/A	Yes	N/A	No	3/4 Full	Yes	N/A	Yes	N/A	No	N/A	Yes	N/A	11:25:00	11:28:00
Yes	Yes	Yes	N/A	No	N/A	No	Skipped the part	Yes	N/A	Yes	N/A	Yes	N/A	Yes	N/A	No	3/4 Full	Yes	N/A	Yes	N/A	No	N/A	Yes	N/A	11:36:00	11:41:00
Yes	Yes	Yes	N/A	No	N/A	Yes	N/A	Yes	N/A	Yes	N/A	Yes	N/A	Yes	N/A	Yes	N/A	Yes	N/A	Yes	N/A	No	N/A	Yes	N/A	11:40:00	11:44:00
Yes	Yes	Yes	N/A	No	N/A	Yes	N/A	Yes	N/A	Yes	N/A	Yes	N/A	Yes	N/A	Yes	N/A	Yes	N/A	Yes	N/A	No	N/A	Yes	N/A	11:42:00	11:47:00
Yes	Yes	Yes	N/A	No	N/A	Yes	N/A	Yes	N/A	Yes	N/A	Yes	N/A	Yes	N/A	Yes	N/A	Yes	N/A	Yes	N/A	No	N/A	Yes	N/A	12:56:00	13:05:00
Yes	Yes	Yes	N/A	No	N/A	Yes	N/A	Yes	N/A	Yes	N/A	Yes	N/A	Yes	N/A	Yes	N/A	Yes	N/A	Yes	N/A	No	N/A	Yes	N/A	11:45:00	11:55:00
Yes	Yes	Yes	N/A	No	N/A	No	Skipped the part	Yes	N/A	Yes	N/A	Yes	N/A	Yes	N/A	No	Half full	Yes	N/A	Yes	N/A	No	N/A	Yes	N/A	13:04:00	13:08:00
Yes	Yes	Yes	N/A	No	N/A	Yes	N/A	Yes	N/A	Yes	N/A	Yes	N/A	Yes	N/A	Yes	N/A	Yes	N/A	Yes	N/A	No	N/A	Yes	N/A	13:08:00	13:12:00
Yes	Yes	Yes	N/A	No	N/A	Yes	N/A	Yes	N/A	Yes	N/A	Yes	N/A	Yes	N/A	Yes	N/A	Yes	N/A	Yes	N/A	No	N/A	Yes	N/A	13:22:00	13:28:00
Yes	Yes	Yes	N/A	No	N/A	Yes	N/A	Yes	N/A	Yes	N/A	Yes	N/A	Yes	N/A	Yes	N/A	Yes	N/A	Yes	N/A	No	N/A	Yes	N/A	14:52:00	15:00:00
Yes	Yes	Yes	N/A	No	N/A	Yes	N/A	Yes	N/A	Yes	N/A	Yes	N/A	Yes	N/A	Yes	N/A	Yes	N/A	Yes	N/A	No	N/A	Yes	N/A	15:02:00	15:12:00
Yes	Yes	Yes	N/A	No	N/A	Yes	N/A	Yes	N/A	Yes	N/A	Yes	N/A	Yes	N/A	Yes	N/A	Yes	N/A	Yes	N/A	No	N/A	Yes	N/A	09:06:00	09:09:00
Yes	Yes	Yes	N/A	No	N/A	Yes	N/A	Yes	N/A	Yes	N/A	Yes	N/A	Yes	N/A	Yes	N/A	Yes	N/A	Yes	N/A	No	N/A	Yes	N/A	09:08:00	09:14:00
Yes	Yes	Yes	N/A	No	N/A	No	Did not massage the finger	Yes	N/A	Yes	N/A	Yes	N/A	Yes	N/A	Yes	N/A	Yes	N/A	Yes	N/A	No	N/A	Yes	N/A	09:34:00	09:39:00
Yes	Yes	Yes	N/A	No	N/A	Yes	N/A	Yes	N/A	Yes	N/A	Yes	N/A	Yes	N/A	Yes	N/A	Yes	N/A	Yes	N/A	No	N/A	Yes	N/A	09:40:00	09:44:00
Yes	Yes	Yes	N/A	No	N/A	No	Skipped the part	Yes	N/A	Yes	N/A	Yes	N/A	No	Touched the glass instead	No	Filled the glass	No	Skipped the step	No	No blood put on the channel and button not pushed	No	N/A	Yes	N/A	09:49:00	09:55:00
Yes	Yes	Yes	N/A	No	N/A	Yes	N/A	Yes	N/A	Yes	N/A	Yes	N/A	Yes	N/A	Yes	N/A	Yes	N/A	Yes	N/A	No	N/A	Yes	N/A	09:53:00	10:02:00
Yes	Yes	Yes	N/A	No	N/A	Yes	N/A	Yes	N/A	Yes	N/A	Yes	N/A	Yes	N/A	Yes	N/A	Yes	N/A	Yes	N/A	No	N/A	Yes	N/A	10:19:00	10:25:00
Yes	Yes	Yes	N/A	No	N/A	Yes	N/A	Yes	N/A	Yes	N/A	Yes	N/A	Yes	N/A	Yes	N/A	Yes	N/A	Yes	N/A	No	N/A	Yes	N/A	10:23:00	10:28:00
Yes	Yes	Yes	N/A	No	N/A	Yes	N/A	Yes	N/A	Yes	N/A	Yes	N/A	Yes	N/A	Yes	N/A	Yes	N/A	Yes	N/A	No	N/A	Yes	N/A	10:25:00	10:36:00
Yes	Yes	Yes	N/A	No	N/A	Yes	N/A	Yes	N/A	Yes	N/A	Yes	N/A	Yes	N/A	Yes	N/A	Yes	N/A	Yes	N/A	No	N/A	Yes	N/A	10:32:00	10:36:00
Yes	Yes	Yes	N/A	No	N/A	Yes	N/A	Yes	N/A	Yes	N/A	Yes	N/A	Yes	N/A	Yes	N/A	Yes	N/A	Yes	N/A	No	N/A	Yes	N/A	10:37:00	10:46:00
Yes	Yes	Yes	N/A	No	N/A	Yes	N/A	Yes	N/A	Yes	N/A	Yes	N/A	Yes	N/A	Yes	N/A	Yes	N/A	Yes	N/A	No	N/A	Yes	N/A	12:00:00	12:10:00
Yes	Yes	Yes	N/A	No	N/A	Yes	N/A	Yes	N/A	Yes	N/A	Yes	N/A	Yes	N/A	Yes	N/A	Yes	N/A	Yes	N/A	No	N/A	Yes	N/A	12:04:00	12:21:00
Yes	Yes	Yes	N/A	No	N/A	Yes	N/A	Yes	N/A	Yes	N/A	Yes	N/A	Yes	N/A	Yes	N/A	Yes	N/A	Yes	N/A	No	N/A	Yes	N/A	14:25:00	14:40:00
Yes	Yes	Yes	N/A	No	N/A	Yes	N/A	Yes	N/A	Yes	N/A	Yes	N/A	Yes	N/A	Yes	N/A	Yes	N/A	Yes	N/A	No	N/A	Yes	N/A	14:43:00	14:45:00
Yes	Yes	Yes	N/A	No	N/A	Yes	N/A	Yes	N/A	Yes	N/A	Yes	N/A	Yes	N/A	Yes	N/A	Yes	N/A	Yes	N/A	No	N/A	Yes	N/A	14:36:00	14:42:00
Yes	Yes	Yes	N/A	No	N/A	Yes	N/A	Yes	N/A	Yes	N/A	Yes	N/A	Yes	N/A	Yes	N/A	Yes	N/A	Yes	N/A	No	N/A	Yes	N/A	14:45:00	14:55:00
Yes	Yes	Yes	N/A	No	N/A	Yes	N/A	Yes	N/A	Yes	N/A	Yes	N/A	Yes	N/A	Yes	N/A	Yes	N/A	Yes	N/A	No	N/A	Yes	N/A	14:46:00	14:52:00
Yes	Yes	Yes	N/A	No	N/A	Yes	N/A	Yes	N/A	Yes	N/A	Yes	N/A	Yes	N/A	Yes	N/A	Yes	N/A	Yes	N/A	No	N/A	Yes	N/A	14:47:00	14:59:00
Yes	Yes	Yes	N/A	No	N/A	Yes	N/A	Yes	N/A	Yes	N/A	Yes	N/A	Yes	N/A	Yes	N/A	Yes	N/A	Yes	N/A	No	N/A	Yes	N/A	09:00:00	09:07:00
Yes	Yes	Yes	N/A	No	N/A	Yes	N/A	Yes	N/A	Yes	N/A	Yes	N/A	Yes	N/A	Yes	N/A	Yes	N/A	Yes	N/A	No	N/A	Yes	N/A	08:59:00	09:04:00
Yes	Yes	Yes	N/A	No	N/A	Yes	N/A	Yes	N/A	Yes	N/A	Yes	N/A	Yes	N/A	Yes	N/A	Yes	N/A	Yes	N/A	No	N/A	Yes	N/A	09:05:00	09:16:00
Yes	Yes	Yes	N/A	No	N/A	No	Did not massage	Yes	N/A	Yes	N/A	Yes	N/A	Yes	N/A	Yes	N/A	Yes	N/A	Yes	N/A	No	N/A	Yes	N/A	09:13:00	09:21:00
Yes	Yes	Yes	N/A	No	N/A	No	Did not massage the finger	Yes	N/A	Yes	N/A	Yes	N/A	Yes	N/A	No	Did not fill the channel fully.	Yes	N/A	Yes	N/A	No	N/A	Yes	N/A	10:47:00	10:54:00
Yes	Yes	Yes	N/A	No	N/A	Yes	N/A	Yes	N/A	Yes	N/A	Yes	N/A	Yes	N/A	Yes	N/A	Yes	N/A	Yes	N/A	No	N/A	Yes	N/A	10:52:00	11:03:00
Yes	Yes	Yes	N/A	No	N/A	Yes	N/A	Yes	N/A	Yes	N/A	Yes	N/A	Yes	N/A	Yes	N/A	Yes	N/A	Yes	N/A	No	N/A	Yes	N/A	10:54:00	10:57:00
Yes	Yes	Yes	N/A	No	N/A	Yes	N/A	Yes	N/A	Yes	N/A	Yes	N/A	Yes	N/A	Yes	N/A	Yes	N/A	Yes	N/A	No	N/A	Yes	N/A	11:16:00	11:19:00
Yes	Yes	Yes	N/A	No	N/A	Yes	N/A	Yes	N/A	Yes	N/A	Yes	N/A	Yes	N/A	Yes	N/A	Yes	N/A	Yes	N/A	No	N/A	Yes	N/A	11:21:00	11:26:00
Yes	Yes	Yes	N/A	No	N/A	Yes	N/A	Yes	N/A	Yes	N/A	Yes	N/A	Yes	N/A	Yes	N/A	Yes	N/A	Yes	N/A	No	N/A	Yes	N/A	11:30:00	11:41:00
Yes	Yes	Yes	N/A	No	N/A	Yes	N/A	Yes	N/A	Yes	N/A	Yes	N/A	Yes	N/A	Yes	N/A	Yes	N/A	Yes	N/A	No	N/A	Yes	N/A	13:26:00	13:17:00
Yes	Yes	Yes	N/A	No	N/A	Yes	N/A	Yes	N/A	Yes	N/A	Yes	N/A	Yes	N/A	Yes	N/A	Yes	N/A	Yes	N/A	No	N/A	Yes	N/A	14:17:00	14:20:00
Yes	Yes	Yes	N/A	No	N/A	Yes	N/A	Yes	N/A	Yes	N/A	Yes	N/A	Yes	N/A	Yes	N/A	Yes	N/A	Yes	N/A	No	N/A	Yes	N/A	09:03:00	09:09:00
Yes	Yes	Yes	N/A	No	N/A	No	6 Seconds	Yes	N/A	Yes	N/A	Yes	N/A	Yes	N/A	Yes	N/A	Yes	N/A	Yes	N/A	No	N/A	Yes	N/A	09:06:00	09:16:00
Yes	Yes	Yes	N/A	No	N/A	Yes	N/A	Yes	N/A	Yes	N/A	Yes	N/A	Yes	N/A	Yes	N/A	Yes	N/A	Yes	N/A	No	N/A	Yes	N/A	09:10:00	09:17:00
Yes	Yes	Yes	N/A	No	N/A	Yes	N/A	Yes	N/A	Yes	N/A	Yes	N/A	Yes	N/A	Yes	N/A	Yes	N/A	Yes	N/A	No	N/A	Yes	N/A	09:21:00	09:20:00
Yes	Yes	Yes	N/A	No	N/A	No	Skipped the part	Yes	N/A	Yes	N/A	Yes	N/A	Yes	N/A	Yes	N/A	Yes	N/A	Yes	N/A	No	N/A	Yes	N/A	09:26:00	09:36:00
Yes	Yes	Yes	N/A	No	N/A	Yes	N/A	Yes	N/A	Yes	N/A	Yes	N/A	Yes	N/A	Yes	N/A	Yes	N/A	Yes	N/A	No	N/A	Yes	N/A	09:24:00	09:34:00

## Sheet: SECTION B
NEGATIVE	FAINT POSITIVE	POSITIVE	INVALID (NO LINES)	INVALID (TEST LINE ONLY)	ADDITIONAL INTERPRETATION, COMMENTS		SEQUENCE OF RESULTS
Negative	Positive	Positive	Invalid/Test did not work	Invalid/test did not work	N/A	Negative	IN,N,IT,F,P
Negative	Positive	Positive	Invalid/Test did not work	Invalid/test did not work	N/A	Positive	F,N,P,IN,IT
Positive	Negative	Invalid/Test did not work	Negative	Positive	N/A	Invalid/Test did not work	N,F,P,IN,IT
Negative	Positive	Positive	Invalid/Test did not work	Invalid/test did not work	N/A	Do not know/Not sure	IT,N,IN,P,F
Negative	Positive	Positive	Invalid/Test did not work	Negative	N/A	Other	N,F,P,IN,IT
Negative	Positive	Positive	Invalid/Test did not work	Invalid/test did not work	N/A		IT,F,N,IN,P
Negative	Positive	Positive	Invalid/Test did not work	Negative	N/A		F,IT,N,IN,P
Negative	Positive	Positive	Invalid/Test did not work	Invalid/test did not work	N/A		IT,P,IN,N,F
Negative	Positive	Positive	Invalid/Test did not work	Invalid/test did not work	N/A		P,F,IT,N,IN
Negative	Negative	Positive	Invalid/Test did not work	Invalid/test did not work	N/A		N,P,F,IT,IN
Negative	Positive	Positive	Invalid/Test did not work	Invalid/test did not work	N/A		N,IT,F,IN,P
Negative	Positive	Positive	Invalid/Test did not work	Invalid/test did not work	N/A		P,F,IN,IT,N
Negative	Positive	Positive	Invalid/Test did not work	Invalid/test did not work	N/A		IN,F,IT,N,P
Negative	Positive	Positive	Invalid/Test did not work	Negative	N/A		N,IN,P,IT,F
Negative	Positive	Positive	Invalid/Test did not work	Invalid/test did not work	N/A		F,IN,IT,N,P
Negative	Negative	Positive	Negative	Negative	N/A		F,N,IT,P,IN
Negative	Negative	Positive	Invalid/Test did not work	Invalid/test did not work	Could not interpret faint positive		F,N,IN,IT,P
Negative	Positive	Positive	Negative	Negative	N/A		F,IN,P,N,IT
Negative	Positive	Positive	Positive	Negative	N/A		IT,IN,N,F,P
Negative	Positive	Positive	Invalid/Test did not work	Invalid/test did not work	N/A		N,IN,IT,P,F
Negative	Positive	Positive	Invalid/Test did not work	Invalid/test did not work	N/A		P,IN,F,IT,N
Negative	Positive	Positive	Invalid/Test did not work	Negative	N/A		P,IN,F,IT,N
Negative	Positive	Positive	Invalid/Test did not work	Invalid/test did not work	N/A		IN,F,N,P,IT
Negative	Positive	Negative	Invalid/Test did not work	Negative	N/A		IN,N,P,IT,F
Negative	Positive	Positive	Invalid/Test did not work	Negative	N/A		F,IN,IT,P,N
Negative	Positive	Positive	Invalid/Test did not work	Invalid/test did not work	N/A		F,IN,IT,P,N
Negative	Positive	Positive	Invalid/Test did not work	Invalid/test did not work	N/A		N,F,P,IN,IT
Negative	Positive	Positive	Invalid/Test did not work	Invalid/test did not work	N/A		N,IT,F,P,IN
Negative	Negative	Negative	Negative	Negative	N/A		P,IT,F,IN,N
Negative	Positive	Positive	Invalid/Test did not work	Invalid/test did not work	N/A		IT,F,IN,N,P
Negative	Positive	Negative	Invalid/Test did not work	Positive	N/A		P,F,IT,N,IN
Negative	Positive	Positive	Invalid/Test did not work	Invalid/test did not work	N/A		IT,F,IN,P,N
Negative	Positive	Positive	Invalid/Test did not work	Invalid/test did not work	N/A		IN,N,P,IT,F
Negative	Positive	Positive	Invalid/Test did not work	Invalid/test did not work	N/A		N,IT,IN,P,F
Negative	Positive	Positive	Invalid/Test did not work	Negative	N/A		F,P,IN,IT,N
Negative	Positive	Negative	Invalid/Test did not work	Negative	N/A		IN,P,IT,F,N
Negative	Positive	Positive	Invalid/Test did not work	Invalid/test did not work	N/A		IT,IN,P,F,N
Negative	Negative	Positive	Invalid/Test did not work	Negative	N/A		F,IN,N,P,IT
Negative	Negative	Positive	Invalid/Test did not work	Invalid/test did not work	N/A		F,IN,N,IT,P
Negative	Positive	Positive	Invalid/Test did not work	Invalid/test did not work	N/A		P,IN,N,F,IT
Negative	Positive	Positive	Invalid/Test did not work	Negative	Could not interprete invalid with test line		IN,IT,N,F,P
Negative	Positive	Positive	Invalid/Test did not work	Negative	N/A		IN,IT,N,P,F
Negative	Positive	Positive	Invalid/Test did not work	Negative	Could not interpret invalid with test line		P,IT,N,IN,F
Positive	Positive	Positive	Invalid/Test did not work	Invalid/test did not work	N/A		N,P,IT,F,IN
Negative	Positive	Positive	Do not know/Not sure	Negative	N/A		N,IT,P,IN,F
Negative	Negative	Positive	Invalid/Test did not work	Invalid/test did not work	Could not interpret faint positive correctly		F,N,IN,IT,P
Negative	Positive	Positive	Invalid/Test did not work	Negative	N/A		IT,N,F,IN,P
Negative	Positive	Positive	Invalid/Test did not work	Invalid/test did not work	N/A		IT,IN,P,N,F
Negative	Positive	Positive	Invalid/Test did not work	Invalid/test did not work	N/A		IT,P,IN,N,F
Negative	Negative	Positive	Invalid/Test did not work	Negative	Failed to interpret the faint positive correct		F,IT,N,IN,P
Negative	Positive	Positive	Invalid/Test did not work	Invalid/test did not work	N/A		P,N,IT,F,IN
Negative	Positive	Positive	Invalid/Test did not work	Invalid/test did not work	N/A		P,N,IT,F,IN
Negative	Positive	Positive	Invalid/Test did not work	Invalid/test did not work	N/A		IT,IN,PN,F
Negative	Positive	Positive	Invalid/Test did not work	Invalid/test did not work	N/A		IT,F,IN,N,P
Negative	Positive	Positive	Invalid/Test did not work	Invalid/test did not work	N/A		N,F,P,IN,IT
Negative	Positive	Positive	Invalid/Test did not work	Invalid/test did not work	N/A		IT,F,IN,P,N
Negative	Positive	Positive	Invalid/Test did not work	Invalid/test did not work	N/A		F,P,IT,N,IN
Do not know/Not sure	Positive	Positive	Do not know/Not sure	Negative	N/A		IN,IT,N,P,F
Negative	Positive	Positive	Invalid/Test did not work	Negative	failed to interprete Invalid(test line only) Correct		P,N,IN,IT,F
Negative	Positive	Positive	Invalid/Test did not work	Invalid/test did not work	N/A		P,IN,F,N,IT
Negative	Positive	Positive	Invalid/Test did not work	Invalid/test did not work	N/A		F,IN,P,N,IT
Negative	Positive	Positive	Invalid/Test did not work	Invalid/test did not work	N/A		F,P,IN,IT,N
Negative	Positive	Positive	Invalid/Test did not work	Negative	Could not interpret invalid with test line		P,IN,IT,F,N
Negative	Positive	Positive	Invalid/Test did not work	Invalid/test did not work	N/A		F,IT,IN,N,P
Negative	Positive	Positive	Invalid/Test did not work	Invalid/test did not work	N/A		P,IN,IT,N,F
Negative	Positive	Positive	Invalid/Test did not work	Negative	N/A		F,IN,N,P,IT
Negative	Positive	Positive	Do not know/Not sure	Negative	N/A		IT,P,F,N,IN
Negative	Positive	Positive	Invalid/Test did not work	Invalid/test did not work	N/A		F,IN,P,N,IT
Negative	Negative	Positive	Invalid/Test did not work	Negative	Could not interpret faint positive and invalid with test line		IT,N,IN,F,P
Negative	Positive	Positive	Invalid/Test did not work	Invalid/test did not work	N/A		IN,F,N,P,IT
Negative	Positive	Positive	Invalid/Test did not work	Invalid/test did not work	N/A		P,N,IN,IT,F
Negative	Positive	Negative	Do not know/Not sure	Negative	N/A		IT,IN,N,P,F
Negative	Positive	Positive	Invalid/Test did not work	Invalid/test did not work	N/A		IN,N,IT,F,P
Negative	Positive	Positive	Invalid/Test did not work	Invalid/test did not work	N/A		F,IT,P,IN,N
Negative	Positive	Positive	Invalid/Test did not work	Invalid/test did not work	N/A		F,N,IT,P,IN
Negative	Positive	Positive	Invalid/Test did not work	Invalid/test did not work	N/A		IT,F,IN,N,P
Negative	Positive	Positive	Invalid/Test did not work	Negative	Could not interpret invalid with test line		IN,IT,N,F,P
Negative	Positive	Positive	Do not know/Not sure	Positive	Participant failed to interprete both invalid correctly		IN,IT,F,P,N
Negative	Positive	Positive	Invalid/Test did not work	Invalid/test did not work	N/A		IN,F,IT,P,N
Negative	Positive	Positive	Invalid/Test did not work	Negative	N/A		N,IN,F,IT,P
Negative	Negative	Positive	Invalid/Test did not work	Invalid/test did not work	Could not interprete faint positive		F,N,IT,IN,P
Negative	Positive	Positive	Invalid/Test did not work	Invalid/test did not work	N/A		N,P,IT,F,IN
Negative	Positive	Positive	Invalid/Test did not work	Invalid/test did not work	N/A		IN,F,IT,P,N
Negative	Positive	Positive	Invalid/Test did not work	Invalid/test did not work	N/A		IT,P,N,F,IN
Negative	Positive	Positive	Invalid/Test did not work	Negative	N/A		IT,F,IN,N,P
Negative	Positive	Positive	Invalid/Test did not work	Invalid/test did not work	N/A		IT,F,N,IN,P
Negative	Positive	Positive	Invalid/Test did not work	Invalid/test did not work	N/A		N,IT,F,P,IN
Negative	Negative	Positive	Invalid/Test did not work	Invalid/test did not work	Participant failed to interpret fain positive correctly		F,IT,P,N,IN
Negative	Negative	Positive	Invalid/Test did not work	Invalid/test did not work	Could not interpret faint positive		P,F,IN,IT,N
Negative	Positive	Positive	Invalid/Test did not work	Invalid/test did not work	N/A		IN,F,P,N,IT
Negative	Positive	Positive	Invalid/Test did not work	Invalid/test did not work	N/A		F,IN,N,IT,P
Negative	Negative	Positive	Invalid/Test did not work	Invalid/test did not work	Could not interpret faint positive		IN,N,P,F,IT
Negative	Invalid/Test did not work	Positive	Invalid/Test did not work	Negative	N/A		IT,F,IN,P,N
Negative	Positive	Positive	Invalid/Test did not work	Negative	N/A		IN,P,N,IT,F
Negative	Positive	Positive	Invalid/Test did not work	Invalid/test did not work	N/A		IT,P,IN,N,F
Negative	Positive	Positive	Negative	Invalid/test did not work	N/A		P,F,N,IN,IT
Negative	Negative	Positive	Invalid/Test did not work	Negative	N/A		IT,N,P,IN,F
Negative	Positive	Positive	Invalid/Test did not work	Negative	N/A		IN,P,F,IT,N
Negative	Positive	Positive	Invalid/Test did not work	Negative	N/A		N,F,P,IN,IT
Negative	Positive	Positive	Invalid/Test did not work	Invalid/test did not work	N/A		P,N,IT,F,IN
Negative	Positive	Positive	Invalid/Test did not work	Invalid/test did not work	N/A		IN,F,IT,P,N
Negative	Positive	Positive	Invalid/Test did not work	Invalid/test did not work	N/A		P,F,IT,N,IN
Negative	Positive	Positive	Negative	Negative	participant failed to interprete invalid correctly		IN,N,F,IT,P
Negative	Negative	Positive	Invalid/Test did not work	Invalid/test did not work	N/A		F,P,IN,IT,N
Negative	Positive	Positive	Invalid/Test did not work	Invalid/test did not work	N/A		P,IN,N,IT,F
Negative	Positive	Positive	Invalid/Test did not work	Invalid/test did not work	N/A		P,IN,IT,N,F
Negative	Positive	Positive	Invalid/Test did not work	Invalid/test did not work	N/A		IN,IT,N,F,P
Negative	Negative	Positive	Invalid/Test did not work	Invalid/test did not work	Pt failed to interpret faint positive correctly		F,IT,N,IN,P
Negative	Positive	Positive	Invalid/Test did not work	Negative	N/A		P,IT,IN,N,F
Negative	Positive	Positive	Invalid/Test did not work	Invalid/test did not work	N/A		IT,N,F,P,IN
Negative	Positive	Positive	Invalid/Test did not work	Invalid/test did not work	N/A		P,IN,N,F,IT
Negative	Positive	Positive	Invalid/Test did not work	Negative	Could not interprete invalid with test line		P,N,IT,IN,F
Negative	Positive	Positive	Invalid/Test did not work	Invalid/test did not work	N/A		P,IT,N,IN,F
Negative	Positive	Positive	Invalid/Test did not work	Invalid/test did not work	N/A		N,IN,IT,F,P
Negative	Positive	Positive	Invalid/Test did not work	Invalid/test did not work	N/A		IN,F,N,I,P
Negative	Positive	Positive	Invalid/Test did not work	Invalid/test did not work	N/A		N,F,IT,P,IN
Negative	Positive	Negative	Invalid/Test did not work	Invalid/test did not work	N/A		F,N,IT,P,IN
Negative	Positive	Positive	Invalid/Test did not work	Invalid/test did not work	N/A		N,IT,P,IN,F
Negative	Positive	Positive	Invalid/Test did not work	Invalid/test did not work	N/A		IT,F,P,N,IN
Negative	Positive	Positive	Invalid/Test did not work	Invalid/test did not work	N/A		IN,P,F,IT,N
Negative	Positive	Positive	Invalid/Test did not work	Invalid/test did not work	N/A		IN,N,IT,F,P
Negative	Positive	Positive	Invalid/Test did not work	Negative	N/A		IN,N,F,IT,P
Negative	Positive	Positive	Invalid/Test did not work	Invalid/test did not work	N/A		N,IN,IT,F,P
Negative	Positive	Positive	Invalid/Test did not work	Invalid/test did not work	N/A		IT,P,N,IN,F
Negative	Positive	Positive	Invalid/Test did not work	Invalid/test did not work	N/A		N,P,IN,F,IT
Negative	Positive	Positive	Invalid/Test did not work	Negative	Could not interprete invalid with test line		F,IN,IT,N,P
Negative	Positive	Positive	Invalid/Test did not work	Invalid/test did not work	N/A		F,IN,P,IT,N
Negative	Positive	Positive	Invalid/Test did not work	Invalid/test did not work	N/A		N,IT,IN,F,P
Negative	Positive	Positive	Invalid/Test did not work	Invalid/test did not work	N/A		IN,F,IT,P,N
Negative	Positive	Positive	Invalid/Test did not work	Invalid/test did not work	N/A		IN,P,F,IT,N
Negative	Positive	Positive	Invalid/Test did not work	Invalid/test did not work	N/A		IT,F,IN,P,N
Negative	Positive	Positive	Invalid/Test did not work	Invalid/test did not work	N/A		IT,F,N,IN,P
Negative	Positive	Positive	Invalid/Test did not work	Invalid/test did not work	N/A		IT,F,N,IN,P
Negative	Positive	Positive	Invalid/Test did not work	Invalid/test did not work	N/A		N,F,P,IN,IT
Negative	Positive	Positive	Invalid/Test did not work	Invalid/test did not work	N/A		F,IT,N,P,IN
Negative	Positive	Positive	Invalid/Test did not work	Invalid/test did not work	N/A		N,F,P,IN,IT
Negative	Positive	Positive	Invalid/Test did not work	Invalid/test did not work	N/A		P,IN,N,F,IT
Negative	Positive	Positive	Invalid/Test did not work	Negative	N/A		F,P,IT,N,IN
Negative	Positive	Positive	Invalid/Test did not work	Invalid/test did not work	N/A		P,IN,N,F,IT
Negative	Positive	Positive	Invalid/Test did not work	Invalid/test did not work	N/A		IT,IN,P,F,N
Negative	Positive	Positive	Invalid/Test did not work	Negative	N/A		N,IT,IN,F,P
Positive	Positive	Positive	Invalid/Test did not work	Positive	N/A		IT,IN,P,N,F
Negative	Positive	Positive	Invalid/Test did not work	Invalid/test did not work	N/A		IT,F,IN,P,N
Negative	Negative	Positive	Invalid/Test did not work	Invalid/test did not work	Could not interprete faint positive correctly		P,N,IT,F,IN
Negative	Positive	Positive	Invalid/Test did not work	Invalid/test did not work	N/A		P,N,IN,F,IT
Negative	Positive	Positive	Invalid/Test did not work	Negative	Could not correctly interprete Invalid with test line only		N,IN,F,IT,P
Negative	Negative	Positive	Invalid/Test did not work	Invalid/test did not work	N/A		F,P,IN,N,IT
Negative	Positive	Positive	Invalid/Test did not work	Invalid/test did not work	N/A		IT,IN,N,P,F
Negative	Positive	Invalid/Test did not work	Invalid/Test did not work	Invalid/test did not work	N/A		IN,P,IT,N,F
Negative	Positive	Positive	Invalid/Test did not work	Negative	Could not interpret invalid with test line only		IT,F,N,IN,P
Negative	Positive	Positive	Invalid/Test did not work	Invalid/test did not work	N/A		F,IN,IT,P,N
Negative	Positive	Positive	Invalid/Test did not work	Negative	N/A		IN,IT,F,P,N
Negative	Positive	Positive	Invalid/Test did not work	Invalid/test did not work	N/A		F,IT,N,P,IN
Negative	Positive	Positive	Invalid/Test did not work	Invalid/test did not work	N/A		N,IN,F,P,IT
Negative	Positive	Positive	Invalid/Test did not work	Invalid/test did not work	N/A		IN,N,IT,F,P
Negative	Positive	Positive	Invalid/Test did not work	Positive	N/A		F,IT,IN,P,N
Negative	Positive	Positive	Invalid/Test did not work	Invalid/test did not work	N/A		N,P,IN,IT,F
Negative	Positive	Positive	Negative	Negative	N/A		IT,P,F,N,IN
Negative	Negative	Positive	Invalid/Test did not work	Invalid/Test did not work	N/A		F,N,P,IT,IN
Negative	Negative	Positive	Invalid/Test did not work	Invalid/Test did not work	N/A		F,IN,N,IT,P
Negative	Positive	Positive	Invalid/Test did not work	Invalid/test did not work	N/A		IN,F,N,IT,P
Negative	Positive	Positive	Invalid/Test did not work	Negative	Could not correctly interprete Invalid with test line only		IN,IT,N,P,F
Negative	Positive	Positive	Invalid/Test did not work	Invalid/test did not work	N/A		IN,N,IT,P,F
Negative	Positive	Positive	Invalid/Test did not work	Invalid/test did not work	N/A		IN,F,IT,N,P
Negative	Positive	Positive	Invalid/Test did not work	Negative	Could not interprete invalid with test line		F,N,IN,P,IT
Negative	Positive	Positive	Invalid/Test did not work	Invalid/test did not work	N/A		P,IN,IT,F,N
Negative	Positive	Positive	Invalid/Test did not work	Negative	N/A		IN,F,IT,P,N
Negative	Positive	Positive	Invalid/Test did not work	Invalid/test did not work	N/A		N,F,IN,IT,P
Negative	Positive	Positive	Invalid/Test did not work	Invalid/test did not work	N/A		N,F,IT,P,IN
Negative	Positive	Positive	Invalid/Test did not work	Invalid/test did not work	N/A		IN,N,F,IT,P
Negative	Positive	Positive	Invalid/Test did not work	Invalid/test did not work	N/A		F,N,P,IN,IT
Negative	Positive	Positive	Invalid/Test did not work	Invalid/test did not work	N/A		P,N,IN,F,IT
Negative	Positive	Positive	Invalid/Test did not work	Invalid/test did not work	N/A		P,IN,IT,F,N
Negative	Positive	Positive	Invalid/Test did not work	Invalid/test did not work	N/A		IN,N,P,IT,F
Negative	Negative	Positive	Do not know/Not sure	Negative	N/A		IT,IN,N,P,F
Negative	Positive	Positive	Invalid/Test did not work	Negative	N/A		F,IN,IT,P,N
Negative	Positive	Positive	Invalid/Test did not work	Invalid/test did not work	N/A		IT,F,P,N,IN
Negative	Positive	Positive	Invalid/Test did not work	Invalid/test did not work	N/A		IT,P,F,IN,N
Negative	Negative	Negative	Invalid/Test did not work	Negative	N/A		P,F,IT,IN,N
Negative	Positive	Positive	Invalid/Test did not work	Invalid/test did not work	N/A		N,IN,P,IT,F
Negative	Positive	Positive	Invalid/Test did not work	Negative	N/A		P,IN,IT,N,F
Negative	Positive	Positive	Invalid/Test did not work	Invalid/test did not work	N/A		IN,N,F,IT,P
Negative	Negative	Positive	Invalid/Test did not work	Invalid/test did not work	Could not interprete faint positive		IT,IN,F,N,P
Negative	Positive	Positive	Invalid/Test did not work	Invalid/test did not work	N/A		P,IN,N,IT,F
Negative	Positive	Positive	Invalid/Test did not work	Invalid/test did not work	N/A		IT,IN,N,F,P
Negative	Positive	Positive	Invalid/Test did not work	Invalid/test did not work	N/A		F,IN,IT,N,P
Negative	Positive	Positive	Invalid/Test did not work	Invalid/test did not work	N/A		IN,F,P,IT,N
Negative	Negative	Positive	Negative	Invalid/test did not work	Failed to interprete faint positive and invalid with no line correctly		N,IT,P,F,IN
Negative	Positive	Positive	Invalid/Test did not work	Invalid/test did not work	N/A		IN,P,N,F,IT
Negative	Positive	Positive	Invalid/Test did not work	Invalid/test did not work	N/A		IT,P,N,IN,F
Negative	Positive	Positive	Invalid/Test did not work	Invalid/test did not work	N/A		IN,P,IT,F,N
Negative	Positive	Positive	Negative	Invalid/test did not work	N/A		N,IN,P,IT,F
Negative	Positive	Positive	Invalid/Test did not work	Invalid/test did not work	N/A		P,N,IT,IN,F
Negative	Negative	Positive	Invalid/Test did not work	Negative	Could not interprete faint positive and invalid with test line correctly.		IN,N,F,IT,P
Negative	Positive	Positive	Invalid/Test did not work	Invalid/test did not work	N/A		P,F,IN,N,IT
Invalid/Test did not work	Positive	Positive	Invalid/Test did not work	Invalid/test did not work	N/A		P,IN,IT,N,F
Negative	Positive	Positive	Invalid/Test did not work	Invalid/test did not work	N/A		IN,N,P,IT,F
Negative	Positive	Positive	Invalid/Test did not work	Invalid/test did not work	N/A		F,IN,P,IT,N
Negative	Positive	Positive	Invalid/Test did not work	Invalid/test did not work	N/A		F,N,IT,IN,P
Negative	Positive	Positive	Invalid/Test did not work	Invalid/test did not work	N/A		N,IN,IT,F,P

## Sheet: SECTION C
1. When was the last time you had an HIV test done?	2. Did you use the instructions sheet?	Comments	3. Were the instructions easy to follow? Were the pictures helpful?	4. Was the device easy to use?	Comments	5. How long should you wait before reading the result?	6. Were you confident with performing this test on your own?	Comments	7. Was it easy for you to INTERPRET the mock results?	Comments	8. What should you do if you have a negative result?	9. What should you do if you have a positive result?	10. What should you do if your test did not work?	11. How likely are you to use this test again?	12. Would you prefer to use this test at home or get tested at a clinic?	13. How likely are you to recommend this test to a sexual partner, friend, or family member?	14. What are your 3 favourite things about this test?	15. What are your 3 least favourite things about this test?
2016	Yes	N/A	Yes, Just that on first time seeing them it confuses, pictures help	Yes	N/A	15 minutes	Yes	N/A	Yes	Except invalid with test line	Condomise	Clinic	Clinic	Definitely use it	Home	Definitely recommend it	Privacy, Confidential	None		I will not use it
2012	Yes	N/A	Yes, pictures very helpful	Yes	N/A	15 minutes	Yes	N/A	Yes	N/A	Test in 3 months	Clinic	Re-test	Definitely use it	Home	Definitely recommend it	Privacy, painless, Quick	None		Unlikely
2017-05-01	Yes	N/A	Yes	Yes	N/A	15 minutes	Yes	N/A	Yes	N/A	I am going to use protection	Take medication	Clinic	Likely	Home	Likely	Saves time, Quick, Test yourself at home	None		Unsure
2017	Yes	N/A	Yes, pictures helpful	Yes	N/A	15 minutes	Yes	N/A	Yes	N/A	Test in 3 months	Clinic	Clinic	Definitely use it	Home	Definitely recommend it	Privacy, Easy	None		Likely
2017-04-01	Yes	N/A	Yes	Yes	N/A	15 minutes	Yes	N/A	Yes	N/A	Use condoms	Take medication	Clinic	Definitely use it	Home	Definitely recommend it	Quick, Saves time, Easy to use	None		Definitely use it
2014	Yes	N/A	All were helpful	Yes	N/A	15 minutes	Yes	N/A	Yes	N/A	Condomise	Clinic	Clinic	Definitely use it	Home	Definitely recommend it	Easy to use, Privacy, Fast	None
2017-04-01	Yes	N/A	Yes, pictures help	Yes	N/A	15 minutes	Yes	N/A	Yes	Except invalid with test line	Condomise	Clinic	Re-test	Definitely use it	Home	Definitely recommend it	Saves time, It is simple to use	None		Home
2017-06-01	Yes	N/A	Yes	It was easy	N/A	15 minutes	Yes	N/A	Yes	N/A	Condomise	Clinic	Clinic	Definitely use it	Home	Definitely recommend it	It is easy to use, Privacy, No queues at Clinic	Pricking part		Clinic
2017-01-01	Yes	N/A	Yes, pictures helpful	Yes	N/A	15 minutes	Yes	N/A	Yes	N/A	Test in 3 months	Clinic	Re-test	Definitely use it	Home	Definitely recommend it	Privacy, Confidential, Easy	No counselling promoted before testing		Neither
Never been tested	Yes	N/A	Yes	Yes	N/A	15 minutes	Yes	N/A	Yes	N/A	Use protection	Get medication	Clinic	Definitely use it	Home	Definitely recommend it	Quick, Save time, Ues it at home	None
2016-11-01	Yes	N/A	Yes, they were helpful	Yes	N/A	15 minutes	Yes	N/A	Yes	N/A	Condomise	Clinic	Clinic	Likely	Home	Likely	Privacy	None		I will not recommend it
1 week ago	Yes	N/A	Yes, pictures help	Yes	N/A	15 minutes	Yes	N/A	Yes	N/A	Retest after 3 months	Clinic	Re-test	Definitely use it	Home	Definitely recommend it	Easy to use, Instructions are easy, saves time	None		Unlikely
Never	Yes	N/A	Yes, pictures helpful	Yes	N/A	15 minutes	Yes	N/A	Yes	N/A	Test in 3 months	Clinic	Clinic	Definitely use it	Home	Definitely recommend it	Easy, Quick, Privacy	None		Unsure
2016	Yes	N/A	Yes, pictures help	Yes	N/A	15 minutes	Yes	N/A	Yes	Except invalid with test line	Retest after 3 months	Clinic	Re-test	Likely	Home	Definitely recommend it	Simpe to use, Privacy	None		Likely
2017-04-01	Yes	N/A	Yes	Yes	N/A	15 minutes	Yes	N/A	Yes	N/A	Use protection	Take medication	Clinic	Likely	Home	Likely	Quick, Easy to use, Saves time	None		Definitely recommend it
2016	Yes	N/A	Yes	Yes	N/A	15 minutes	Yes	N/A	Yes	N/A	Use condoms	Take medication	Clinic	Likely	Home	Likely	Fast, Quick, Saves time	None
2009	Yes	N/A	Yes, pictures help	Yes	N/A	15 minutes	Yes	N/A	Yes	Except for faint positive	Condomise	Clinic	Clinic	Likely	Home	Likely	Privacy, IFU is easy to use	None
2017-04-01	Yes	N/A	Yes	Yes	N/A	15 minutes	Yes	N/A	Yes	N/A	Use condoms	Take medication	Clinic	Likely	Home	Likely	Fast, Easy to use, Quick	None
2017-08-01	Yes	N/A	Easy to follow	Yes	N/A	15 minutes	Yes	N/A	Yes	N/A	Condomise	Clinic	Clinic	Definitely use it	Home	Likely	Use it at home, Privacy	The pricking
2016	Yes	N/A	Yes, pictures helpful	Yes	N/A	15 minutes	Yes	N/A	Yes	N/A	Test in 3 months	Clinic	Clinic	Definitely use it	Home	Definitely recommend it	Easy, Quick,Painless,Privacy	None
2017-06-01	Yes	N/A	Yes, pictures very helpful	Yes	N/A	15 minutes	Yes	N/A	Yes	N/A	Test in 3 months	Clinic	Clinic	Unlikely	Clinic	Unlikely	Easy, Privacy	None
1905-07-02	Yes	N/A	Yes, were easy	Yes	N/A	15 minutes	Yes	N/A	Yes	N/A	Condomise	Clinic	Clinic	Definitely use it	Clinic	Definitely recommend it	Privacy, No Queues	Pricking self
2017-02-01	Yes	N/A	Yes, pictures help	Yes	N/A	15 minutes	Yes	N/A	Yes	N/A	Condomise	Condomise	Clinic	Likely	Home	Likely	Confidentiality, Conviniency, Quick to use	None
2017-08-01	Yes	N/A	Yes, easy to follow	Yes	N/A	15 minutes	Yes	N/A	Yes	N/A	Condomise	Clinic	Clinic	Definitely use it	Home	Definitely recommend it	Easy to use, Convinient	None
2015-10-01	Yes	N/A	All were usefull	Yes	N/A	15 minutes	Yes	N/A	Yes	N/A	Condomise	Clinic	Clinic	Likely	Clinic	Likely	Privacy	None
2017-08-01	Yes	N/A	Yes, pictures help	Yes	N/A	15 minutes	Yes	N/A	Yes	N/A	Clinic	Clinic	Clinic	Definitely use it	Home	Definitely recommend it	Its not painful, Easy to use	None
2017-06-01	Yes	N/A	Yes, pictures very helpful	Yes	N/A	15 minutes	Yes	N/A	Yes	N/A	Test in 3 months	Clinic	Clinic	Definitely use it	Home	Definitely recommend it	Easy, Privacy, Quick	None
2016-04-01	Yes	N/A	Yes	Yes	N/A	15-20 minutes	Yes	N/A	Yes	N/A	Condomise	Clinic	Clinic	Definitely use it	Clinic	Definitely recommend it	Privacy, No journey to clinic	None
2016	Yes	N/A	Yes	Yes	N/A	15 minutes	Yes	N/A	Yes	N/A	Use protection	Take medication	Clinic	Likely	Home	Likely	Quick, Fast, Easy to use	None
Never tested	Yes	N/A	Yes, pictures help	Yes	N/A	15 minutes	No	Was scared of the needle	Yes	N/A	Retest after 3 months	Clinic	Re-test	Definitely use it	Home	Definitely recommend it	Privacy, Saves time	Needle
2017-05-01	Yes	N/A	Yes	Yes	N/A	15 minutes	Yes	N/A	Yes	N/A	Use condoms	Take medication	Clinic	Definitely use it	Home	Definitely recommend it	Easy to use, Quick,Fast	None
2017-08-01	Yes	N/A	All were helpful	Yes	N/A	15 minutes	Yes	N/A	Yes	N/A	Condomise	Clinic	Clinic	Definitely use it	Home	Likely	Private, No queues at Clinic	None
2016-09-01	Yes	N/A	Yes, pictures helpful	Yes	N/A	15 minutes	No	Not so confident because it been a while since the last test	Yes	N/A	Test in 3 months	Clinic	Clinic	Definitely use it	Home	Definitely recommend it	Confidential, Easy, Privacy	None
1905-07-04	Yes	N/A	Yes, pictures help	Yes	N/A	15 minutes	Yes	N/A	Yes	N/A	Retest after 3 months	Clinic	Re-test	Likely	Home	Likely	Privacy, Confidentiality, Saves time	None
2016	Yes	N/A	Yes	Yes	N/A	15 minutes	Yes	N/A	Yes	N/A	Use protection	Take treatment	Clinic	Likely	Home	Likely	Fast, Quick, Easy to use	None
2017-04-01	Yes	N/A	No, Picture 4 was hard	Yes	N/A	20 minutes	Yes	N/A	Yes	N/A	Condomise	Clinic	Clinic	Likely	Home	Definitely recommend it	Its unique, Its easy to use, Convinient	Blood channel is not the same as picture 4
2016	Yes	N/A	Yes, pictures very helpful	Yes	N/A	15 minutes	No	But Anxious	Yes	N/A	Test in 3 months	Clinic	Clinic	Definitely use it	Home	Likely	Quick, Easy, Privacy	None
2017-05-01	Yes	N/A	Yes	Yes	N/A	15 minutes	Yes	N/A	Yes	N/A	Use protection	Take medication	Clinic	Likely	Home	Likely	Fast, Quick, Easy to use	None
Never	Yes	N/A	Yes, pictures very helpful	Yes	N/A	15 minutes	No	Nervous since its first time to test	Yes	Except for faint positive	Test in 3 months	Clinic	Clinic	Definitely use it	Home	Definitely recommend it	Easy, privacy, Quick	None
Never been tested	Yes	N/A	Yes	Yes	N/A	15 minutes	Yes	N/A	Yes	N/A	Use protection	Take medication	Clinic	Likely	Home	Likely	Fast, Easy to use, can be used at home	None
2014	Yes	N/A	Yes, picture 4 was confusing	Yes	N/A	15-20 minutes	Yes	N/A	Yes	N/A	Condomise	Clinic	Re-test	Definitely use it	Clinic	Likely	Not painful, Saves time	None
2017-08-01	Yes	N/A	All were easy	Yes	N/A	15 minutes	Yes	N/A	Yes	N/A	Condomise	Clinic	Clinic	Likely	Home	Likely	Its fast, Convinient	None
2017-07-01	Yes	N/A	Yes, pictures help	Yes	N/A	15-20 minutes	Yes	N/A	Yes	N/A	Retest after 3 months	Clinic	Re-test	Likely	Clinic	Likely	Easy to use	None
2016	Yes	N/A	Yes, pictures helpful	Yes	N/A	15 minutes	Yes	N/A	Yes	Though missed the negative	Test in 3 months	Clinic	Clinic	Unlikely	Clinic	Unlikely	Easy	None
2016	Yes	N/A	Yes	Yes	N/A	15 minutes	Yes	N/A	No	I didn’t understand the invalid ones.	Condomise	Clinic	Clinic	Definitely use it	Clinic	Likely	Easy to use	None
2016-06-01	Yes	N/A	Yes	Yes	N/A	15 minutes	Yes	N/A	Yes	N/A	Use protection	Tell partner to have HIV test and will go for treatment	Go to the clinic and re-check	Definitely use it	Home	Definitely recommend it	Do it at home, High confidentiality	None
2016-10-01	Yes	N/A	Yes, pictures helpful	Yes	N/A	15 minutes	No	Bit of nervous	Yes	Though missed the T line, for test did not work	Test in 3 months	Clinic	Clinic	Definitely use it	Home	Definitely recommend it	Privacy, Confidential	None
2017-08-01	Yes	N/A	Yes, picture help	Yes	N/A	15 minutes	Yes	N/A	Yes	N/A	Retest after 3 months	Re-test to confirm	Clinic	Likely	Home	Definitely recommend it	Easy to use, Convinient	None
2017-08-01	Yes	N/A	Yes	Yes	N/A	15 minutes	Yes	N/A	Yes	N/A	Condomise	Clinic	Clinic	Definitely use it	Home	Definitely recommend it	Easy to use, Time saving	None
2017-02-01	Yes	N/A	Yes	Yes	N/A	15 minutes	Yes	N/A	Yes	N/A	Use condoms	Take medication	Re-check	Likely	Home	Likely	Easy to use, Saves time	None
Never	Yes	N/A	Yes, pictures helpful	Yes	N/A	15 minutes	Yes	N/A	Yes	N/A	Test in 3 months	Clinic	Clinic	Likely	Home	Definitely recommend it	Quick, Privacy	None
2015	Yes	N/A	Yes, they were helpful	Yes	N/A	15 minutes	Yes	N/A	Yes	N/A	Use condoms	Take medication	Clinic	Likely	Home	Likely	Easy to use, Saves time	None
2017-07-01	Yes	N/A	Yes, picture help	Yes	N/A	15 minutes	Yes	N/A	Yes	N/A	Condomise	Clinic	Re-test	Definitely use it	Home	Definitely recommend it	Privacy, Confidentiality, Saves time	None
2017-04-01	Yes	N/A	Yes, picture helpful	Yes	N/A	15 minutes	Yes	N/A	Yes	N/A	Test in 3 months	Clinic	Clinic	Likely	Home	Likely	Self control,Privacy,Easy	None
2017-02-01	Yes	N/A	Yes, pictures helpful	Yes	N/A	15 minutes	Yes	N/A	Yes	N/A	Test in 3 months	Clinic	Clinic	Definitely use it	Home	Definitely recommend it	Privacy	None
2017-03-01	Yes	N/A	Yes	Yes	N/A	15 minutes	Yes	N/A	Yes	N/A	Use condoms	Go for treatment	Go to the clinic for another testing	Definitely use it	Clinic	Likely	Simple to use	None
2017-05-01	Yes	N/A	Yes, pictures help	Yes	N/A	20 minutes	Yes	N/A	Yes	N/A	Be faithful	Clinic	Re-test	Likely	Clinic	Likely	Self testing, Seeing own result first.	None
1905-06-24	Yes	N/A	No,Step 4 and 5 were hard	Yes	N/A	20 minutes	Yes	N/A	Yes	N/A	Condomise	Clinic	Re-test	Likely	Clinic	Likely	None	None
Never seen	Yes	N/A	Yes	Yes	N/A	15 minutes	Yes	N/A	Yes	N/A	Use Condoms	Take medication	Clinic	Likely	Home	Likely	Easy to Use, Fast	None
2012	Yes	N/A	Yes, pictures help	Yes	N/A	15 minutes	Yes	N/A	Yes	N/A	Condomise	Clinic	Re-test	Likely	Home	Likely	Easy to use	None
2016-11-01	Yes	N/A	Yes	Yes	N/A	15 minutes	Yes	N/A	Yes	N/A	Use condoms	Take treatment	Clinic	Likely	Home	Likely	Easy to use, Fast, Saves time	None
1905-07-05	Yes	N/A	Yes, pictures very helpful	Yes	N/A	15 minutes	Yes	N/A	Yes	N/A	Test in 3 months	Clinic	Clinic	Definitely use it	Home	Definitely recommend it	Easy, Privacy	None
2017-03-01	Yes	N/A	Yes, pictures help	Yes	N/A	15 minutes	Yes	N/A	Yes	N/A	Condomise	Clinic	Re-test	Definitely use it	Clinic	Likely	Confidentiality	None
1905-07-05	Yes	N/A	Yes	Yes	N/A	15-20 minutes	Yes	N/A	Yes	N/A	Condomise	Clinic	Clinic	Definitely use it	Home	Definitely recommend it	Easy to use, Convinient	Pricking self
2017-03-01	Yes	N/A	Yes, pictures helpful	Yes	N/A	15 minutes	Yes	N/A	Yes	N/A	Test in 3 months	Clinic	Clinic	Definitely use it	Home	Definitely recommend it	Easy, Quick, Privacy	None
1905-07-07	Yes	N/A	Yes	Yes	N/A	15 minutes	Yes	N/A	Yes	N/A	Use condoms	Take medication	Clinic	Likely	Home	Likely	Easy to use, fast	None
2017-07-01	Yes	N/A	Yes	Yes	N/A	15 minutes	Yes	N/A	Yes	N/A	Condomise	Clinic	Clinic	Definitely use it	Home	Definitely recommend it	Privacy, Convinient	None
2017-03-01	Yes	N/A	Yes	Yes	N/A	15 minutes	Yes	N/A	Yes	N/A	Use condoms	Take treatment	Clinic	Likely	Home	Likely	Easy to use, Fast	None
2017-01-01	Yes	N/A	Yes, pictures help	Yes	N/A	15 minutes	Yes	N/A	No	Did not understand the results	Condomise	Clinic	Re-test	Likely	Clinic	Likely	Easy to use	None
2016-06-01	Yes	N/A	Yes	Yes	N/A	3 minutes	Yes	N/A	Yes	N/A	Condomise	Clinic	Clinic	Definitely use it	Home	Definitely recommend it	Convinient, Easy	None
2016-09-01	Yes	N/A	Yes	Yes	N/A	15 minutes	Yes	N/A	Yes	N/A	Use condoms	Take medication	Clinic	Likely	Home	Likely	Fast, Easy to use	None
2016	Yes	N/A	Yes- Yes pictures were helpful	Yes	N/A	15 minutes	Yes	N/A	Yes	N/A	Use condoms	Take medication	Clinic	Likely	Home	Likely	Easy to use, Fast, Saves time	None
2017-04-01	Yes	N/A	Yes, pictures helpful	Yes	N/A	15 minutes	Yes	N/A	Yes	N/A	Test in 3 months	Clinic	Clinic	Definitely use it	Home	Definitely recommend it	Easy, Privacy	None
1905-07-08	Yes	N/A	Yes, pictures help	Yes	N/A	15 minutes	Yes	N/A	Yes	N/A	Re-test to confirm	Clinic	Clinic	Definitely use it	Home	Definitely recommend it	Safe to use, Privacy, Confidentiality	None
2017-04-01	Yes	N/A	Yes	Yes	N/A	15-20 minutes	Yes	N/A	Yes	N/A	Condomise	Clinic	Clinic	Definitely use it	Neither	Definitely recommend it	Convinient, Time saving, Privacy	None
2017-08-01	Yes	N/A	Yes	Yes	N/A	15 minutes	Yes	N/A	Yes	N/A	Condomise	Clinic	Re-test	Definitely use it	Home	Definitely recommend it	Easy to use, Convinient	None
Never tested	Yes	N/A	Yes, pictures help	Yes	N/A	20 minutes	Yes	N/A	Yes	N/A	Condomise	Clinic	Re-test	Definitely use it	Home	Definitely recommend it	Its quick and easy to use, Convinient	None
2017-05-01	Yes	N/A	Yes	Yes	N/A	15 minutes	Yes	N/A	Yes	N/A	Use condoms	Change lifestyle	Re-test	Definitely use it	Home	Definitely recommend it	It easy to use, not time consuming	None
2017	Yes	N/A	Yes, pictures helpful	Yes	N/A	15 minutes	Yes	N/A	Yes	N/A	Test in 3 months	Clinic	Clinic	Likely	Clinic	Likely	Privacy, Quick	None
2016-04-01	Yes	N/A	Yes	Yes	N/A	15 minutes	Yes	N/A	Yes	N/A	Condomise	Clinic	Clinic	Definitely use it	Home	Definitely recommend it	Privacy, Easy to use	None
2017-07-01	Yes	N/A	Yes, pictures help	Yes	N/A	15 minutes	Yes	N/A	Yes	N/A	Condomise	Clinic	Re-test	Definitely use it	Home	Definitely recommend it	Privacy, Convinient,Confidentiality	Needles
Never	Yes	N/A	Yes, pictures helpful	Yes	N/A	15 minutes	Yes	N/A	Yes	N/A	Test in 3 months	Clinic	Clinic	Definitely use it	Home	Definitely recommend it	Easy, Convinient, Privacy	None
Never tested	Yes	N/A	Yes	Yes	N/A	15 minutes	Yes	N/A	Yes	N/A	Condomise	Clinic	Clinic	Definitely use it	Home	Definitely recommend it	Easy to use, Fast and efficient	None
Never	Yes	N/A	Yes, pictures helpful	Yes	N/A	15 minutes	Yes	N/A	Yes	N/A	Test in 3 months	Clinic	Clinic	Unsure	Clinic	Unsure	Painless, Easy, Instructions very good	None
2017-01-01	Yes	N/A	Yes	Yes	N/A	15 minutes	Yes	N/A	Yes	N/A	Condomise	Clinic	Clinic	Definitely use it	Home	Likely	Easy to perform, Convinient	Pricking
2017-01-01	Yes	N/A	Yes	Yes	N/A	15 minutes	Yes	n/A	Yes	N/A	Condomise	Clinic	Clinic	Definitely use it	Home	Likely	Convinient, Easy to use	None
2017-06-01	Yes	N/A	Yes, pictures help	Yes	N/A	15 minutes	Yes	N/A	Yes	N/A	Re-test often	Clinic	Re-test	Definitely use it	Home	Definitely recommend it	No queues, Privacy	Needles
2017-04-01	Yes	N/A	Yes, pictures were helpful	Yes	N/A	15 minutes	Yes	N/A	Yes	N/A	Use condoms	Take medication	Clinic	Definitely use it	Home	Definitely recommend it	Fast, Easy to use	None
2015	Yes	N/A	Yes, pictures help	Yes	N/A	15 minutes	Yes	N/A	Yes	N/A	Clinic	Clinic	Re-test	Likely	Clinic	Likely	Easy to use, Privacy	None
2017-03-01	Yes	N/A	Yes	Yes	N/A	15 minutes	Yes	N/A	Yes	N/A	Use condoms	Take medication	Clinic	Unsure	Clinic	Unsure	Quick, Not time consuming	None
2017-03-01	Yes	N/A	Yes	Yes	N/A	15 minutes	Yes	N/A	Yes	N/A	Condomise	Clinic	Clinic	Definitely use it	Home	Definitely recommend it	Easy to use, Privacy, Convinient	None
1905-07-08	Yes	N/A	Yes, pictures help	Yes	N/A	20 minutes	Yes	N/A	Yes	N/A	Re-test after 3 months	Clinic	Clinic	Definitely use it	Home	Definitely recommend it	Self testing, Privacy	Needle
2017-04-01	Yes	N/A	Yes	Yes	N/A	15 minutes	Yes	N/A	Yes	N/A	Use condoms	Take medication	Clinic	Likely	Home	Likely	Fast, Easy to use, Not time consuming	None
2017-04-01	Yes	N/A	Yes	Yes	N/A	15-20 minutes	Yes	N/A	Yes	N/A	Condomise	Clinic	Clinic	Likely	Home	Likely	Convinient, Easy to use, Time saving	None
2017-01-01	Yes	N/A	Yes	Yes	N/A	15 minutes	Yes	N/A	Yes	N/A	Clinic	Clinic	Re-test	Definitely use it	Home	Definitely recommend it	Privacy, Confidentiality	None
2017-02-01	Yes	N/A	Yes, pictures were helpful	Yes	N/A	15 minutes	Yes	N/A	Yes	N/A	Use Condoms	Take medication	Clinic	Likely	Home	Likely	Quick, Easy to use, Saves time	None
2017-08-01	Yes	N/A	Yes	Yes	N/A	15 minutes	Yes	N/A	Yes	N/A	Condomise	Clinic	Clinic	Likely	Home	Definitely recommend it	Privacy,Convinient	None
2009	Yes	N/A	Yes, pictures were helpful	Yes	N/A	15 minutes	Yes	N/A	Yes	N/A	Use condoms	Take medication	Clinic	Likely	Home	Likely	Quick, Easy to use, Saves time	None
2017-03-01	Yes	N/A	Yes, pictures very helpful	Yes	N/A	15 minutes	Yes	N/A	Yes	Despite missing the one with line on T	Test in 3 months	Clinic	Clinic	Unsure	Clinic	I will not recommend it	Easy,Quick	None
Never tested	Yes	N/A	Yes, pictures help	Yes	N/A	15 minutes	Yes	N/A	Yes	N/A	Condomise	Clinic	Re-test	Definitely use it	Home	Definitely recommend it	Easy to use	None
Never tested	Yes	N/A	Yes	Yes	N/A	15 minutes	Yes	N/A	Yes	N/A	Condomise	Clinic	Clinic	Definitely use it	Home	Definitely recommend it	Easy to use, Time saving	None
2012	Yes	N/A	Yes, pictures help	Yes	N/A	15 minutes	Yes	N/A	Yes	N/A	Condomise	Clinic	Re-test	Likely	Clinic	Likely	Privacy	None
2017-05-01	Yes	N/A	Yes, picture were helpful	Yes	N/A	15 minutes	Yes	N/A	Yes	N/A	Use condoms	Take medication	Clinic	Likely	Home	Likely	Easy to use, Save time, Quick	None
2017	Yes	N/A	Yes, pictures helpful	Yes	N/A	20 minutes	Yes	N/A	Yes	But faint positive was confusing	Test in 3 months	Clinic	Clinic	Definitely use it	Home	Definitely recommend it	Easy, Quick, Privacy	None
2017-06-01	Yes	N/A	Yes	Yes	N/A	15 minutes	Yes	N/A	Yes	N/A	Condomise	Clinic	Clinic	Definitely use it	Home	Definitely recommend it	Easy to use, Privacy, Fast	None
Never	Yes	N/A	Yes,Pictures very helpful	Yes	N/A	15 minutes	Yes	N/A	Yes	N/A	Test in 3 months	Clinic	Clinic	I will not use it	Clinic	I will not recommend it	Easy, Quick	None
2017-06-01	Yes	N/A	Yes, pictures helpful	Yes	N/A	15 minutes	Yes	N/A	Yes	N/A	Test in 3 months	Clinic	Clinic	Definitely use it	Home	Definitely recommend it	Easy,Quick,Privacy	None
2016-09-01	Yes	N/A	Yes, pictures were helpful	Yes	N/A	15 minutes	Yes	N/A	Yes	N/A	Use condoms	Take medication	Clinic	Likely	Home	Likely	Fast, Easy to use	None
2017-07-01	Yes	N/A	Yes	Yes	N/A	15 minutes	Yes	N/A	Yes	N/A	Condomise	Clinic	Clinic	Definitely use it	Home	Definitely recommend it	Time saving	None
2016-02-01	Yes	N/A	Yes, pictures very helpful	Yes	N/A	20 minutes	Yes	N/A	Yes	N/A	Test in 3 months	Clinic	Clinic	Definitely use it	Home	Definitely recommend it	Easy, Quick, Privacy	None
2016-08-01	Yes	N/A	Yes	Yes	N/A	15 minutes	Yes	N/A	Yes	N/A	Condomise	Clinic	Clinic	Definitely use it	Home	Definitely recommend it	Fast, Easy to use, Privacy	None
2017-02-01	Yes	N/A	Yes, pictures help	Yes	N/A	15 minutes	Yes	N/A	Yes	N/A	Condomise	Clinic	Clinic	Likely	Home	Definitely recommend it	Privacy, Confidentiality	None
2017-06-01	Yes	N/A	Yes, pictures helpful	Yes	N/A	15 minutes	Yes	N/A	Yes	N/A	Test in 3 months	Clinic	Clinic	Definitely use it	Home	Definitely recommend it	Easy, Convinient, Privacy	None
2017-01-01	Yes	N/A	Yes	Yes	N/A	15 minutes	Yes	N/A	Yes	N/A	Condomise	Clinic	Clinic	Definitely use it	Home	Definitely recommend it	Easy to use, Convinient	None
2016-06-01	Yes	N/A	Yes	Yes	N/A	15 minutes	Yes	N/A	Yes	N/A	Use protection	Take medication	Clinic	Likely	Home	Likely	Fast, Saves time	None
2017-05-01	Yes	N/A	Yes, pictures helpful	Yes	N/A	20 minutes	Yes	N/A	Yes	N/A	Test in 3 months	Clinic	Clinic	Unsure	Clinic	Unlikely	Easy, Privacy	None
2017-02-01	Yes	N/A	Yes	Yes	N/A	15 minutes	Yes	N/A	Yes	N/A	Use condoms	Take medication	Clinic	Definitely use it	Home	Definitely recommend it	Easy to use, Fast	None
2010	Yes	N/A	Yes, pictures help	Yes	N/A	15 minutes	Yes	N/A	Yes	N/A	Condomise	Condomise	Clinic	Definitely use it	Clinic	Likely	Easy to use	None
2017-04-01	Yes	N/A	Yes	Yes	N/A	15 minutes	Yes	N/A	Yes	N/A	Use condoms	Take medication	Clinic	Likely	Home	Likely	High confidentiality rate, Easy to use	None
2017-07-01	Yes	N/A	Yes, pictures help	Yes	N/A	15 minutes	Yes	N/A	Yes	N/A	Condomise	Clinic	Re-test	Likely	Home	Likely	Easy to use	None
2017-02-21	Yes	N/A	Yes	Yes	N/A	15 minutes	Yes	N/A	Yes	N/A	Use condoms	Take medication	Clinic	Likely	Clinic	Likely	Easy, Saves time, Fast	None
2017-07-01	Yes	N/A	Yes, pictures very helpful	Yes	N/A	15 minutes	Yes	N/A	No	Invalid test line was confusing	Test in 3 months	Clinic	Re-test	Definitely use it	Home	Definitely recommend it	Privacy, Easy, Quick	None
2016-01-01	Yes	N/A	Yes	Yes	N/A	15 minutes	Yes	N/A	Yes	N/A	Use condoms	Take treatment	Clinic	Likely	Home	Likely	Fast, Easy	None
2015	Yes	N/A	Yes	Yes	N/A	15 minutes	Yes	N/A	Yes	N/A	Condomise	Clinic	Clinic	Definitely use it	Home	Definitely recommend it	Privacy, Easy to use	None
2016-10-01	Yes	N/A	Yes, pictures helpful	Yes	N/A	15 minutes	Yes	N/A	Yes	N/A	Test in 3 months	Clinic	Clinic	Definitely use it	Home	Definitely recommend it	Quick,Easy,Privacy	None
2013	Yes	N/A	Yes, Pictures help	Yes	N/A	15 minutes	Yes	N/A	Yes	N/A	Condomise	Clinic	Re-test	Likely	Home	Likely	Easy to use, Privacy	None
2017-03-01	Yes	N/A	Yes	Yes	N/A	15 minutes	Yes	N/A	Yes	N/A	Condomise	Clinic	Clinic	Definitely use it	Home	Definitely recommend it	Privacy	None
2017-04-01	Yes	N/A	Yes, pictures help	Yes	N/A	15 minutes	Yes	N/A	Yes	N/A	Condomise	Clinic	Clinic	Likely	Home	Likely	Easy to use, Self testing	None
Never tested	Yes	N/A	Yes	Yes	N/A	15 minutes	Yes	N/A	Yes	N/A	Condomise	Clinic	Clinic	Definitely use it	Home	Likely	Easy to use, Convinient	None
2015	Yes	N/A	Yes, pictures help	Yes	N/A	15-20 minutes	Yes	N/A	Yes	N/A	Condomise	Clinic	Re-test	Likely	Home	Likely	Us quick and easy to use, No queues	None
2017	Yes	N/A	Yes, pictures helpful	Yes	N/A	15 minutes	Yes	N/A	Yes	N/A	Test in 3 months	Clinic	Clinic	Definitely use it	Home	Definitely recommend it	Easy,Quick, Privacy	None
2016-11-01	Yes	N/A	Yes	Yes	N/A	Don't know	Yes	N/A	Yes	N/A	Condomise	Clinic	Clinic	Definitely use it	Home	Definitely recommend it	Privacy, Easy to use	Pricking
2017-06-01	Yes	N/A	Yes	Yes	N/A	20 minutes	Yes	N/A	Yes	N/A	Condomise	Clinic	Clinic	Definitely use it	Home	Likely	Easy to use	None
2017-03-01	Yes	N/A	Yes, pictures helpful	Yes	N/A	15 minutes	Yes	N/A	Yes	N/A	Test in 3 months	Clinic	Clinic	Likely	Home	Definitely recommend it	Privacy, Easy	None
2017-03-01	Yes	N/A	Yes, they were helpful	Yes	N/A	15 minutes	Yes	N/A	Yes	N/A	Use condoms	Get medication	Clinic	Likely	Home	Likely	Fast, Easy to use	None
2017-01-01	Yes	N/A	Yes, pictures helpful	Yes	N/A	15 minutes	Yes	N/A	Yes	N/A	Test in 3 months	Clinic	Clinic	Definitely use it	Home	Definitely recommend it	Quick	None
1905-06-24	Yes	N/A	Yes, pictures help	Yes	N/A	10 minutes	Yes	N/A	Yes	N/A	Condomise	Clinic	Clinic	Likely	Home	Likely	Privacy	None
2013	Yes	N/A	Yes	Yes	N/A	15 minutes	Yes	N/A	Yes	N/A	Condomise	Clinic	Clinic	Definitely use it	Home	Definitely recommend it	Easy to use	None
2017-01-01	Yes	N/A	Yes, pictures help	Yes	N/A	15 minutes	Yes	N/A	Yes	N/A	Re-test	Clinic	Clinic	Likely	Clinic	Likely	Self testing, Privacy	None
2016-03-01	Yes	N/A	Yes, pictures helpful	Yes	N/A	15 minutes	Yes	N/A	Yes	N/A	Test in 3 months	Clinic	Clinic	Definitely use it	Home	Definitely recommend it	Quick, Easy,Painless	None
Never been tested	Yes	N/A	Yes, they were helpful	Yes	N/A	15 minutes	Yes	N/A	Yes	N/A	Use condoms	Take medication	Clinic	Likely	Home	Likely	Easy to use, Saves time	None
2016-03-01	Yes	N/A	Yes	Yes	N/A	15 minutes	Yes	N/A	Yes	N/A	Condomise	Clinic	Clinic	Likely	Home	Likely	Easy to use,Convinient	None
2011-10-01	Yes	N/A	Yes, pictures very helpful	Yes	N/A	20 minutes	Yes	N/A	Yes	N/A	Test in 3 months	Clinic	Clinic	Definitely use it	Home	Definitely recommend it	Easy	None
2017-03-01	Yes	N/A	Yes	Yes	N/A	10 minutes	Yes	N/A	Yes	N/A	Condomise	Clinic	Condomise	Likely	Clinic	Likely	Easy to use	None
Never	Yes	N/A	Yes, pictures helpful	Yes	N/A	15 minutes	Yes	N/A	Yes	N/A	Test in 3 months	Clinic	Clinic	Definitely use it	Home	Definitely recommend it	Easy, Privacy	None
2017-02-01	Yes	N/A	Yes, pictures help	Yes	N/A	15 minutes	Yes	N/A	Yes	N/A	Be faithful	Clinic	Re-test	Definitely use it	Home	Likely	Privacy	None
2014	Yes	N/A	Yes	Yes	N/A	20 minutes	Yes	N/A	Yes	N/A	Condomise	Clinic	Clinic	Definitely use it	Home	Likely	Easy to use	None
2011	Yes	N/A	Yes, they were helpful	Yes	N/A	15 minutes	Yes	N/A	Yes	N/A	Use protection	Take medication	Clinic	Likely	Home	Likely	Fast, Easy to use, Save time	None
2010	Yes	N/A	Yes, pictures very helpful	Yes	N/A	15 minutes	Yes	N/A	Yes	N/A	Test in 3 months	Clinic	Clinic	Definitely use it	Home	Definitely recommend it	Confidentiality, Easy, Quick	None
2016	Yes	N/A	Yes, pictures help	Yes	N/A	15 minutes	Yes	N/A	Yes	N/A	Condomise	Clinic	Re-test	Likely	Clinic	Likely	Confidentiality	None
2016-06-01	Yes	N/A	Yes, they were helpful	Yes	N/A	15 minutes	Yes	N/A	Yes	N/A	Use condoms	Take medication	Clinic	Likely	Home	Likely	Easy to use, Fast, Saves time	None
2016-12-01	Yes	N/A	Yes	Yes	N/A	15 minutes	Yes	N/A	Yes	N/A	Condomise	Clinic	Clinic	Definitely use it	Home	Definitely recommend it	User friendly, Easy to use	None
2016	Yes	N/A	Yes, pictures very helpful	Yes	N/A	15 minutes	Yes	N/A	Yes	N/A	Test in 3 months	Clinic	Clinic	Definitely use it	Home	Definitely recommend it	Easy, Confidential, Quick	None
Never	Yes	N/A	Yes, pictures helpful	Yes	N/A	15 minutes	Yes	N/A	Yes	N/A	Test in 3 months	Clinic	Clinic	Definitely use it	Home	Definitely recommend it	Easy, Privacy, Confidential	None
Never tested	Yes	N/A	Yes, pictures help	Yes	N/A	15 minutes	Yes	N/A	Yes	N/A	Clinic	Clinic	Clinic	Likely	Home	Likely	Self testing, Privacy	None
2017-02-01	Yes	N/A	Yes	Yes	N/A	15 minutes	Yes	N/A	Yes	N/A	Condomise	Clinic	Clinic	Definitely use it	Home	Definitely recommend it	Fast and time saving, Easy to use	None
1905-07-08	Yes	N/A	Yes	Yes	N/A	15 minutes	Yes	N/A	Yes	N/A	Use Condoms	Take medication	Clinic	Likely	Home	Likely	Saves time, Easy to use, Fast	None
Never been tested	Yes	N/A	Yes	Yes	N/A	15 minutes	Yes	N/A	Yes	N/A	Use condoms	Take medication	Clinic	Likely	Home	Likely	User friendly, Easy to use, fast	None
2017-06-01	Yes	N/A	Yes, pictures helpful	Yes	N/A	15 minutes	Yes	N/A	No	Faint positive was confusing	Test in 3 months	Clinic	Clinic	Definitely use it	Home	Definitely recommend it	Easy, Quick, Privacy	None
2017-03-01	Yes	N/A	Yes	Yes	N/A	15 minutes	Yes	N/A	Yes	N/A	Condomise	Clinic	Clinic	Definitely use it	Home	Definitely recommend it	Privacy, Easy to use	None
Never tested	Yes	N/A	Yes	Yes	N/A	15 minutes	Yes	N/A	Yes	N/A	Condomise	Clinic	Clinic	Definitely use it	Home	Likely	Easy to use, Privacy	None
2017-03-01	Yes	N/A	Yes, pictures help	Yes	N/A	15 minutes	Yes	N/A	Yes	N/A	Condomise	Clinic	Clinic	Definitely use it	Home	Definitely recommend it	Instructions are simple	None
2017-01-01	Yes	N/A	Yes, they were easy	Yes	N/A	15 minutes	Yes	N/A	Yes	N/A	Use condoms	Take medication	Clinic	Likely	Home	Likely	Easy to use, Fast	None
2016-09-01	Yes	N/A	Yes	Yes	N/A	15 minutes	Yes	N/A	Yes	N/A	Condomise	Clinic	Clinic	Definitely use it	Home	Definitely recommend it	Easy to use, Privacy	None
2017-03-01	Yes	N/A	Yes, pictures help	Yes	N/A	15 minutes	Yes	N/A	Yes	N/A	Re-test after 3 months	Clinic	Re-test	Likely	Home	Likely	Self testing	None
2016	Yes	N/A	Yes, pictures help	Yes	N/A	15 minutes	Yes	N/A	Yes	N/A	Condomise	Clinic	Clinic	Likely	Clinic	Likely	Privacy	Risks associated with HIV positive results like Suicide
2016-03-01	Yes	N/A	Yes	Yes	N/A	20 minutes	Yes	N/A	Yes	N/A	Condomise	Clinic	Clinic	Definitely use it	Home	Definitely recommend it	Easy to use	None
Never	Yes	N/A	Yes, Pictures helpful though step 5 and 4 is confusing	Yes	Dispite the missed steps	15 minutes	No	Was anyious	Yes	N/A	Test in 3 months	Clinic	Clinic	Unsure	Clinic	Unlikely	Easy	None
2016	Yes	N/A	Yes, pictures help	Yes	N/A	15 minutes	Yes	N/A	Yes	N/A	Re-test after 3 months	Clinic	Re-test	Likely	Clinic	Unlikely	Privacy	None
2009	Yes	N/A	Yes, pictures help	Yes	N/A	15 minutes	Yes	N/A	Yes	N/A	Re-test after 3 months	Clinic	Re-test	Definitely use it	Home	Definitely recommend it	Easy to use, Convinient, Privacy	None
2017-08-01	Yes	N/A	Yes, pictures helpful	Yes	N/A	15 minutes	Yes	N/A	Yes	N/A	Test in 3 months	Clinic	Clinic	Definitely use it	Home	Definitely recommend it	Privacy, Easy, Quick	None
2015	Yes	N/A	Yes,they were helpful	Yes	N/A	15 minutes	Yes	N/A	Yes	N/A	Use condoms	Take medication	Clinic	Likely	Home	Likely	Easy to use	None
2017-09-01	Yes	N/A	Yes	Yes	N/A	15 minutes	Yes	N/A	Yes	N/A	Condomise	Clinic	Clinic	Definitely use it	Home	Definitely recommend it	Easy to use, Privacy	None
2017-04-01	Yes	N/A	Yes, pictures were helpful	Yes	N/A	15 minutes	Yes	N/A	Yes	N/A	Use condoms	Take medication	Clinic	Likely	Home	Likely	Easy to use, Fast, Saves time	None
2016	Yes	N/A	Yes	Yes	N/A	15 minutes	Yes	N/A	Yes	N/A	Use condoms	Take medication	Clinic	Likely	Home	Likely	Fast, Easy to use, Save time	None
Never tested	Yes	N/A	Yes	Yes	N/A	15 minutes	Yes	N/A	Yes	N/A	Condomise	Clinic	Clinic	Definitely use it	Home	Likely	Privacy	None
Never been tested	Yes	N/A	Yes	Yes	N/A	15 minutes	Yes	N/A	Yes	N/A	Use protection	Take medication	Clinic	Definitely use it	Home	Definitely recommend it	Easy to use, Saves time	None
2017-01-01	Yes	N/A	Yes, pictures help	Yes	N/A	15 minutes	Yes	N/A	Yes	N/A	Condomise	Condomise	Re-test	Likely	Clinic	Likely	Privacy, Easy to use, Self testing	None
2016-02-01	Yes	N/A	Yes	Yes	N/A	15 minutes	Yes	N/A	Yes	N/A	Condomise	Clinic	Clinic	Likely	Home	Likely	Privacy, Fast	None
2016-06-01	Yes	N/A	Yes, pictures were helpful	Yes	N/A	15 minutes	Yes	N/A	Yes	N/A	Use condoms	Take medication	Clinic	Likely	Home	Likely	Easy to use, Fast, Save time	None
2016	Yes	N/A	Yes, pictures very helpful	Yes	N/A	15 minutes	Yes	N/A	No	Invalid T line is confusing	Test in 3 months	Clinic	Clinic	Likely	Clinic	Likely	Easy, Privacy	None
2009	Yes	N/A	Yes	Yes	N/A	15 minutes	Yes	N/A	Yes	N/A	Condomise	Clinic	Clinic	Likely	Home	Likely	Easy to use, Privacy	None
2017-08-01	Yes	N/A	Yes, pictures help	Yes	N/A	15 minutes	Yes	N/A	Yes	N/A	Re-test after 3 months	Clinic	Clinic	Definitely use it	Clinic	Likely	Self testing, Easy to use	None
2017-06-01	Yes	N/A	Yes	Yes	N/A	15 minutes	Yes	N/A	Yes	N/A	Condomise	Clinic	Clinic	Definitely use it	Home	Definitely recommend it	Convinient	None
2014	Yes	N/A	Yes	Yes	N/A	15 minutes	Yes	N/A	Yes	N/A	Use condoms	Get medication	Clinic	Likely	Home	Likely	Easy to use, Save time, Fast	None
2017-01-01	Yes	N/A	Yes	Yes	N/A	15 minutes	Yes	N/A	Yes	N/A	Condomise	Clinic	Clinic	Definitely use it	Home	Definitely recommend it	Easy to use	None
2013	Yes	N/A	Yes, pictures help	Yes	N/A	15 minutes	Yes	N/A	Yes	N/A	Condomise	Clinic	Re-test	Likely	Clinic	Likely	Self testing, Privacy	None
2016-07-01	Yes	N/A	Yes	Yes	N/A	15 minutes	Yes	N/A	Yes	N/A	Use condoms	Take medication	Clinic	Likely	Home	Likely	Easy to use, Fast	None
2017-04-01	Yes	N/A	Yes	Yes	N/A	10 minutes	Yes	N/A	Yes	N/A	Condomise	Clinic	Clinic	Likely	Home	Likely	Time saving, Easy to use, Confidential	None
Never tested	Yes	N/A	Yes	Yes	N/A	20 minutes	Yes	N/A	Yes	N/A	Condomise	Clinic	Clinic	Definitely use it	Home	Definitely recommend it	Easy to use, Privacy	None
2013	Yes	N/A	Yes, pictures help	Yes	N/A	15 minutes	Yes	N/A	Yes	N/A	Re-test after 3 months	Clinic	Clinic	Definitely use it	Home	Definitely recommend it	Simple to use, Privacy	None
2016	Yes	N/A	Easy	Yes	N/A	15 minutes	Yes	N/A	Yes	N/A	Use condoms	Take medication	Clinic	Likely	Home	Likely	Save time, Save energy	Fast
2014	Yes	N/A	Yes	Yes	N/A	15 minutes	Yes	N/A	Yes	N/A	Use protection	Seek treatment	Clinic	Likely	Home	Likely	Easy to use, Fast , Saves time	None
2017-07-01	Yes	N/A	Yes, pictures help	Yes	N/A	15-20 minutes	Yes	N/A	No	Faint positive and invalid with one line was confusing	Condomise	Clinic	Repeat the test	Likely	Home	Likely	Simple to use, It gives confusing	None
2017-05-01	Yes	N/A	Yes, pictures help	Yes	N/A	15 minutes	Yes	N/A	Yes	N/A	Condomise	Clinic	RE-test	Likely	Home	Likely	Privacy, Easy to use	None
2011	Yes	N/A	Yes, pictures very helpful	Yes	N/A	15 minutes	Yes	N/A	No	Missed the negative results	Test in 3 months	Clinic	Clinic	Definitely use it	Home	Definitely recommend it	Privacy, Confidential,Easy	None
2017-01-01	Yes	N/A	Yes,Yes pictures were helpful	Yes	N/A	15 minutes	Yes	N/A	Yes	N/A	Use Condoms	Get medication	Clinic	Definitely use it	Home	Definitely recommend it	Easy to use, Save time, Fast	None
2016	Yes	N/A	Yes, pictures help	Yes	N/A	15 minutes	Yes	N/A	Yes	N/A	Condomise	Clinic	Re-test	Definitely use it	Home	Likely	Confidentiality, Privacy	None
2016	Yes	N/A	Yes, pictures very helpful	Yes	N/A	15 minutes	Yes	N/A	Yes	N/A	Test in 3 months	Clinic	Clinic	Definitely use it	Home	Definitely recommend it	Easy, Privacy	None
2009	Yes	N/A	Yes	Yes	N/A	15 minutes	Yes	N/A	Yes	N/A	Use condoms	Take medication	Clinic	Likely	Home	Likely	Easy to use, Fast, Saves time	None
