# Supplementary material for: Usability assessment of seven HIV self-test devices conducted with lay-users in Johannesburg, South Africa
Source: PLoS One. 2020 Jan 14;15(1):e0227198. doi: 10.1371/journal.pone.0227198 (PMC6959591; doi:10.1371/journal.pone.0227198)
Supplement: S3 Dataset — (XLSX) [file pone.0227198.s004.xlsx]

## Sheet: PATIENT DETAILS
DATE	DOMINANT HAND	GENDER	AGE BAND	EDUCATION LEVEL≤	Nationality
2016-08-01	Right	Male	26-35	≥ Tech	S.A
2016-08-01	Right	Male	26-35	≥ Gr 8	Zimbabwe
2016-08-01	Right	Female	46-55	≥ Gr 8	S.A
2016-08-01	Right	Male	18-25	≥ Tech	S.A
2016-08-01	Right	Male	36-45	≥ Tech	Zimbabwe
2016-08-01	Right	Male	26-35	≥ Gr 8	Zimbabwe
2016-08-01	Right	Female	18-25	≥ Gr 8	S.A
2016-08-01	Left	Female	36-45	≤ Gr 7	S.A
2016-08-01	Left	Male	18-25	≥ Gr 8	S.A
2016-08-01	Right	Male	18-25	≥ Gr 8	S.A
2016-08-01	Right	Male	26-35	≥ Gr 8	S.A
2016-08-01	Right	Male	46-55	≥ Tech	S.A
2016-08-01	Right	Female	26-35	≤ Gr 7	S.A
2016-08-01	Right	Male	26-35	≥ Gr 8	S.A
2016-08-01	Right	Female	26-35	≥ Gr 8	Botswana
2016-08-01	Right	Male	26-35	≥ Gr 8	S.A
2016-08-01	Right	Male	18-25	≤ Gr 7	S.A
2016-08-01	Right	Male	18-25	≥ Gr 8	Zimbabwe
2016-08-01	Right	Female	36-45	≥ Gr 8	Zimbabwe
2016-08-01	Right	Female	36-45	≥ Gr 8	S.A
2016-08-01	Right	Male	18-25	≥ Gr 8	Zimbabwe
2016-08-01	Right	Female	18-25	≥ Gr 8	S.A
2016-08-01	Right	Female	18-25	≥Gr 8	S.A
2016-08-01	Right	Male	46-55	≥ Gr 8	S.A
2016-08-01	Right	Male	26-35	≥ Gr 7	S.A
2016-08-01	Left	Male	26-35	≥ Gr 8	S.A
2016-08-01	Right	Male	26-35	≤ Gr 7	Zimbabwe
2016-08-01	Right	Male	36-45	≥ Gr 8	Zimbabwe
2016-08-01	Right	Female	36-45	≥ Tech	S.A
2016-08-01	Right	Male	46-55	≥ Tech	S.A
2016-08-01	Right	Male	46-55	≥ Gr 8	Zimbabwe
2016-08-01	Right	Male	26-35	≥ Gr 8	S.A
2016-08-01	Right	Female	56-65	≤ Gr 7	S.A
2016-08-01	Right	Male	36-45	≥ Tech	S.A
2016-08-01	Right	Male	56-65	≤ Gr 7	S.A
2016-08-01	Right	Male	56-65	≤ Gr 7	S.A
2016-08-01	Right	Female	46-55	≤ Gr 7	S.A
2016-08-01	Right	Female	46-55	≥ Gr 8	S.A
2016-08-01	Right	Male	26-35	≤ Gr7	Zimbabwe
2016-08-01	Right	Female	26-35	≥ Gr 8	S.A
2016-08-01	Right	Female	36-45	≥ Gr 8	S.A
2016-08-01	Right	Female	36-45	≥ Gr 8	S.A
2016-08-01	Right	Female	26-35	≥ Gr 8	S.A
2016-08-01	Right	Male	36-45	≥Tech	S.A
2016-08-01	Right	Male	26-35	≥ Tech	S.A
2016-08-01	Right	Female	26-35	≥Tech	S.A
2016-08-01	Right	Male	18-25	≥ Gr 8	S.A
2016-08-01	Left	Male	36-45	≥ Gr 8	S.A
2016-08-01	Right	Male	26-35	≥ Gr 8	Zimbabwe
2016-08-01	Right	Male	46-55	≥ Gr 8	Zimbabwe
2016-08-01	Right	Male	18-25	≥ Gr 8	Zimbabwe
2016-08-01	Right	Male	36-45	≥ Gr 8	Zimbabwe
2016-08-01	Right	Male	46-55	≤ Gr 7	Zimbabwe
2016-08-01	Right	Female	56-65	≤ Gr 7	S.A
2016-08-01	Right	Male	26-35	≥ Gr 8	Zimbabwe
2016-08-01	Right	Male	56-65	≥ Gr 8	S.A
2016-08-01	Right	Female	26-35	≥ Gr 8	S.A
2016-08-01	Right	Female	36-45	≥ Gr 8	S.A
2016-08-01	Right	Male	26-35	≥ Gr 8	S.A
2016-08-01	Right	Male	18-25	≥ Gr 8	Zimbabwe
2016-08-01	Right	Female	36-45	≥ Tech	S.A
2016-08-01	Right	Male	36-45	≤ Gr 7	S.A
2016-08-01	Right	Male	26-35	≥ Gr 8	S.A
2016-08-01	Right	Male	18-25	≤ Gr 7	S.A
2016-08-01	Right	Male	36-45	≥ Gr 8	S.A
2016-08-01	Right	Female	26-35	≤ Gr 7	S.A
2016-08-01	Right	Female	26-35	≥ Gr 8	S.A
2016-08-01	Right	Female	26-35	≥ Gr 8	S.A
2016-08-01	Right	Female	26-35	≥ Gr 8	S.A
2016-08-01	Right	Male	26-35	≥ Tech	Zimbabwe
2016-08-01	Right	Male	26-35	≤ Gr 7	S.A
2016-08-01	Right	Male	36-45	≤ Gr 7	Zimbabwe
2016-08-01	Right	Female	36-45	≥ Tech	S.A
2016-08-01	Right	Female	36-45	≤ Gr 7	S.A
2016-08-01	Right	Male	26-35	≥ Tech	S.A
2016-08-01	Right	Female	36-45	≤ Gr 7	S.A
2016-08-01	Right	Female	56-65	≥ Gr 8	S.A
2016-08-01	Right	Male	36-45	≥ Tech	S.A
2016-08-01	Right	Female	36-45	≥ Gr 8	Zimbabwe
2016-08-01	Right	Female	26-35	≥ Tech	S.A
2016-08-01	Right	Female	26-35	≥ Tech	S.A
2016-08-01	Right	Female	46-55	≥ Gr 8	S.A
2016-08-01	Right	Female	46-55	≤ Gr 7	Malawi
2016-08-01	Right	Female	26-35	≥ Gr 8	Zimbabwe
2016-08-01	Right	Male	36-45	≥ Tech	S.A
2016-08-01	Right	Male	26-35	≥ Tech	Zimbabwe
2016-08-01	Right	Female	36-45	≥ Tech	S.A
2016-08-01	Right	Female	46-55	≥ Tech	S.A
2016-08-01	Right	Male	26-35	≥ Tech	S.A
2016-08-01	Right	Female	18-25	≥ Tech	Zimbabwe
2016-08-01	Right	Female	26-35	≤ Gr 7	Zimbabwe
2016-08-01	Right	Male	36-45	≥ Gr 8	Zimbabwe
2016-08-01	Right	Female	26-35	≥ Tech	S.A
2016-08-01	Right	Female	36-45	≥ Tech	S.A
2016-08-01	Left	Female	26-35	≥ Tech	Zimbabwe
2016-08-01	Right	Male	18-25	≥ Gr 8	Zimbabwe
2016-08-01	Right	Female	26-35	≤ Gr 7	Zimbabwe
2016-08-01	Left	Female	26-35	≤ Gr 7	Zimbabwe
2016-08-01	Right	Female	26-35	≥ Gr 8	Zimbabwe
2016-08-01	Right	Female	46-55	≥ Gr 8	S.A
2016-09-01	Right	Female	26-35	≥ Tech	S.A
2016-09-01	Right	Male	46-55	≤ Gr 7	S.A
2016-09-01	Right	Female	18-25	≥ Tech	S.A
2016-09-01	Right	Female	36-45	≥ Tech	Zimbabwe
2016-09-01	Right	Male	36-45	≤ Gr 7	S.A
2016-09-01	Right	Female	18-25	≥ Tech	Zimbabwe
2016-09-01	Right	Female	18-25	≥ Tech	Zimbabwe
2016-09-01	Right	Female	36-45	≥ Tech	S.A
2016-09-01	Right	Male	36-45	≥ Tech	Nigerian
2016-09-01	Right	Female	26-35	≤ Gr 7	Zimbabwe
2016-09-01	Right	Female	26-35	≥Tech	S.A
2016-09-01	Right	Male	26-35	≥Tech	Zimbabwe
2016-09-01	Right	Male	26-35	≥Tech	Zimbabwe
2016-09-01	Left	Female	46-55	≤Gr7	S.A
2016-09-01	Right	Male	36-45	≥Tech	S.A
2016-09-01	Right	Male	26-35	≥ Tech	S.A
2016-09-01	Right	Male	26-35	≥ Tech	S.A
2016-09-01	Right	Female	26-35	≤ Gr 7	S.A
2016-09-01	Right	Male	18-25	≤ Gr 7	S.A
2016-09-01	Left	Female	46-55	≤ Gr 7	S.A
2016-09-01	Right	Female	26-35	≥Tech	S.A
2016-09-01	Right	Male	26-35	≥Tech	Zimbabwe
2016-09-01	Right	Male	26-35	≥Tech	S.A
2016-09-01	Right	Male	26-35	≥ Tech	Nigerian
2016-09-01	Right	Female	26-35	≥ Tech	Zambia
2016-09-01	Right	Male	26-35	≥ Tech	Nigerian
2016-09-01	Right	Female	26-35	≥ Tech	Zimbabwe
2016-09-01	Right	Female	≥ 65	≤ Gr 7	Zimbabwe
2016-09-01	Right	Male	36-45	≤Gr7	S.A
2016-09-01	Right	Male	26-35	≥Tech	Zimbabwe
2016-09-01	Right	Female	26-35	≥Tech	Zimbabwe
2016-09-01	Right	Male	36-45	≥ Tech	Zimbabwe
2016-09-01	Right	Female	26-35	≥ Tech	Zimbabwe
2016-09-01	Right	Male	26-35	≤Gr7	Zimbabwe
2016-09-01	Right	Female	18-25	≤Gr7	Zimbabwe
2016-09-01	Left	Female	18-25	≤ Gr7	Zimbabwe
2016-09-01	Right	Male	26-35	≤ Gr7	S.A
2016-09-01	Right	Male	26-35	≤ Gr7	Zimbabwe
2016-09-01	Right	Female	26-35	≥ Tech	S.A
2016-09-01	Right	Male	46-55	≤ Gr 7	S.A
2016-09-01	Right	Female	18-25	≤n Gr 7	Zimbabwe
2016-09-01	Right	Female	18-25	≤ Gr 7	Zimbabwe
2016-09-01	Right	Female	18-25	≥ Tech	Zimbabwe
2016-09-01	Right	Male	26-35	≥ Gr 8	S.A
2016-09-01	Left	Male	36-45	≥ Tech	S.A
2016-09-01	Right	Male	18-25	≥ Tech	S.A
2016-09-01	Right	Female	18-25	≥ Tech	Zimbabwe
2016-09-01	Right	Female	26-35	≥ Gr 8	Zimbabwe
2016-09-01	Right	Male	26-35	≥ Tech	S.A
2016-09-01	Right	Male	26-35	≥ Gr 8	S.A
2016-09-01	Right	Male	18-25	≥ Gr 8	S.A
2016-09-01	Right	Male	18-25	≤ Gr 7	S.A
2016-09-01	Right	Male	36-45	≥ Tech	S.A
2016-09-01	Right	Male	36-45	≥ Tech	S.A
2016-09-01	Right	Female	36-45	≤ Gr 7	S.A
Exclusion	Exclusion	Exclusion	Exclusion	Exclusion	EXLUSION
2016-09-01	Right	Male	26-35	≤ Gr 7	Zimbabwe
2016-09-01	Right	Male	36-45	≥ Tech	Nigerian
2016-09-01	Right	Male	26-35	≥ Tech	S.A
2016-09-01	Right	Male	26-35	≥ Gr 8	Zimbabwe
2016-09-01	Right	Male	26-35	≤ Gr 7	S.A
2016-09-01	Right	Male	26-35	≤ Gr 7	S.A
2016-09-01	Right	Male	26-35	≥ Tech	S.A
2016-09-01	Right	Female	26-35	≤ Gr 7	Zimbabwe
2016-09-01	Right	Female	18-25	≥ Tech	S.A
2016-09-01	Right	Male	18-25	≥ Gr 8	S.A
2016-09-01	Right	Female	18-25	≥ Tech	S.A
2016-09-01	Right	Female	36-45	≥ Gr 8	S.A
2016-09-01	Right	Male	26-35	≥ Gr 8	S.A
2016-09-01	Right	Female	26-35	≥ Gr 8	S.A
2016-09-01	Right	Male	26-35	≤Gr7	S.A
2016-09-01	Right	Male	26-35	≤Gr7	S.A
2016-09-01	Left	Male	46-55	≥Tech	S.A
2016-09-01	Right	Male	36-45	≥Gr8	Zimbabwe
2016-09-01	Left	Male	36-45	≥Gr8	S.A
2016-09-01	Right	Male	36-45	≥Gr8	S.A
2016-09-01	Right	Male	26-35	≥Gr8	Zimbabwe
2016-09-01	Right	Female	18-25	≥Tech	S.A
2016-09-01	Right	Female	18-25	≥Tech	S.A
2016-09-01	Right	Male	26-35	≥Tech	Nigerian
2016-09-01	Right	Female	26-35	≤ Gr 7	S.A
2016-09-01	Right	Female	26-35	≤ Gr 7	Zimbabwe
2016-09-01	Right	Male	36-45	≤ Gr 7	S.A
2016-09-01	Right	Male	36-45	≤ Gr 7	S.A
2016-09-01	Right	Female	46-55	≤ Gr 7	S.A
2016-09-01	Right	Male	26-35	≤ Gr 7	S.A
Exclusion	Exclusion	Exclusion	Exclusion	Exclusion	EXLUSION
2016-09-01	Right	Male	46-55	≤ Gr 7	S.A
2016-09-01	Right	Male	36-45	≤ Gr 7	Zimbabwe
2016-09-01	Right	Female	18-25	≥ Tech	S.A
2016-09-01	Right	Male	26-35	≤ Gr 7	S.A
2016-09-01	Right	Male	18-25	≤ Gr 7	Zimbabwe
2016-09-01	Right	Male	36-45	≤ Gr 7	SA
2016-09-01	Right	Male	26-35	≥Gr8	SA
2016-09-01	Right	Female	26-35	≥Gr8	Zimbabwe
2016-09-01	Right	Male	26-35	≤ Gr 7	SA
2016-09-01	Right	Female	56-65	≤ Gr 7	SA
2016-09-01	Right	Female	18-25	≥ Gr 8	SA
2016-09-01	Right	Female	46-55	≤ Gr 7	SA
2016-09-01	Right	Female	26-35	≤ Gr 7	SA
2016-09-01	Right	Female	26-35	≤ Gr 7	Zimbabwe
2016-09-01	Right	Female	18-25	≤ Gr 7	Zimbabwe

## Sheet: SECTION A
1. Did the study participant read/use the information sheet?	If yes, was the IFU read before the test?	Was it referred to during the test process?	Comments	2. Was it difficult for the study participant to remove the test tube from the pouch?	Comments	3. Was the study participant able to remove the buffer pot and stand it upright in the hole provided?	Comments	4. Did the study participant have difficulty with lancing his/her finger?	Comments	5. Did the study participant have difficulty forming a blood droplet?	Comments	6. Was the study participant able to fill the capillary with an adequate amount of blood?	Comments	7. Was the study participant able to push the test tube right to the bottom of the buffer pot?	Comments	8. Did the control line appear?	Comments	9. Did the participant quit the process at any point? If Yes, explain	10. Did the participant continue the process despite a missed or incorrect step?	Any other observer comments:	Start time	End time
Yes	Yes	Yes	N/A	No	N/A	Yes	N/A	No	N/A	No	N/A	Yes	N/A	No	Only pushed to break the seal until intervention	Yes	N/A	No	Yes, despite not pushing enough on the seal into the buffer, the participant continued	N/A	09:47:00	09:54:00
Yes	Yes	No	Participant was not refering to the IFU during the test process	No	N/A	No	Participant removed the buffer pot and put it on the table	No	N/A	Yes	Participant did not press the finger to form a blood droplet	No	Participant failed to form a blood droplet	No	Participant was holding the buffer pot in the hands an not in the slot for the buffer	No	N/A	No	Despite not placing the buffer pot on the slot and failure to form a droplet and failure to fill the cuppilary tube, the participant continued	N/A	10:05:00	10:21:00
Yes	No	Yes	Was refering to IFU but not following instructions	No	N/A	No	Participant put buffer pot on top of the table and could not find correct place to put it upright as instructed	No	N/A	No	N/A	Yes	N/A	No	Was unable to push it through	No	N/A	Yes	No	N/A	10:49:00	10:55:00
Yes	Yes	Yes	N/A	No	N/A	No	N/A	No	N/A	No	N/A	No	N/A	No	He just put it on top of the buffer pot	Yes	Did open the box correctly	No	Yes	Followed the instructions except the buffer pot	11:16:00	11:22:00
Yes	Yes	Yes	N/A	No	N/A	Yes	N/A	No	N/A	No	N/A	Yes	N/A	Yes	N/A	Yes	N/A	No	All steps followed	N/A	11:30:00	11:36:00
No	No	No	N/A	No	N/A	No	Did not know what to do because the intructions were not read	No	N/A	No	N/A	Yes	N/A	No	Did not remove buffer pot from the test tube	No	Although blood collected- test tube was not inserted into the buffer pot	Yes, Got confused with inserting buffer pot then did not know what to do next	No	Did not read instructions from the beginning-although refered to them still remained lost	11:38:00	11:50:00
Yes	Yes	Yes	N/A	No	N/A	Yes	N/A	No	N/A	No	N/A	Yes	N/A	Yes	N/A	Yes	N/A	No	All steps followed	N/A	11:55:00	12:02:00
No	No	No	Did not read the instructions- participant just took the kit although refering to IFU did not know what to look for	No	N/A	No	Did not even know what a buffer pot is because she did not read instructions	Yes	Instruction not followed- did not even know what is was	Yes	Finger lancing was not done	No	No lancing done	No	Because instructions were not read- participant did not know where to put what	No	Did not open box correctly- did not read instructions- did not know what was actually happening	Yes, could not continue- got confused	No	Got confused on the way- with test kits in the hands but not knowing what to do although reported that can read English	12:12:00	12:30:00
Yes	Yes	Yes	N/A	No	N/A	Yes	N/A	No	N/A	No	N/A	Yes	N/A	Yes	N/A	Yes	N/A	No	All steps followed	N/A	12:20:00	12:27:00
Yes	Yes	Yes	N/A	No	N/A	Yes	N/A	No	N/A	No	N/A	Yes	N/A	No	Although buffer pot was placed correctly- participant removed it, then it was difficult to push it through	Yes	N/A	No	Yes	N/A	12:48:00	12:58:00
Yes	Yes	Yes	N/A	No	N/A	Yes	N/A	No	Participant pricked the thumb finger	No	N/A	Yes	N/A	Yes	N/A	Yes	N/A	No	Despite pricking on the thumb, the participant continued	N/A	09:20:00	09:30:00
Yes	Yes	Yes	N/A	No	N/A	Yes	N/A	No	N/A	No	N/A	Yes	N/A	Yes	N/A	Yes	N/A	No	Yes	Procedure was done correctly no missed steps, except opening of the box	09:44:00	09:50:00
Yes	Yes	Yes	N/A	No	N/A	Yes	N/A	No	N/A	No	N/A	Yes	N/A	Yes	N/A	Yes	N/A	No	All steps followed	N/A	09:52:00	10:02:00
Yes	Yes	Yes	Did not read instructions carefully- assuming	No	N/A	Yes	Did not put it upright and opened the seal with hand- , buffer pot was removed from the test kit	Yes	Participant did not read carefully the instructions , participant did not know where it is used	Yes	There was no blood because lancing did not take place	No	No blood- no lancing	No	Buffer pot was opened even before time, while still placed on the table	No	Procedure was not done at all verbilized to understand English- although refffering to instructions from time to time.	Yes	No	All the devices messed because participant did not follow steps correctly and looks like participant did not understand instructions	10:22:00	10:35:00
Yes	Yes	Yes	N/A	No	N/A	Yes	N/A	No	N/A	No	N/A	Yes	N/A	Yes	N/A	Yes	N/A	No	Steps followed	N/A	10:26:00	10:35:00
Yes	Yes	Yes	N/A	No	N/A	Yes	N/A	No	N/A	No	N/A	Yes	N/A	Yes	N/A	Yes	N/A	No	Steps followed	N/A	10:50:00	10:58:00
Yes	Yes	Yes	N/A	No	N/A	Yes	N/A	No	N/A	No	N/A	Yes	N/A	No	Only pressed to break the seal on the buffer pot not until it reached the bottom of the buffer, until intervention	Yes	N/A	No	Yes, all steps followed despite not fully pressing the device into the buffer pot	Participant was hesitant on how to stand the buffer pot into the hole, but eventually got it	11:15:00	11:28:00
Yes	Yes	Yes	N/A	No	N/A	Yes	N/A	No	N/A	No	N/A	Yes	N/A	Yes	N/A	Yes	N/A	No	All steps followed	N/A	11:44:00	11:53:00
Yes	No	No	Just used devices without reading instructions properly	No	N/A	No	Prticipant managed to removed but did not stand it upright	Yes	Because instructions not carefully read did not know which device to use where	No	No blood obseved because no lancing was done	No	Test tube was already inside the buffer pot-did not know how to do it	No	Test tube was already inside the buffer pot without blood	No	Because the instructions were not carefully read- the participant did not know what to use where	Yes	No	No questions asked but was very confused although verbilized knowing how to read english	11:50:00	12:00:00
Yes	Yes	Yes	N/A	No	N/A	Yes	N/A	No	No	No	Yes	Yes	N/A	Yes	N/A	Yes	N/A	No	Steps followed	N/A	12:10:00	12:19:00
Yes	Yes	Yes	N/A	No	N/A	Yes	N/A	No	N/A	No	N/A	Yes	N/A	Yes	N/A	Yes	N/A	No	All steps followed	N/A	08:46:00	08:55:00
Yes	Yes	No	N/A	No	N/A	No	Buffer pot was not removed from the test kit	No	N/A	No	N/A	Yes	N/A	No	Buffer pot was not removed from the test kit	No	Although going through information sheet participant did not understand was required	Yes	No	Intructions not read carefully although verbilized to understand english-participant seemed confused.	08:50:00	09:00:00
Yes	Yes	Yes	N/A	No	N/A	Yes	Participant removed the buffer pot but did not put in the hole	No	N/A	Yes	Did not press finger- not enough blood	No	There was not enough	Yes	Buffer pot was not in the hole but in the hands	Yes	Although working buffer pot from the table was able to finally push it in	No	Yes	Although refering to instructions somehow got lost	09:18:00	09:29:00
Yes	Yes	Yes	N/A	No	N/A	Yes	managed to removed buffer pot , not placed upright in the hole	No	N/A	Yes	Did not press finger therefore blood was not enough	No	Blood not put in the capillary but on top of the test kit	No	Did not do that step	No	Did not use test kit to suck blood	Yes,did not put the blood inside the capillary but on top of the test kit	No	Steps not followed properly realized later what was supposed to happen	09:43:00	09:55:00
Yes	Yes	Yes	Participant seemed to be confused with the english IFU as Zulu IFU was preferred	No	N/A	No	The participant removed the buffer pot and put it on top of the hole not inside until intervention	No	N/A	Yes	Participant did not squeeze the finger to form a droplet until intervention	No	Participant could not correctly collect the blood sample until intervention	Yes	N/A	Yes	N/A	No	Yes	Participant failed to locate the buffer stand and also had difficulty in forming a blood droplet. Participant seemed not to understand the English IFU very well prefered Zulu	09:40:00	09:55:00
Yes	Yes	Yes	N/A	No	N/A	Yes	N/A	No	N/A	No	N/A	Yes	N/A	Yes	N/A	Yes	N/A	No	All steps followed	N/A	10:55:00	11:00:00
No	Yes	Yes	N/A	No	N/A	No	Did not understand instructions	Yes	Unable to follow pictures to be able to use device	Yes	No lancing done	No	No lancing	No	Procedure not followed correctly	No	Instructions read but neither steps were followed although verbilized to can read and understand english	Yes,participant did not lence hence there was no blood to continue the procedure	No	Was able to lance finally but did not know which device to use in milking the blood- did not understand instructions	11:07:00	11:25:00
Yes	Yes	Yes	N/A	Yes	Could not find the tear point, had to use the teeth to open	Yes	N/A	No	N/A	No	N/A	Yes	N/A	No	Only push to break the seal of the buffer until intervention	Yes	N/A	No	Yes	Participant was hesitant in almost every step but continued to do the test	11:25:00	11:45:00
Yes	Yes	Yes	N/A	No	N/A	No	Could not locate the hole to stand the buffer until intervention	No	N/A	No	N/A	Yes	N/A	No	Only pushed to break the seal, not to the bottom at the pot until intervention	Yes	N/A	No	Failed to locate the hole for the buffer pot and failed to push the device into the bottom of the buffer pot	N/A	12:20:00	12:35:00
Yes	Yes	Yes	N/A	No	N/A	No	Buffer pot removed but not put to stand upright in the hole	Yes	Did not know where and how to use the device. Revisited the instructions and step done properly	Yes	No blood because lancing did not occur-NB although revisited the instructions did not press to form blood droplet	Yes	No lancing done, NB after revisiting instructions	No	Unable to use all device although refering from time to time to instructions sheet. After revisit- was able to do procedure	Yes	Able to take device out but did not know how to use them	No	Yes	Took instructions for granted but after revisiting- found steps easy to follow	12:27:00	12:45:00
Yes	Yes	Yes	N/A	Yes	Could not find the tear point, had to use the teeth to open	Yes	N/A	No	N/A	No	N/A	Yes	N/A	Yes	N/A	Yes	N/A	No	Despite difficulty in opening of the pouch, all steps were followed	N/A	08:54:00	09:05:00
Yes	Yes	Yes	N/A	No	N/A	Yes	Had some difficulties standing buffer pot in the hole	No	N/A	No	N/A	Yes	N/A	Yes	Although struggled to push it through	No	Although some how doubtful but reading instructions perfectly	No	Yes	Did ask some questions like " do I push hard"	09:02:00	09:25:00
Yes	Yes	Yes	N/A	No	N/A	Yes	N/A	No	N/A	Yes	Participant is old and weak, can not fully squeeze the finger to form the droplet	No	Participant failed to form a blood droplet	Yes	N/A	Yes	N/A	No	Yes	participant did not have an idea as to how to form a blood droplet, also failed to collect enough blood	09:30:00	09:38:00
Yes	Yes	Yes	N/A	No	N/A	No	Buffer pot removed from the test kit even after lancing	No	N/A	No	N/A	Yes	N/A	No	Buffer pot on the test kit- was not removed to be placed in the hole	No	Test kit was not pushed through the buffer pot	No	Yes	Did not ask questions although did not understand certain instructions	10:02:00	10:10:00
Yes	Yes	Yes	N/A	No	N/A	No	Cannot locate the hole until intervention	No	N/A	No	N/A	Yes	N/A	Yes	N/A	Yes	N/A	No	Yes	Participant was hesitant with how to push the tip of the test into the buffer pot	10:15:00	10:39:00
Yes	Yes	Yes	N/A	No	N/A	Yes	N/A	No	N/A	No	N/A	Yes	N/A	Yes	N/A	Yes	N/A	No	Yes	N/A	10:56:00	11:10:00
Yes	No	No	Although read the IFU looks like instructions were not understood	No	N/A	No	Still in the test kit- does not know what to do with it	No	N/A	Yes	Made a small prick	Yes	Unable to milk into the test capillary	No	Buffer pot was not removed from test kit	No	Did not understand instructions	No	Yes	N/A	11:01:00	11:11:00
Yes	Yes	Yes	N/A	No	N/A	Yes	N/A	No	N/A	No	N/A	Yes	N/A	Yes	N/A	Yes	N/A	No	Yes	N/A	11:29:00	11:38:00
Yes	Yes	Yes	N/A	No	N/A	No	N/A	No	N/A	No	N/A	Yes	N/A	No	Buffer pot was never removed from the test kit	No	Although reading instructions- unable to connect usage of devices	Yes	No	Since buffer pot was not removed- blood from the test kit dropped inside the hole	13:00:00	13:15:00
Yes	Yes	Yes	N/A	No	N/A	No	Participant failed to put the buffer in the hole, until intervention	No	N/A	No	N/A	Yes	N/A	Yes	N/A	Yes	N/A	No	Yes	Participant was hesitant to stand the buffer pot on the hole	13:23:00	13:33:00
Yes	Yes	Yes	N/A	No	N/A	No	Buffer pot remained in the test kit	No	N/A	No	N/A	Yes	N/A	No	Did not remove buffer pot from test kit after revisiting was able to do it	Yes	Buffer was not used- after revisiting instructions- was to put buffer pot in the hole	No	Yes	Had to revisit pictures again to understand	13:35:00	13:50:00
Yes	Yes	Yes	N/A	No	N/A	Yes	N/A	No	N/A	No	N/A	Yes	N/A	Yes	N/A	Yes	N/A	No	Yes	N/A	13:45:00	13:54:00
Yes	Yes	Yes	N/A	No	N/A	Yes	N/A	No	N/A	No	N/A	Yes	N/A	Yes	N/A	Yes	N/A	No	Yes	Doing well but doubful	14:05:00	14:25:00
Yes	Yes	Yes	N/A	No	N/A	Yes	N/A	No	N/A	No	N/A	Yes	N/A	Yes	N/A	Yes	N/A	No	All steps followed	N/A	14:10:00	14:16:00
Yes	Yes	Yes	N/A	No	N/A	Yes	N/A	No	N/A	No	N/A	Yes	N/A	Yes	N/A	Yes	N/A	No	All steps followed	N/A	14:34:00	14:42:00
Yes	Yes	Yes	N/A	No	N/A	Yes	N/A	No	N/A	No	N/A	Yes	N/A	Yes	N/A	Yes	N/A	No	Yes	N/A	08:32:00	08:38:00
Yes	Yes	Yes	N/A	Yes	N/A	Yes	N/A	No	N/A	No	N/A	Yes	N/A	Yes	N/A	Yes	N/A	No	Yes	Very confident and reading instructions	09:33:00	09:41:00
Yes	Yes	Yes	N/A	No	N/A	No	Participant can not locate the hole to place the buffer pot	No	N/A	No	N/A	Yes	N/A	Yes	N/A	Yes	N/A	No	Yes	N/A	09:30:00	09:40:00
Yes	Yes	Yes	N/A	No	N/A	No	Did not know what to do	No	N/A	No	N/A	Yes	Was not able to milk blood into the test kit-instructions not clear	No	Buffer pot not removed from test kit	No	N/A	Yes	No	Started well but was confused by the removing of the buffer pot which was kept in the test kit even when lancing and filling capillary with blood	09:58:00	10:07:00
Yes	Yes	Yes	N/A	No	N/A	Yes	Buffer pot was put on top of the table	No	N/A	No	N/A	yes	Mistook test kit to a syringe finally did	Yes	Buffer pot was never removed from test kit- after going back to information sheet-participant did	No	Did not read instructions well but finally went back to instructions sheet	No	Yes	N/A	10:20:00	10:30:00
Yes	Yes	Yes	N/A	No	N/A	Yes	N/A	No	N/A	No	N/A	Yes	N/A	No	Participant only pushed to break the seal of the buffer pot, until intervention	Yes	N/A	No	Despite not pushing the test to the bottom of the pot, until intervention, the participant continued	N/A	10:33:00	10:41:00
Yes	Yes	Yes	N/A	Yes	could not find tear point	No	managed to removed- buffer pot not put to stand in the hole	Yes	Lancet was messed before starting the procedure	Yes	No blood because the was no pricking	Yes	There was no blood to fill capillary	No	Did not know what to do with test kit	No	Although reading instructions- does not seem to follow- messed lancet before pricking	Yes,participant did not lence hence there was no blood to continue the procedure	No	Unable to follow instructions	10:52:00	10:55:00
Yes	Yes	Yes	Participant seems not to understand the IFU in English	Yes	Could not find the tear point, used teeth to open	No	Participant failed to remove the buffer pot, seems a bit confused with the english IFU, until intervention	Yes	Participant does not know how to to use lancet correctly, was hesitant to prick self. Until intervention	Yes	Participant failed to form a good droplet.	No	A poor droplet caused difficulties in filling the capillary	No	Participant only pushed to break the seal of the buffer pot then removed the test device out of the pot	No	Participant failed all the steps seems to be not clear with the English IFU	No, although all steps were not done correctly	Yes	All steps were done incorrectly, participant was hesitant in every step, seemed confused and not clear on the instructions	10:56:00	11:15:00
Yes	Yes	Yes	N/A	No	N/A	Yes	managed to removed but not placed in the hole	No	N/A	No	N/A	No	N/A	Yes	N/A	Yes	N/A	No	Yes	Pictures helping but has difficulty following steps	11:07:00	11:15:00
Yes	Yes	Yes	N/A	No	N/A	Yes	N/A	No	N/A	No	N/A	Yes	N/A	Yes	N/A	Yes	N/A	No	Yes	N/A	11:53:00	12:09:00
Yes	Yes	Yes	N/A	Yes	Could not find tear point	Yes	Removed but not standing upright in the hole	Yes	Having devices but not sure which one works where	Yes	Did not lance	No	No blood	no	Pushed the test kit without any blood	No	Unable to follow instructions	Yes,coud not continue because lensing did not happen and there was no blood	No	No step was followed	11:51:00	12:12:00
Yes	Yes	Yes	N/A	No	N/A	Yes	N/A	No	N/A	No	N/A	Yes	N/A	Yes	N/A	Yes	N/A	No	All steps followed	N/A	12:20:00	12:25:00
Yes	Yes	Yes	N/A	Yes	N/A	Yes	N/A	No	N/A	No	N/A	Yes	N/A	Yes	N/A	Yes	N/A	No	Yes	Did well although not confident	12:27:00	12:35:00
Yes	Yes	Yes	N/A	No	N/A	Yes	N/A	No	N/A	No	N/A	Yes	N/A	Yes	N/A	Yes	N/A	No	Yes	N/A	14:01:00	14:10:00
No	Yes	Yes	Participant opened the kit before reading the Information sheet	No	N/A	Yes	Did not stand it upright in the hole	No	N/A	Yes	Unable to milk for blood	No	Not enough blood	Yes	N/A	Yes	N/A	No	Yes	Participant does not concentrate looks like participant does not even know what is expected	14:22:00	14:39:00
Yes	Yes	Yes	N/A	No	N/A	Yes	Not standing upright in there	No	N/A	No	N/A	Yes	N/A	Yes	N/A	No	Although not sure at first but went back to information sheet and got things right	No	Yes	Very much hesitant especially the buffer pot issue	09:10:00	09:22:00
Yes	Yes	Yes	N/A	No	N/A	Yes	N/A	No	N/A	No	N/A	Yes	N/A	Yes	N/A	Yes	N/A	No	All steps followed	N/A	09:06:00	09:16:00
Yes	Yes	Yes	N/A	No	N/A	Yes	N/A	No	N/A	No	N/A	Yes	N/A	Yes	N/A	Yes	N/A	No	Yes	N/A	09:35:00	09:45:00
No	Yes	Yes	N/A	No	N/A	Yes	Removed but not put upright the hole	No	N/A	No	N/A	No	Was clumsy not enough blood filled	Yes	Although buffer pot not in the hole was working with it on top of the table	Yes	N/A	No	Yes	N/A	09:49:00	10:00:00
Yes	Yes	Yes	N/A	No	N/A	Yes	N/A	No	N/A	No	N/A	Yes	N/A	Yes	N/A	Yes	N/A	No	Steps followed	N/A	10:10:00	10:27:00
No	Yes	Yes	N/A	No	N/A	Yes	Removed but not standing upright in the hole	No	N/A	No	N/A	Yes	N/A	Yes	N/A	Yes	N/A	No	Yes	Although nervous but was able to follow pictures	10:14:00	10:24:00
Yes	Yes	Yes	N/A	No	N/A	Yes	Removed but not standing in hole	No	N/A	No	N/A	Yes	N/A	Yes	N/A	Yes	Buffer pot on the table	No	Yes	No step skipped but buffer pot and hole an issue	10:50:00	11:00:00
Yes	Yes	Yes	N/A	No	N/A	Yes	N/A	No	N/A	No	N/A	Yes	N/A	Yes	N/A	Yes	N/A	No	Steps followed	N/A	10:44:00	10:50:00
Yes	Yes	Yes	N/A	No	N/A	Yes	N/A	No	N/A	No	N/A	Yes	N/A	Yes	N/A	Yes	N/A	No	Yes	N/A	12:24:00	12:34:00
Yes	Yes	Yes	N/A	No	N/A	Yes	N/A	No	N/A	No	N/A	Yes	N/A	Yes	Not at the bottom of the buffer pot	No	Although steps followed- buffer spilt when participant forced the test in	No	Yes	Following instruction	12:30:00	12:39:00
Yes	Yes	Yes	N/A	Yes	Could not find the tear point,used teeth to open	Yes	N/A	No	N/A	No	N/A	Yes	N/A	Yes	N/A	Yes	N/A	No	Yes	N/A	13:04:00	13:15:00
No	Yes	Yes	Participant opened the kit before reading the Information sheet	Yes	N/A	Yes	Removed but not standing in the hole	No	fidgiting with lancet	Yes	Prick was made by mistake	No	Not enough blood	No	N/A	No	Put test kit inside the buffer not to the bottom	No	Yes	Did not read instructions carefully	13:02:00	13:09:00
Yes	Yes	Yes	N/A	No	N/A	Yes	N/A	No	N/A	No	N/A	Yes	N/A	Yes	N/A	Yes	N/A	No	Yes	N/A	09:25:00	09:35:00
Yes	Yes	Yes	N/A	No	N/A	No	Participant failed to locate the hole to stand the buffer until intervention	No	N/A	No	N/A	No	Participant can not grasp the technique of touching the tip of the test tube on the blood, participant pressed the tip on the blood droplet and failed to fill the tip	Yes	N/A	Yes	N/A	No	Yes	Participant was confused on how to touch the tip of test on the blood droplet. Lance could no fill the tip of the test	09:56:00	09:12:00
Yes	Yes	Yes	N/A	No	N/A	Yes	N/A	No	N/A	No	N/A	Yes	N/A	Yes	N/A	Yes	N/A	No	Yes	N/A	09:57:00	10:00:00
Yes	Yes	Yes	N/A	No	N/A	No	Unable to follow instructions well	No	N/A	No	N/A	No	N/A	Yes	Buffer pot was not removed from kit	No	N/A	Yes	No	Unable to read and even pictures were not clear to understand	10:39:00	10:48:00
Yes	Yes	Yes	Seems to have a slight eyesight problem but can read	No	N/A	Yes	N/A	No	N/A	No	N/A	Yes	N/A	Yes	N/A	Yes	N/A	No	All steps followed	N/A	11:00:00	11:07:00
Yes	Yes	Yes	N/A	No	N/A	Yes	N/A	No	N/A	No	N/A	No	Did not squeze enough blood	Yes	N/A	Yes	N/A	No	Yes	N/A	11:01:00	11:05:00
Yes	Yes	Yes	N/A	Yes	N/A	No	Did not know what to do	Yes	Spoiled the lancet	Yes	Did not lance	No	No blood	No	N/A	No	Although reading instructions unable to follow	Yes,device spoiled	No	N/A	11:40:00	11:50:00
Yes	Yes	Yes	N/A	No	N/A	Yes	N/A	No	N/A	No	N/A	Yes	N/A	Yes	N/A	Yes	N/A	No	Yes	N/A	11:52:00	12:05:00
Yes	Yes	Yes	N/A	No	N/A	Yes	N/A	No	N/A	No	N/A	Yes	N/A	Yes	N/A	Yes	N/A	No	Yes	N/A	14:22:00	14:27:00
Yes	Yes	Yes	N/A	No	N/A	Yes	Participant managed to removed but not standing upright in the hole	No	N/A	Yes	Made a small prick accidentally	Yes	Not enough blood- was squeezing on top of the test kit	Yes	Did not follow instructions	No	Did not understand instructions	Yes,because blood was squeezed ontop of the test kit	No	N/A	14:29:00	14:44:00
Yes	Yes	Yes	N/A	No	N/A	Yes	N/A	No	N/A	No	N/A	Yes	N/A	Yes	N/A	Yes	N/A	No	Yes	N/A	14:45:00	14:58:00
Yes	Yes	Yes	N/A	No	N/A	Yes	N/A	No	N/A	No	N/A	Yes	N/A	Yes	N/A	Yes	N/A	No	Yes	Properly done	08:54:00	09:04:00
Yes	Yes	Yes	N/A	No	N/A	No	Buffer pot was not removed from test kit	No	N/A	No	N/A	Yes	N/A	No	Did not remove buffer pot	No	N/A	Yes	No	Problem was with the buffer pot	09:18:00	09:24:00
Yes	Yes	Yes	N/A	No	N/A	Yes	N/A	No	Participant lanced the thumb	No	N/A	Yes	N/A	Yes	N/A	Yes	N/A	No	Yes	N/A	08:55:00	09:02:00
Yes	Yes	Yes	N/A	No	N/A	Yes	N/A	No	N/A	No	N/A	Yes	N/A	Yes	N/A	Yes	N/A	No	Yes	Participant showed some indecision on how to stand the buffer pot in the hole, but eventually got it right	09:36:00	09:50:00
Yes	Yes	Yes	N/A	No	N/A	No	Buffer pot was not removed	No	N/A	No	N/A	No	N/A	No	Since buffer pot was not removed- participant had difficulties because participant had test kit that had a buffer pot still attached	No	Line could not appear because buffer was not used	Yes	No	N/A	09:41:00	09:47:00
Yes	Yes	Yes	N/A	Yes	Could not find the tear point, used teeth to open	Yes	N/A	No	N/A	Yes	Did not squeeze enough blood	No	Did not form enough blood droplet	Yes	N/A	Yes	N/A	No	Yes	N/A	11:26:00	11:34:00
Yes	Yes	Yes	N/A	No	N/A	No	Did not remove buffer pot	No	Although done accidentally	No	N/A	No	N/A	No	Buffer pot still attached to test kit	No	N/A	Yes	No	After filling tip of the kit-participant did not understand what to do next- buffer was never used	11:34:00	11:45:00
Yes	Yes	Yes	N/A	No	N/A	No	Participant could not locate the hole until intervention	No	Participant pricked the finger before removing the buffer pot and standing it in the hole	No	N/A	Yes	N/A	Yes	N/A	Yes	N/A	No	Yes	Participant started by pricking the finger before removing the buffer and standing it in the hole	11:46:00	11:56:00
Yes	Yes	Yes	N/A	No	N/A	Yes	Participant done the process but not put upright in the hole	No	N/A	No	N/A	Yes	N/A	Yes	N/A	Yes	N/A	No	Yes	Although doubtful	12:30:00	12:44:00
Yes	Yes	Yes	N/A	No	N/A	Yes	N/A	No	N/A	No	N/A	Yes	N/A	Yes	N/A	Yes	N/A	No	Yes	N/A	09:07:00	09:20:00
Yes	Yes	Yes	N/A	No	N/A	Yes	N/A	Yes	Fidgitted with lencer and spoiled it	Yes	Did not lance	No	No blood available	No	No blood	No	Did not read instructions or follow the pictures	Yes,participant did not lence hence there was no blood to continue the procedure	No	N/A	09:18:00	09:28:00
Yes	Yes	Yes	N/A	No	N/A	Yes	N/A	No	N/A	No	N/A	Yes	N/A	Yes	N/A	Yes	N/A	No	Yes	N/A	10:09:00	10:27:00
Yes	Yes	Yes	N/A	No	N/A	Yes	N/A	No	N/A	No	N/A	Yes	N/A	Yes	N/A	Yes	N/A	No	Yes	Done well	10:20:00	10:28:00
Yes	Yes	Yes	N/A	No	N/A	Yes	Participant done the process but not put upright in the hole	No	N/A	No	N/A	No	N/A	Yes	Pushed working on top of the table	No	N/A	No	Yes	Hesitating	10:51:00	11:01:00
Yes	Yes	Yes	N/A	No	N/A	No	Participant assume the hole is too small for the buffer pot	No	N/A	No	N/A	Yes	N/A	No	Only push to break the seal of the buffer but not enough get to the buffer, until intervention	Yes	N/A	No	Yes	N/A	10:52:00	11:04:00
Yes	Yes	Yes	N/A	No	N/A	No	Participant placed the buffer pot on top of the hole not inside	No	Participant pricked the thumb	No	N/A	Yes	N/A	Yes	N/A	Yes	N/A	No	Yes	Participant was confused on how to put the buffer in the hole, could only put it ontop of the holeuntil intervention	12:20:00	12:35:00
Yes	Yes	Yes	N/A	Yes	N/A	Yes	N/A	No	N/A	No	N/A	Yes	N/A	Yes	N/A	Yes	N/A	No	Yes	Very doubtful- reminded not to ask questions	12:25:00	12:45:00
Yes	Yes	Yes	N/A	No	N/A	Yes	N/A	No	N/A	No	N/A	Yes	N/A	Yes	N/A	Yes	N/A	No	Yes	N/A	09:41:00	09:55:00
Yes	Yes	Yes	N/A	No	N/A	No	Participant had an idea but struggle to put buffer pot on the hole	No	N/A	No	N/A	Yes	N/A	No	Participant only pushed to break the seal of the buffer pot	No	N/A	No	Yes	Participant was hesitent on almost every step of the test	10:05:00	10:40:00
Yes	Yes	Yes	N/A	No	N/A	Yes	N/A	No	N/A	No	N/A	Yes	N/A	Yes	N/A	Yes	N/A	No	Yes	N/A	11:00:00	11:07:00
Yes	Yes	Yes	N/A	Yes	The study participant was confused, used teeth to tear the pouch	Yes	N/A	Yes	Participant lanced the wrong finger	No	N/A	No	The participant fill the capillary with less amount of blood and left enough blood into the finger	Yes	N/A	Yes	The participant had a problem of filling the capillary with an adequate amount of blood	No	Yes,despite difficulties in step 1 and 3	The participant skip step 1 and had difficulties on step 3	10:27:00	10:44:00
Yes	Yes	Yes	N/A	Yes	The participant could not find tear point	Yes	N/A	No	N/A	Yes	The participant lancet the wrong finger	No	The participant pricked the wrong finger (sharp) so it registed less amount of blood	Yes	N/A	Yes	The study participant had difficulties with lancing the finger	No	Yes, despite difficulties on step 2	No step was skipped by the participant, participant had challenges in lancing the finger	11:31:00	11:43:00
Yes	Yes	Yes	N/A	No	N/A	Yes	N/A	No	N/A	No	N/A	Yes	N/A	Yes	N/A	Yes	N/A	No	Yes	The study participant completed section A correctly without skipping steps	13:00:00	13:05:00
Yes	Yes	Yes	N/A	No	N/A	Yes	N/A	No	N/A	No	N/A	Yes	N/A	Yes	N/A	Yes	Participant had no problem on section A	No	Yes	N/A	13:02:00	13:11:00
Yes	Yes	Yes	N/A	No	N/A	Yes	N/A	No	N/A	No	N/A	Yes	N/A	Yes	N/A	Yes	N/A	No	Yes	N/A	09:40:00	09:45:00
Yes	Yes	Yes	N/A	No	N/A	Yes	N/A	Yes	The study participant lancet the wrong finger	Yes	The was no blood due to poor pricking	No	The participant prick the wrong finger the was no blood at all	Yes	N/A	Yes	The participant lancet the wrong finger and the was no blood into the participant finger	No	Yes, despite the confusion on step 2	The study participant had huge difficulties on step 2 and step 3, the entire process was poor	09:44:00	09:56:00
Yes	Yes	Yes	N/A	No	N/A	No	Participant could not identify the hole, provided until intervention	No	N/A	No	N/A	Yes	N/A	Yes	N/A	Yes	N/A	No	Yes	N/A	09:55:00	10:04:00
Yes	yes	yes	N/A	no	N/A	yes	N/A	No	N/A	no	N/A	yes	N/A	Yes	N/A	yes	the entire process was done correct	no	yes	The participant complete the entire process correctly without asking questions	10:18:00	10:25:00
Yes	yes	yes	N/A	no	N/A	yes	N/A	No	N/A	no	N/A	yes	N/A	Yes	N/A	yes	the entire process was done successful	no	yes	all steps were followed	10:57:00	11:04:00
yes	yes	yes	N/A	No	N/A	yes	N/A	No	N/A	No	N/A	Yes	N/A	Yes	N/A	Yes	N/A	No	Yes	N/A	10:58:00	11:10:00
yes	yes	yes	N/A	no	N/A	yes	N/A	No	N/A	no	N/A	yes	N/A	Yes	N/A	yes	the study pt completed section A very well	no	yes	all stpes were done correctly	11:19:00	11:26:00
yes	yes	yes	N/A	no	N/A	yes	N/A	No	N/A	no	N/A	yes	N/A	Yes	N/A	yes	N/A	no	yes	N/A	12:43:00	12:50:00
Yes	Yes	Yes	N/A	No	N/A	Yes	N/A	No	N/A	No	N/A	Yes	N/A	Yes	N/A	Yes	Section A was copleted successful	No	Yes	No steps were skipped	12:40:00	12:53:00
Yes	Yes	Yes	N/A	No	N/A	Yes	N/A	No	Participant lanced the thumb	No	N/A	Yes	N/A	Yes	N/A	Yes	N/A	No	Yes	N/A	13:14:00	13:22:00
Yes	Yes	Yes	N/A	No	N/A	Yes	N/A	No	N/A	No	N/A	Yes	N/A	Yes	N/A	Yes	N/A	No	Yes	N/A	09:06:00	09:15:00
Yes	Yes	No	The participant was advice to refer the IFU	No	N/A	Yes	N/A	No	N/A	No	N/A	Yes	N/A	Yes	N/A	Yes	Section A was completed successful	No	Yes	The entire process was completed correctly without skipping steps	09:09:00	09:17:00
Yes	Yes	Yes	N/A	No	N/A	No	Participant could not see the buffer pot	Yes	The study participant place the lancet in a wrong position	No	N/A	Yes	N/A	Yes	N/A	Yes	The entire section was completed bad, the participant struggled a lot	No	Yes, despite difficulties lancing the finger	The study participant was confused to complete part 1 and two, many questions were asked by participant during the session	09:38:00	09:53:00
Yes	yes	yes	N/A	no	N/A	yes	N/A	No	N/A	no	N/A	yes	N/A	Yes	N/A	yes	N/A	no	yes	N/A	09:38:00	09:42:00
Yes	yes	yes	N/A	no	N/A	no	Participant could not locate the hole	No	N/A	no	N/A	yes	N/A	Yes	N/A	yes	N/A	no	yes	N/A	10:08:00	10:15:00
yes	yes	yes	N/A	No	N/A	yes	N/A	no	N/A	No	N/A	Yes	N/A	Yes	N/A	Yes	N/A	No	yes	N/A	11:10:00	11:20:00
Yes	Yes	Yes	N/A	No	N/A	No	Prticipant could not find the hole provided	No	Participant lanced the thumb	Yes	Participant had no clue on how to form a blood droplet	No	Participant could not fill the capillary due to failure to form a blood droplet	No	Participant pushed to break the seal of the buffer pot only	No	N/A	No	Yes	Participant was hesitant on almost every step and seemed clueless	11:52:00	12:09:00
Yes	Yes	Yes	N/A	No	N/A	No	Participant placed the test device on the hole	No	N/A	No	N/A	Yes	N/A	Yes	N/A	Yes	N/A	no	yes	participant could not differentiate between a test stripe and buffer hence place the test stripe on the hole of buffer	12:23:00	12:30:00
yes	yes	yes	N/A	No	N/A	yes	N/A	yes	could not see the lancet	no	N/A	yes	N/A	yes	N/A	yes	the study pt had difficulties to perform part 2	no	yes, despite challenges in part 2	no steps were skipped the participant got confused at part 2	12:00:00	12:09:00
Yes	Yes	Yes	N/A	No	N/A	Yes	N/A	No	N/A	No	N/A	Yes	N/A	Yes	N/A	Yes	N/A	No	Yes	N/A	14:30:00	14:35:00
Yes	Yes	No	participant seemed confused	Yes	Could not find tear point	No	Participant failed to remove the buffer pot and could not locate the hole	Yes	Participant quit the process	Yes	Quit	Yes	Quit	No	Quit	No	Quit	Yes, participant quit the whole process	Participant quit the process	N/A	09:05:00	09:18:00
Yes	yes	yes	N/A	yes	struggled a bit to remove the test tube from the pouch could not find tear part	yes	N/A	no	but scared to prick the finger	yes	there was no enough blood	no	poor squeezing the finger results inadequate amount of blood was fill into the capillary	yes	N/A	yes	the entire process was poor and had the IFU but could not understand	no	yes, despite difficulties from step 3	The participant failed to squeeze the finger it affected step 3, because there was no enough blood to fill the capillary	09:18:00	09:38:00
Yes	yes	yes	N/A	no	N/A	yes	N/A	no	N/A	no	N/A	yes	N/A	Yes	N/A	yes	N/A	no	yes	N/A	09:35:00	09:46:00
yes	Yes	Yes	N/A	No	N/A	Yes	N/A	no	N/A	No	N/A	Yes	N/A	Yes	N/A	Yes	N/A	no	yes	No steps were skipped, the participant followed the IFU correctly and the important steps were succesfully completed	10:03:00	10:12:00
Yes	Yes	Yes	N/A	No	N/A	Yes	N/A	No	N/A	No	N/A	Yes	N/A	Yes	N/A	Yes	N/A	No	Yes	N/A	10:23:00	10:29:00
Yes	Yes	Yes	N/A	No	N/A	Yes	N/A	No	N/A	No	N/A	Yes	N/A	Yes	N/A	Yes	N/A	No	Yes	N/A	13:56:00	14:06:00
Yes	Yes	Yes	N/A	No	N/A	Yes	N/A	no	N/A	No	N/A	Yes	N/A	No	the Participant was not able to push the tot right but not until to the bottom, there was advice to refer to the IFU	yes	all steps were completed successful except part 3 for pushing the test tube to the buffer pot	no	yes,despite difficulties on step 3	all steps were followed and performed correctly except step 3	14:15:00	14:27:00
Yes	Yes	Yes	N/A	No	N/A	no	Participant could not locate the hole until intervention	no	except lancing the thumb	no	N/A	yes	N/A	Yes	N/A	yes	N/A	no	Yes	N/A	14:22:00	14:31:00
Yes	Yes	Yes	N/A	Yes	The study participant could not find tear point,used teeth to tear	Yes	N/A	No	N/A	Yes	N/A	Yes	N/A	Yes	N/A	Yes	The participant had difficulties on step 1 and finding the tear point	No	Yes	Step 1 was skipped, the participant was adviced to refer the IFU many questions were asked by the participant	14:42:00	14:50:00
Yes	Yes	Yes	N/A	No	N/A	Yes	N/A	No	N/A	No	N/A	Yes	N/A	Yes	N/A	Yes	N/A	No	Yes	N/A	14:50:00	14:56:00
Yes	Yes	Yes	N/A	Yes	could not see the tear point use teeth to open	no	Participant placed the pot on the hole not in the hole until intervention	no	N/A	Yes	Participant did not squeeze the finger to form the droplet	no	Participant could not form a droplet hence failed to get enough blood to fill the tip	no	Participant pushed to break the seal of the buffer pot only but not to reach the bottom	no	N/A	no	yes	N/A	09:32:00	09:39:00
Yes	Yes	Yes	N/A	No	N/A	Yes	N/A	No	N/A	No	N/A	Yes	N/A	Yes	N/A	Yes	Entire process was completed correctly	No	Yes	No steps were skipped but the participant asked questions	09:33:00	09:46:00
Yes	Yes	Yes	N/A	No	N/A	Yes	Participant was not sure how to put the buffer pot and though it will not fit on the hole	No	N/A	No	N/A	Yes	N/A	Yes	N/A	Yes	N/A	No	Yes	Participant was hesitant on how to put the buffer pot on the stand	09:56:00	10:08:00
Yes	Yes	Yes	N/A	No	N/A	No	The study Participant remove the buffer pot and return it into the test tube	No	But did not squeeze the finger	Yes	No squeeze was done by the participant	No	There was no enough blood due to squeeze was not done	No	The participant stopped at part 3	Yes	The entire process was poor, the participant skipped important steps	Yes, the participant did not pass the important steps	No, the participant got confused	The participant skipped step 1, could not find where to stand the buffer, could not find the hole	10:27:00	10:45:00
Yes	Yes	Yes	N/A	No	N/A	No	Participant removed the buffer pot on the hole not inside	no	N/A	No	N/A	Yes	N/A	No	pt also pressed to break the seal of the buffer but not to reach the bottom of the pot	no	N/A	no	yes	N/A	10:45:00	10:55:00
Yes	Yes	Yes	N/A	No	N/A	Yes	N/A	no	N/A	No	N/A	Yes	N/A	Yes	N/A	Yes	N/A	no	yes	N/A	13:37:00	13:40:00
Yes	Yes	Yes	N/A	No	N/A	Yes	N/A	no	N/A	No	N/A	Yes	N/A	Yes	N/A	Yes	N/A	no	yes	N/A	13:58:00	14:06:00
Yes	Yes	Yes	N/A	No	N/A	No	Participant could not find the hole, was asked to refer the IFU is where the saw the hole	No	N/A	No	Bit struggle tosqueeze finger	Yes	N/A	No	The test tube could not reach the bottom due to poor push	Yes	The participant got confused on step 1	No	Yes	Step 1 was skipped and last step was done incorrectly , the test tube did not reach the bottom	13:36:00	13:43:00
Yes	Yes	Yes	N/A	No	N/A	Yes	Participant took time to put the buffer pot into the stand	No	N/A	Yes	Due to poor squeezing the finger	No	There was no enough blood due to poor squeezing the finger	Yes	N/A	Yes	The participant had difficulties in filling the blood intothe capillary	No	Yes	No step were skipped many questions were asked during the process	13:57:00	14:10:00
Yes	Yes	Yes	N/A	No	N/A	Yes	N/A	No	Thump waslanced	No	N/A	Yes	N/A	Yes	N/A	Yes	N/A	No	Yes	N/A	14:43:00	14:52:00
Yes	Yes	Yes	N/A	No	N/A	yes	The participant took time searching the hole	no	N/A	Yes	N/A	Yes	N/A	Yes	N/A	yes	the Participant had difficulties finding the hole below to stand buffer pot	no	yes	no steps were skipped the participant had difficulties on step 1	09:04:00	09:11:00
Yes	Yes	Yes	N/A	No	N/A	Yes	N/A	no	N/A	No	N/A	Yes	N/A	Yes	N/A	yes	N/A	no	yes	N/A	09:00:00	09:07:00
Yes	Yes	Yes	N/A	yes	could not find the opening the participant used teeth to open	yes	N/A	no	N/A	No	N/A	yes	N/A	yes	N/A	yes	the participant had problem of removing the test tube into the pouch	no	yes	all step were followed correctly except first action before step 1 the removing of test tube into the pouch	09:39:00	09:51:00
Yes	Yes	Yes	N/A	No	N/A	Yes	N/A	no	N/A	No	N/A	yes	N/A	Yes	N/A	Yes	N/A	no	yes	N/A	09:40:00	09:46:00
Yes	Yes	Yes	N/A	No	N/A	Yes	N/A	No	Participant lanced the thumb	Yes	Participant did not squeeze the finger lence not enough blood	No	Participant could not form a blood droplet hence not sufficient blood	No	Participant pressed to break the seal of the buffer pot only and not to the bottom of the pot	No	N/A	No	Yes	N/A	10:02:00	10:14:00
Yes	Yes	Yes	N/A	No	N/A	Yes	N/A	No	N/A	No	N/A	Yes	N/A	Yes	N/A	Yes	The entire process was done correctly. The participant devoted until the end of section A	No	Yes	All steps were completed correctly without asking questions	10:12:00	10:23:00
Yes	Yes	Yes	N/A	No	N/A	Yes	N/A	No	N/A	No	N/A	Yes	N/A	Yes	N/A	Yes	N/A	No	Yes	N/A	10:36:00	10:43:00
Yes	Yes	Yes	N/A	No	N/A	Yes	Participant took time searching the hole	Yes	Got confused participant wanted to lancet the buffer pot	Yes	Squeeze was not done so blood was less into the finger	No	There was not enough blood to fill the capillary due to no squeeze was done	Yes	N/A	Yes	The entire process was poor, the participant got confused each of the every steps	No	Yes,despiteb difficulties from step 1 to 3	The participant skipped step 1 and got confused on step 2	10:00:00	11:15:00
Excluded					Excluded															Exclusive
Yes	Yes	Yes	N/A	Yes	Could not find tear point used teeth to open	Yes	N/A	No	N/A	No	N/A	Yes	N/A	Yes	N/A	Yes	N/A	No	Yes	N/A	11:25:00	11:35:00
Yes	Yes	Yes	N/A	No	N/A	Yes	N/A	No	N/A	No	N/A	Yes	N/A	Yes	N/A	Yes	Theb entire process were completed successful	No	Yes	No steps were skipped but the participant asked more questions during the session	12:14:00	12:19:00
Yes	Yes	Yes	N/A	no	N/A	Yes	N/A	no	N/A	No	N/A	yes	N/A	yes	N/A	Yes	N/A	no	yes	N/A	08:57:00	09:02:00
Yes	Yes	Yes	N/A	No	N/A	Yes	All fake result were interpreted correctly	No	N/A	No	N/A	yes	N/A	Yes	N/A	Yes	all steps were done correctly except step1 the participant struggled a bit	no	yes,despite a bit challenge on step1	The study participant skipped step1 and no questions were asked	09:02:00	09:12:00
Yes	Yes	Yes	N/A	No	N/A	Yes	N/A	No	N/A	No	N/A	Yes	N/A	Yes	N/A	Yes	N/A	No	Yes	Participant was hesitant on how to stand the buffer on the hole but eventually got it.	10:00:00	10:08:00
Yes	Yes	Yes	N/A	No	N/A	Yes	N/A	No	N/A	No	N/A	Yes	N/A	Yes	N/A	Yes	N/A	No	Yes	N/A	09:32:00	09:38:00
Yes	Yes	Yes	N/A	No	N/A	Yes	N/A	No	N/A	No	N/A	Yes	N/A	Yes	N/A	Yes	The entire process was done correctly	No	Yes	All steps were followed and important steps were completed correctly	10:30:00	10:36:00
Yes	Yes	Yes	N/A	No	N/A	No	Participant could not locate the hole	Yes	Participant does not know how to use the lancet correctly until intervention	Yes	Participant could not squeeze the finger at all hence not enough blood	No	Participant could not sqeeze the finger to form a blood droplet hence could not collect enough	No	Participant only pressed to break the seal	No	N/A	No	Yes	Participant was hesitent in almost every step of the process and kept asking the interviewer questions	10:39:00	10:54:00
Yes	Yes	Yes	N/A	No	N/A	Yes	N/A	No	N/A	No	N/A	Yes	N/A	Yes	N/A	Yes	N/A	No	Yes	N/A	12:30:00	12:35:00
Yes	Yes	Yes	N/A	No	N/A	Yes	N/A	Yes	Participant could not understand step1 was confused on how to use the lancet	No	N/A	Yes	N/A	Yes	N/A	Yes	Participant had difficulties lancing the finger	No	Yes, despite difficulties on step 2	No step were skipped, the pt had difficulties on step 2	12:28:00	12:36:00
Yes	Yes	Yes	N/A	No	N/A	Yes	N/A	No	N/A	No	N/A	Yes	N/A	Yes	N/A	Yes	The entire process was done right,the participant was following the IFU from the start until the end	No	Yes	The study participant followed all steps and the entire process was completed effective without asking questions.	12:49:00	12:55:00
Yes	Yes	Yes	N/A	No	N/A	Yes	A lot of hesitation on how to place the buffer pot on the hole	No	Participant lanced the thumb	No	N/A	Yes	N/A	Yes	N/A	Yes	N/A	No	Yes	N/A	12:52:00	13:02:00
Yes	Yes	Yes	N/A	No	N/A	Yes	Participant struggle to slide the buffer pot into the stand	No	But lanced the wrong finger	No	N/A	Yes	N/A	Yes	N/A	Yes	Participant struggled a bit to slide the buffer pot into the stand	No	Yes, despite confusion on step 1	All steps were followed and no questions were asked during the process	13:10:00	13:18:00
Yes	Yes	Yes	N/A	No	N/A	No	Participant failed to place the buffer pot on the hole until intervention	No	hesitant on how to prick	No	N/A	Yes	N/A	Yes	N/A	Yes	N/A	No	Yes	Participant was hesitant and confused on how to stand the buffer pot on the stand, all was confused on how to use the lancet	13:18:00	13:36:00
Yes	Yes	Yes	N/A	No	N/A	Yes	N/A	No	N/A	No	N/A	Yes	N/A	Yes	N/A	Yes	N/A	No	Yes	N/A	09:10:00	09:23:00
Yes	Yes	Yes	N/A	No	N/A	Yes	N/A	No	N/A	No	N/A	Yes	N/A	No	The participant push the buffer pot with test tube but the test did not reach the bottom	No	The entire process was better except last step for pushing the test tube in to the bottom	No	Yes	No steps were skipped but the study participant failed to complete step 3 for pushing the test tube until the bottom	09:10:00	09:17:00
Yes	Yes	Yes	N/A	No	N/A	Yes	N/A	No	N/A	No	N/A	Yes	N/A	Yes	N/A	Yes	The entire process was done appropriate	No	Yes	No steps were skipped the participant read and understood the IFU before actions	09:35:00	09:41:00
Yes	Yes	Yes	N/A	No	N/A	No	Participant failed to locate the hole to stand the buffer pot, until intervention	No	N/A	No	N/A	Yes	N/A	Yes	N/A	Yes	N/A	No	Yes	N/A	09:38:00	09:45:00
Yes	Yes	Yes	N/A	No	N/A	No	Participant placed the test strip on the stand and not the buffer pot	No	N/A	Yes	Participant did not squeeze the finger	No	Not enough blood droplet formed	No	Participant only pressed to break the seal of the buffer pot not to the bottom of the buffer pot	No	N/A	No	Yes	N/A	10:00:00	10:07:00
Yes	Yes	Yes	N/A	No	But teeth were used to tear the pouch	Yes	N/A	No	After a long time participant took time searching the lancet	No	N/A	Yes	N/A	Yes	N/A	Yes	Entire process was done appropriate except step 2	No	Yes	No steps were skipped the participant asked many questions one was advice to refer IFU	10:01:00	10:09:00
Yes	Yes	Yes	N/A	Yes	Could not find tear point and participant used teeth to tear the pouch	Yes	No steps were skipped, Participant struggle to find a hole and pricking was done into the wrong finger	Yes	Participant lancet the wrong finger	No	N/A	Yes	N/A	Yes	N/A	Yes	Sptep 2 was done incorrectly	No	Yes	No step were skipped the participant struggled a bit finding the hole and pricking was done into the wrong finger	10:55:00	11:05:00
Yes	Yes	Yes	N/A	No	N/A	Yes	N/A	No	N/A	No	N/A	Yes	N/A	Yes	N/A	Yes	The study participant completed the entire process appropriate, the IFU was read and understood by the pt	No	Yes	All steps were followed appropriate and no questions were asked	13:44:00	13:50:00
Yes	Yes	Yes	N/A	No	N/A	Yes	N/A	No	N/A	No	N/A	Yes	N/A	Yes	N/A	Yes	N/A	No	Yes	N/A	13:48:00	13:53:00
Yes	Yes	Yes	N/A	No	N/A	No	Participant could not locate the stand for the buffer pot	No	N/A	No	N/A	Yes	N/A	Yes	N/A	Yes	N/A	No	Yes	N/A	14:17:00	14:27:00
Yes	Yes	Yes	N/A	No	N/A	Yes	N/A	No	N/A	No	N/A	Yes	N/A	Yes	N/A	Yes	N/A	No	Yes	N/A	10:45:00	10:49:00
Yes	Yes	Yes	N/A	No	N/A	No	Participant could not locate stand	No	N/A	No	N/A	Yes	N/A	Yes	N/A	Yes	N/A	No	Yes	N/A	10:05:00	10:13:00
Yes	Yes	Yes	N/A	No	N/A	Yes	N/A	No	N/A	No	N/A	Yes	N/A	Yes	N/A	Yes	N/A	No	Yes	N/A	10:25:00	10:31:00
Yes	Yes	Yes	N/A	Yes	Could not find the tear point, participant used teeth to tear the pouch	Yes	study participant took time searching the buffer pot and hole	No	N/A	No	N/A	Yes	N/A	Yes	N/A	Yes	Study participant had difficulties on step 1 was bit confused about the buffer and hole	No	Yes, despite confusion on step 1	No steps were skipped and many questions were asked participant was advised to refer IFU careful	10:43:00	10:56:00
Yes	Yes	Yes	N/A	No	N/A	No	Could not find the hole	No	N/A	No	N/A	Yes	N/A	Yes	N/A	Yes	All steps were completed correctly except step 1	No	Yes	All steps were followed and done correctly except step 1	11:42:00	11:49:00
Yes	Yes	Yes	N/A	No	N/A	No	Participant could not identify the buffer pot	No	But was hesitant on how to lance	No	N/A	Yes	N/A	No	Participant only pushed to break the seal of the buffer pot	No	N/A	No	Yes	Participant was hesitant in most steps	11:30:00	11:49:00
					EXCLUSION		Exclusion		Exclusion		Exclusion		Exclusion	Exclusion	Exclusion					Exclusive	Exclusion
Yes	Yes	Yes	N/A	No	N/A	Yes	Participant started by standing the test tube into the hole and participant realised test tube is not the buffer pot, after few minutes participant stand the buffer pot into the hole	No	N/A	No	N/A	Yes	N/A	Yes	N/A	Yes	Participant had bit difficulty on step 1	No	Yes	All steps were followed but step 1 was bit confusing the participant.	12:07:00	12:19:00
Yes	Yes	Yes	N/A	No	N/A	Yes	N/A	No	N/A	Yes	Participant could not press(sqeeze) the finger to form a blood droplet	No	No blood droplet was formed	No	Only pushed to break the seal of the buffer pot	No	N/A	No	Yes	N/A	12:27:00	13:39:00
Yes	Yes	Yes	N/A	No	N/A	Yes	N/A	No	But Participant was scared to lancet the finger	No	N/A	Yes	N/A	Yes	N/A	Yes	Participant completed all steps correctly	No	Yes	All steps were followed, the study participant read all steps before the test	12:45:00	12:57:00
Yes	Yes	Yes	N/A	No	N/A	Yes	N/A	No	N/A	No	N/A	Yes	N/A	Yes	N/A	Yes	N/A	No	Yes	N/A	13:56:00	14:04:00
Yes	Yes	Yes	N/A	No	N/A	Yes	N/A	No	N/A	No	N/A	No	Squeeze was not done by the participant	Yes	N/A	Yes	Participant fill the test tube with less blood due to squeeze was not done	No	Yes	No steps were skipped and participant had difficulty filling the capillary with enough blood	13:53:00	13:57:00
Yes	Yes	Yes	N/A	No	N/A	Yes	N/A	No	N/A	No	N/A	Yes	N/A	Yes	N/A	Yes	N/A	no	Yes	N/A	10:05:00	10:12:00
Yes	Yes	Yes	N/A	No	N/A	Yes	N/A	No	N/A	Yes	The participant did not squeeze the finger	No	Poor squeeze resulted less amount of blood into the capillary	Yes	N/A	Yes	Participant had difficulty filling the capillary with enough blood due to poor squeeze	No	Yes	No steps were skipped and no questions were asked by participant	09:42:00	09:51:00
Yes	Yes	Yes	N/A	No	N/A	Yes	N/A	No	N/A	No	N/A	Yes	N/A	Yes	N/A	Yes	N/A	No	Yes	N/A	09:40:00	09:49:00
Yes	Yes	Yes	N/A	Yes	Could not find tear point	No	Could not find the hole but after a few minutes the participant got the hole below	No	N/A	No	N/A	Yes	N/A	Yes	N/A	Yes	N/A	No	Yes	All steps were followed, participant asked many questions during the process	10:16:00	10:30:00
Yes	Yes	Yes	Participant is old and eyesight is not good irregardless that spectacles were worn	No	N/A	No	Participant eyesight is not too good to see the stand	Yes	Participant lance the test strip, participant quit the process	Yes	Participant quit the process	No	Participant quit the process	No	Quit	No	N/A	Yes	No	N/A	10:31:00	10:44:00
Yes	Yes	Yes	N/A	No	N/A	Yes	N/A	No	N/A	No	N/A	Yes	N/A	Yes	N/A	Yes	The entire process was done correctly	No	Yes	All steps were followed and done correctly without asking questions	12:01:00	12:06:00
Yes	Yes	Yes	N/A	No	N/A	Yes	N/A	No	N/A	No	N/A	Yes	N/A	Yes	N/A	Yes	N/A	No	Yes	N/A	12:37:00	12:45:00
Yes	Yes	Yes	N/A	No	N/A	Yes	N/A	No	But the pt lancet the wrong finger	No	N/A	Yes	N/A	Yes	N/A	Yes	N/A	No	Yes	No steps were skipped	12:36:00	12:49:00
Yes	Yes	Yes	N/A	No	N/A	Yes	N/A	No	N/A	No	N/A	Yes	N/A	Yes	N/A	Yes	N/A	No	Yes	N/A	14:49:00	14:58:00
Yes	Yes	Yes	N/A	No	Could not find tear point, participant used the key to tear the pouch	Yes	Started by trying to stand the test tube first and participants realised for standing buffer pot	Yes	Pt lancet the wrong finger after a long time of searching the safety lancet	Yes	Squeeze was not done	No	There was a less blood into the pt finger	Yes	N/A	Yes	N/A	No	Yes	Participant had difficulty on step 1 and 2	14:40:00	15:02:00

## Sheet: SECTION B 
MOCK DEVICE RESULT: NEGATIVE	MOCK DEVICE RESULT: FAINT POSITIVE	MOCK DEVICE RESULT: POSITIVE	MOCK DEVICE RESULT: INVALID	COMMENTS	SEQUENCE OF MOCK RESULTS
Negative	Positive	Positive	Invalid/test did not work	N/A	I,P,N,F
Negative	Negative, Could see one line	Positive	Negative, Thought no lines means negative	Participant was hesitent almost every step of the test not comparing with the IFU.	F,I,N,P
Negative	Negative, can see one line	Positive	Invalid/test did not work	N/A	N,F,I,P
Negative	Positive	Positive	Invalid/test did not work	Well interpreted	N,F,I,P
Negative	Positive	Positive	Invalid/test did not work	N/A	P,F,I,N
Negative	Positive	Positive	Do not know/Not sure	N/A	P,N,I,F
Negative	Positive	Positive	Invalid/test did not work	N/A	I,F,N,P
Negative	Positive	Positive	Do not know/Not sure	Lack of concentration	P,N,F,I
Negative	Positive	Positive	Invalid/test did not work	N/A	I,N,F,P
Negative	Negative	Positive	Do not know/Not sure	Sometimes did not concentrate- was quick	F,N,P,I
Negative	Positive	Negative	Invalid/test did not work	N/A	P,F,I,N
Negative	Positive	Positive	Do not know/Not sure	N/A	I,N,P,F
Negative	Positive	Positive	Invalid/test did not work	N/A	N,I,F,P
Negative	Positive	Positive	Invalid/test did not work	N/A	N,F,I,P
Negative	Negative	Positive	Invalid/test did not work	N/A	I,F,N,P
Negative	Positive	Positive	Invalid/test did not work	N/A	F,P,I,N
Negative	Positive	Positive	Invalid/test did not work	N/A	P,F,I,N
Negative	Positive	Positive	Invalid/test did not work	N/A	I,N,F,P
Negative	Negative	Positive	Invalid/test did not work	Guessing- not comparing	F,P,I,N
Negative	Positive	Positive	Invalid/test did not work	N/A	N,I,F,P
Negative	Positive	Positive	Not sure,was confused by the 2 arrows pointing downwards	N/A	I,F,N,P
Negative	Negative	Positive	Negative	Did not compare instructions- only did guess work	N,I,P,F
Negative	Positive	Positive	Do not know/Not sure	N/A	P,F,I,N
Negative	Positive	Positive	Invalid/test did not work	N/A	N,I,F,P
Negative	Positive	Positive	Negative, Can see a line on the test	N/A	P,N,F,I
Negative	Positive	Positive	Invalid/test did not work	N/A	F,N,I,P
Do not know/Not sure	Negative	Positive	Invalid/test did not work	Although looking at the pictures- unable to do comparison	I,N,F,P
Positive,was confused by the lines	Positive	Positive	Invalid/test did not work	N/A	F,I,N,P
Negative	Positive	Positive	Invalid/test did not work	N/A	F,P,I,N
Negative	Positive	Positive	Positive	Not comparing well	I,F,P,N
Negative	Negative	Positive	Invalid/test did not work	N/A	I,F,N,P
Negative	Positive	Positive	Invalid/test did not work	N/A	P,N,I,F
Negative	Negative, can see one line	Positive	Invalid/test did not work	N/A	I,N,F,P
Negative	Negative	Positive	Invalid/test did not work	N/A	I,P,F,N
Negative	Negative	Positive	Negative	N/A	I,N,P,F
Negative	Positive	Positive	Invalid/test did not work	N/A	P,N,F,I
Positive	Positive	Positive	Positive	N/A	F,N,P,I
Negative	Positive	Positive	Invalid/test did not work	N/A	F,N,I,P
Negative	Positive	Invalid/ test did not work	Invalid/test did not work	Although looking and comparing at the pictures found some difficulties	P,F,I,N
Negative	Negative	Positive	Invalid/test did not work	N/A	P,I,F,N
Positive	Negative	Invalid/ test did not work	Positive	N/A	I,P,N,F
Negative	Positive	Positive	Invalid/test did not work	N/A	F,I,N,P
Negative	Positive	Positive	Invalid/test did not work	N/A	F,P,I,N
Negative	Positive	Positive	Invalid/test did not work	N/A	I,F,N,P
Negative	Negative, can see one line	Positive	Invalid/test did not work	N/A	F,N,I,P
Negative	Positive	Positive	Invalid/test did not work	N/A	I,F,N,P
Negative	Positive	Positive	Invalid/test did not work	N/A	N,F,P,I
Negative	Negative, can see one line	Positive	Negative,thought no lines means negative	N/A	I,N,P,F
Negative	Positive	Positive	Invalid/test did not work	N/A	N,F,P,I
Positive	Negative	Negative	Negative	Does guess work	N,F,P,I
Negative	Positive	Positive	Invalid/test did not work	N/A	P,N,F,I
Negative	Positive	Positive	Invalid/test did not work	N/A	N,F,P,I
Negative	Negative	Negative	Positive	Participant guessing the results, not comparing with the IFU	N,I,F,P
Negative	Negative	Negative	Negative	Unable to compare	N,F,P,I
Negative	Positive	Positive	Invalid/test did not work	N/A	I,N,F,P
Do not know/Not sure	Do not know/Not sure	Do not know/Not sure	Invalid/test did not work	Unable to interprete although looking at results	N,F,P,I
Negative	Positive	Positive	Invalid/test did not work	N/A	I,N,F,P
Negative	Positive	Positive	Invalid/test did not work	N/A	N,F,P,I
Negative	Positive	Positive	Invalid/test did not work	N/A	I,P,F,N
Positive	Negative	Positive	Invalid/test did not work	N/A	N,F,P,I
Negative	Invalid/test did not work	Positive	Invalid/test did not work	Hesitant	N,P,F,I
Negative	Positive	Positive	Invalid/test did not work	N/A	F,P,I,N
Negative	Positive	Positive	Invalid/test did not work	N/A	P,I,F,N
Negative	Positive	Positive	Invalid/test did not work	N/A	N,P,I,F
Negative	Positive	Positive	Invalid/test did not work	N/A	P,I,F,N
Negative	Positive	Positive	Invalid/test did not work	N/A	N,F,P,I
Negative	Negative	Positive	Invalid/test did not work	N/A	N,F,P,I
Negative	Negative, can see one line	Positive	Invalid/test did not work	N/A	F,I,P,N
Negative	Positive	Positive	Invalid/test did not work	N/A	I,N,F,P
Negative	Positive	Positive	Invalid/test did not work	N/A	N,F,P,I
Negative	Negative,can see one line	Positive	Invalid/test did not work	N/A	P,I,N,F
Negative	Positive	Positive	Invalid/test did not work	N/A	N,F,P,I
Negative	Positive	Positive	Invalid/test did not work	N/A	I,F,N,P
Positive,can see two strips	Positive	Positive	Invalid/test did not work	N/A	P,N,F,I
Negative	Positive	Positive	Invalid/test did not work	N/A	N,F,P,I
Positive	Positive	Negative	Invalid/test did not work	N/A	N,F,P,I
Negative	Positive	Positive	Invalid/test did not work	N/A	P,N,F,I
Negative	Positive	Positive	Invalid/test did not work	N/A	N,F,P,I
Negative	Positive	Positive	Invalid/test did not work	N/A	N,F,P,I
Negative	Positive	Positive	Invalid/test did not work	N/A	I,N,F,P
Negative	Positive	Positive	Invalid/test did not work	N/A	P,I,F,N
Negative	Negative	Negative	Negative	Not comparing	N,F,P,I
Negative	Negative	Positive	Invalid/test did not work	N/A	P,N,I,F
Negative	Positive	Positive	Invalid/test did not work	N/A	N,F,P,I
Positive	Positive	Positive	Invalid/test did not work	First did not compare	N,F,P,I
Negative	Positive	Positive	Invalid/test did not work	N/A	P,I,N,F
Negative	Positive	Positive	Invalid/test did not work	N/A	N,I,F,P
Negative	Positive	Positive	Invalid/test did not work	N/A	P,N,F,I
Negative	Positive	Positive	Invalid/test did not work	N/A	P,I,N,F
Negative	Positive	Positive	Invalid/test did not work	N/A	N,F,P,I
Negative	Positive	Positive	Invalid/test did not work	N/A	N,F,P,I
Negative	Negative	Positive	Positive	N/A	I,P,N,F
Negative	Positive	Positive	Invalid/test did not work	N/A	P,I,F,N
Positive	Invalid/test did not work	Positive	Positive	N/A	F,I,N,P
Negative	Positive	Positive	Invalid/test did not work	N/A	P,N,I,F
Negative	Positive	Positive	Invalid/test did not work	N/A	P,I,F,N
Negative	Do not know/Not sure	Positive	Invalid/test did not work	N/A	P,N,F,I
Negative	Positive	Positive	Invalid/test did not work	N/A	I,F,N,P
Negative	Negative,can see one line	Positive	Positive	N/A	I,P,F,N
Negative	Positive	Positive	Invalid/test did not work	N/A	I,F,N,P
Negative	Positive	Positive	Invalid/test did not work	N/A	N,F,I,P
Negative	Positive	Positive	Invalid/test did not work	N/A	N,F,P,I
Negative	Positive	Positive	Invalid/test did not work	N/A	I,F,N,P
Negative	Positive	Positive	Negative	The study participant interpreted well , invalid fake result incorrectly only	P,N,F,I
Negative	Positive	Positive	Invalid/test did not work	The participant had difficulties to interpret the result, and took enough time for the result	P,I,N,F
Negative	Positive	Positive	Invalid/test did not work	N/A	P,I,N,F
Negative	Positive	Positive	Invalid/test did not work	All mock results were interpreted correctly	F,P,N,I
Negative	Positive	Positive	Invalid/test did not work	N/A	F,I,P,N
Negative	Positive	Positive	Invalid/test did not work	The study participant read and interprete all the fake results correctly	I,N,P,F
Negative	Positive	Positive	Invalid/test did not work	N/A	F,I,P,N
negative	Positive	Positive	invalid/test did not work	all mock results were interpreted correctly	N,F,I,P
negative	Positive	Positive	invalid/test did not work	the study participant interpreted all fake ressults correctly	P,N,F,I
negative	Positive	Positive	invalid/test did not work	N/A	F,N,I,P
negative	negative,could not see faint line	Positive	do not know/not sure	the study participant struggled a bit to read and interpret the results	N,F,P,I
negative	Positive	Positive	invalid/test did not work	N/A	F,P,N,I
Negative	Negative	Positive	Invalid/test did not work	The participant had difficulties reading and interpreting the fake results	P,I,N,F
Negative	Positive	Positive	Invalid/test did not work	N/A	F,N,I,P
Negative	Negative, can see one line	Positive	Invalid/test did not work	N/A	P,I,F,N
Negative	Positive	Positive	Invalid/test did not work	The study participant interpreted all mock results correctly	F,N,P,I
Positive	Positive	Positive	Invalid/test did not work	The participant had difficulties to interprete faint results	N,I,P,F
negative	negative, can see the line	Positive	invalid/test did not work	N/A	F,N,I,P
negative	Positive	Positive	invalid/test did not work	N/A	F,P,N,I
Negative	Positive	Positive	Invalid/test did not work	N/A	F,I,N,P
Negative	Positive	Positive	Invalid/test did not work	N/A	I,F,N,P
Negative	Positive	Positive	Invalid/test did not work	N/A	N,F,I,P
Negative	Negative	Positive	Invalid/test did not work	faint positive results was interpreted incorrectly	P,F,N,I
Negative	Positive	Positive	Invalid/test did not work	N/A	N,I,P,F
Negative	Negative, can see one line	Positive	Invalid/test did not work	N/A	I,N,F,P
negative	Positive	Positive	invalid/test did not work	The participant interpreted all mock results correctly	N,P,I,F
negative	Positive	Positive	invalid/test did not work	N/A	F,I,N,P
Negative	negative	Positive	Invalid/test did not work	all mock results were interpreted correctly except faint positive result	F,P,N,I
Negative	Positive	Positive	Invalid/test did not work	N/A	F,P,I,N
Negative	Negative, can see one line	Positive	Invalid/test did not work	N/A	P,I,N,F
Negative	Positive	Positive	Invalid/test did not work	interpretation of mock results was done correctly	P,F,N,I
Negative	Positive	Positive	Invalid/test did not work	N/A	F,P,N,I
Negative	Positive	Positive	Negative	Invalid ,faint positive results was interpreted as negative results	P,I,F,N
Negative	Positive	Positive	Invalid/test did not work	N/A	I,F,N,P
Negative	Positive	Positive	Invalid/test did not work	N/A	P,N,I,F
Negative	Positive	Positive	Invalid/test did not work	All mock results were interpreted correctly	P,N,I,F
Negative	Negative,can see one line	Positive	Invalid/test did not work	N/A	F,P,N,I
Negative	Positive	Positive	Invalid/test did not work	All mock results were interpreted correctly	F,I,N,P
Negative	Positive	Positive	Invalid/test did not work	N/A	F,P,N,I
Negative	Positive	Positive	Invalid/test did not work	N/A	F,I,P,N
Negative	Positive	Positive	Invalid/test did not work	N/A	P,I,F,N
Negative	Positive	Positive	Invalid/test did not work	N/A	P,I,F,N
Negative	Positive	Positive	Invalid/test did not work	All fake results were interpreted correctly	I,N,F,P
Negative	Positive	Positive	Invalid/test did not work	N/A	F,I,P,N
Negative	Positive	Positive	Invalid/test did not work	All faint results were interpreted correctly	P,I,N,F
Negative	Positive	Positive	Invalid/test did not work	N/A	N,P,I,F
Negative	Positive	Positive	Invalid/test did not work	interpretation was done correctly	N,P,I,F
Negative	negative, can see one line	Positive	Invalid/test did not work	N/A	F,I,N,P
Negative	Positive	Positive	Invalid/test did not work	N/A	I,P,N,F
Negative	Positive	Positive	Invalid/test did not work	Interpretation was done correctly	N,I,P,F
Negative	Negative, can see one line	Positive	Invalid/test did not work	N/A	I,F,P,N
Negative	Negative, could not see faint line	Positive	Invalid/test did not work	faint positive was interpreted as negative, participant said " one line is not visible" which is faint line	F,I,P,N
Exclusion		Exclusion	Exclusion	Exclusion
Negative	Positive	Positive	Invalid/test did not work	N/A	F,P,I,N
Negative	Positive	Negative	Invalid/test did not work	The participant referred the IFU, and noticed the interpretation was incorrectly, participant started again	N,F,N,P
Negative	Positive	Positive	Invalid/test did not work	N/A	F,P,I,N
Negative	Positive	Positive	Invalid/test did not work	All faint results were interpreted correctly	N,F,P,I
Negative	Positive	Positive	Invalid/test did not work	N/A	F,I,N,P
Negative	Positive	Positive	Invalid/test did not work	N/A	I,N,F,P
Negative	Positive	Positive	Invalid/test did not work	Interpretation was done right	N,I,P,F
Negative	Positive	Positive	Invalid/test did not work	N/A	P,I,N,F
Negative	Positive	Positive	Invalid/test did not work	N/A	F,P,N,I
Negative	Positive	Positive	Invalid/test did not work	All mock results were interpreted correctly	N,I,P,F
Negative	Positive	Positive	Invalid/test did not work	The interpretation of the fake results was done perfect	F,I,N,P
Negative	Negative, can see one line	Positive	Invalid/test did not work	N/A	F,N,I,P
Negative	Positive	Positive	Invalid/test did not work	All faint results were interpreted correctly	I,F,P,N
Negative	Negative, can see one line	Positive	Invalid/test did not work	N/A	N,F,I,P
negative	Positive	Positive	Invalid/test did not work	N/A	N,P,F,I
negative	Positive	Positive	Invalid/test did not work	The study participant had difficulties interpreting the fake results	F,I,N,P
negative	Positive	Positive	Invalid/test did not work	Interpretation was done effective	N,F,I,P
negative	negative, can see one line	Positive	Invalid/test did not work	N/A	P,F,I,N
negative	negative, can see one line	Positive	Invalid/test did not work	N/A	P,I,N,F
negative	Positive	Positive	Invalid/test did not work	All faint results were interpreted correctly and invalid result , the participant was confused a bit	I,P,F,N
negative	Negative	Positive	Invalid/test did not work	Faint result was interpreted incorrectly	P,F,I,N
Negative	Positive	Positive	Invalid/test did not work	Interpretation completed successful	I,F,P,N
Negative	Positive	Positive	Invalid/test did not work	N/A	P,I,N,F
Negative	Positive	Positive	Invalid/test did not work	N/A	N,F,P,I
Negative	Positive	Positive	Invalid/test did not work	N/A	P,I,N,F
Negative	Negative,can see one line	Positive	Invalid/testdid not work	N/A	P,I,N,F
Negative	Positive	Positive	Invalid/test did not work	N/A	N,F,I,P
Positive	Do not know/Not sure	Positive	Negative	The participant had a huge problem of interpreting the mock results	P,I,F,N
Negative	Positive	Positive	Invalid/test did not work	All fake results were interpreted correctly	P,N,I,F
Negative	Positive	Negative	Do not know/not sure	N/A	P,N,F,I
Exclusion	Exclusion	Exclusion	Exclusion	Exclusion
Negative	Positive	Positive	Invalid/test did not work	Interpretation was done appropriate	P,I,N,F
Negative	Positive	Positive	Invalid/test did not work	N/A	P,I,F,N
Positive	Positive	Positive	Invalid/test did not work	All faint results were interpreted correctly except negative	P,F,N,I
Negative	Positive	Positive	Invalid/test did not work	N/A	N,F,I,P
Negative	Positive	Positive	Invalid/test did not work	N/A	N,F,I,P
Negative	Positive	Positive	Invalid/test did not work	N/A	P,I,F,N
Negative	Positive	Positive	Invalid/test did not work	All faint results were interpreted correctly	F,N,P,I
Negative	Positive	Positive	Invalid/test did not work	N/A	P,I,N,F
Negative	Negative	Positive	Invalid/test did not work	Participant had difficult interpreting results	P,N,F,I
Negative	Positive	Positive	Invalid/test did not work	N/A	I,N,F,P
Negative	Negative	Positive	Invalid/test did not work	Participant struggle a bit interpreting the results	F,N,I,P
Negative	Positive	Positive	Invalid/test did not work	N/A	I,P,N,F
Negative	Positive	Positive	Positive	Participant had a bit problem interpreting faint positive	F,I,P,N
Negative	Positive	Positive	Invalid/test did not work	N/A	P,N,I,F
Negative	Positive	Positive	Invalid/test did not work	Participant interpreted, all fake result are correctly	N,I,F,P

## Sheet: SECTION C
GENDER	AGE BAND	EDUCATION LEVEL	PT ID	1. When was the last time you had an HIV test done?	2. Did you use the Instructions sheet?	If NO, please explain	3. Were the instructions easy to follow? Were the pictures helpful?	4. Was the device easy to use?	If NO, please explain the steps that were difficult or confusing	5. How long should you wait before reading your result?	6. Were you confident with performing this test on your own?	If NO, please explain why you were not?	7. Was it easy for you to INTERPRET the mock results? If NO, please explain	8. What should you do if you have a negative result?	9. What should you do if you have a positive result?	10. Would you use this test again?	11. Would you prefer to use this test at home or get tested at a clinic?	12. Would you recommend this test to a sexual partner/friend?	13. What are your 3 favourite things about this test?	14. What are your least favourite things about this test?
Male	26-35	≥ Tech	001-0051-D	2015-10-01	Yes	N/A	Yes, Pictures help	Yes	N/A	15 minutes	Yes	N/A	Yes	Jump up and down	Consult at the Hospital	Yes	Home test	Yes	Privacy, Simple to use, Easy to understand	The pricking
Male	26-35	≥ Gr 8	001-0052-D	Never test in life	No	Participant was not following the instruction	No, It was hard, could not understand the diagrams	Yes	N/A	10 minutes	No	It was first time doing the test, I was scared	No, Did not understand the lines	Refer my partner to test	Go to the Hospital	Yes	Home test	Yes	Privacy	None
Female	46-55	≥ Gr 8	001-0053-D	2016-01-01	No	Got confused with instruction sheet	Instructions not easy to follow and issue with sight	Yes, if you follow instructions	N/A	15 minutes	No	Because she was nervous	Yes	Accept- continue with life and be careful	Take care of yourself- healthy living lifestyle	Yes	Clinic because there is counselling	Yes	Easy, Private,get result quickly	Handling of box from the opening part
Male	18-25	≥ Tech	001-0054-D	2016-06-01	Yes	N/A	Yes	Yes, except inserting buffer pot on the box	N/A	15 minutes	Yes	N/A	Yes	Practice safe sex	Consult at the health care facility	Yes	Home test	Yes	Instructions easy to follow, Gadgets easy to use, It is attractive	The pricking part
Male	36-45	≥ Tech	001-0055-D	2014-12-01	Yes	N/A	Yes, Pictures are helpful	Yes	N/A	15 Minutes	Yes	N/A	Yes	Condomise	Start Arv's	Yes	Home test	Yes	Instructions are clear,Privacy, Easy to use	None
Male	26-35	≥ Gr 8	001-0056-D	2016-04-01	No	Concluded that kit can be used	Yes,You just need time no rush	No	If instructions followed there would not be any problems	15 minutes	No	New stuff	Yes	Counselling	Continue couselling	Yes	Home test	Yes	Clinic is far, Always available, Can be used anytime	Where there is no couselling wrong decisions can be made
Female	18-25	≥ Gr 8	001-0057-D	2015-10-01	Yes	N/A	Yes, Pictures help	Yes	N/A	15 minutes	Yes	N/A	Yes	Stay protected, Condomised	Seek counselling at a clinic	Yes	Clinic	Yes	Easy to use, Instruction are clear, Photos are clear	Pricking
Female	36-45	≤ Gr 7	001-0058-D	2010-11-01	No	Got carried away	No, Did not use them	No	Because instructions were not read- devices were confusing	15 minutes	No	Did not follow instructions	Yes	Nothing	Take treatment	Do not know	Clinic	Yes	Know your status	Instructions not easy to follow
Male	18-25	≥ Gr 8	001-0059-D	2015-06-16	Yes	N/A	Yes, Pictures help	Yes	N/A	15 minutes	No	I was scared	Yes	Test after 3 months	Go to the clinic	Yes	Home test	Yes	Self testing, Instructions are easy to follow, Its fast	Pricking myself
Male	18-25	≥ Gr 8	001-0060-D	Never done HIV test	Yes	N/A	Yes	Yes	N/A	15 minutes	Yes	N/A	Yes	Re-test at some stage	Seek medical intervention	Yes	Home	Yes	Simple, Results fast, Painless	Nothing
Male	26-35	≥ Gr 8	001-0061-D	Never tested	Yes	N/A	Yes, pictures help	Yes	N/A	15 minutes	Yes	N/A	Yes	Condomise	Go for couselling at a hospital	Yes	Clinic	Yes	New experience in self test, it safe to use	N/A
Male	46-55	≥ Tech	001-0062-D	Have never been done	Yes	N/A	No- for illiterate people might be difficult especially the buffer pot it does not state that you should push harder	Yes	N/A	15 minutes	No	Somehow doubtful	Yes	Be happy	Go to the clinic for further management	Yes	Home	Yes- especially young people	Privacy, No pressure, make your own decisions	First page of instructions is confusing
Female	26-35	≤ Gr 7	001-0063-D	2012	Yes	N/A	Yes, pictures are clear	Yes	N/A	30 minutes	Yes	N/A	Yes	Condomise	Go to the clinic	Yes	Clinic	No	Simple to use the test, Needle is not too painful	N/A
Male	26-35	≥ Gr 8	001-0064-D	2016-02-01	No	Although looked at them- but did not follow	Yes	No	Because instructions not read- unable to use devices	30 minutes	Yes	N/A	Yes	Do not packing- be happy	Go to the clinic and get treatment and more information	Yes	Home	Yes	Privacy, not stressful, Easy	Lancing
Female	26-35	≥ Gr 8	001-0065-D	2016-07-01	Yes	N/A	Yes, pictures are helpful	Yes	N/A	15 minutes	No	I was nervous	Yes, but could not initially interpret the faint positive, could see one line	Condomise	Go to the clinic and check again	Yes	Home test	Yes	Privacy, I will see my results first	None
Male	26-35	≥ Gr 8	001-0066-D	2013	Yes	N/A	Yes, pictures help	Yes	N/A	15 minutes	Yes	N/A	Yes	Condomise	Go to the clinic	Yes	Home test	Yes	Self testing, interpreting results(fake) on my own	Pricking myself
Male	18-25	≤ Gr 7	001-0067-D	Never tested	Yes	N/A	Yes, pictures help	Yes	N/A	15 minutes	Yes	N/A	Yes	Condomise	Go to the clinic	Yes	Clinic	No	Learning on how to test myself	None
Male	18-25	≥ Gr 8	001-0068-D	2015-11-01	Yes	N/A	Yes, pictures are helpful	Yes	N/A	15 minutes	Yes	N/A	Yes	Condomise	Go for Arv's	Yes	Home test	Yes	Easy to use, Save time from going to clinic	None
Female	36-45	≥ Gr 8	001-0069-D	2012-06-01	No	Got confused- realized late what to do	Easy	Yes	N/A	15 minutes	Yes	N/A	Yes	Continue protecting self	Continue protecting	Yes	Clinic	Yes	Easy, Simple, Fast	None
Female	36-45	≥ Gr 8	001-0070-D	2016-06-01	Yes	N/A	Yes, pictures help	Yes	N/A	15 minutes	Yes	N/A	Yes	Condomise	Go to the clinic	Yes	Home test	Yes	Self testing, Seeing results/ interpreting results myself, No queues	N/A
Male	18-25	≥ Gr 8	001-0071-D	2016-02-01	Yes	N/A	Yes, pictures help a lot	Yes	N/A	15 minutes	Yes	N/A	Yes, except for the invalid test, it confused me	Condomise always	Go to the clinic	Yes	Home test	Yes	Simple to use,not too painful, intsructions are clear	None
Female	18-25	≥ Gr 8	001-0072-D	2016-03-01	Yes	N/A	Yes	Yes	N/A	3 minutes	Yes	N/A	Yes	Be happy	Be stressed- accept then take treatment	Yes	Home	Yes	Simple	None
Female	18-25	≥Gr 8	001-0073-D	2014-03-01	Yes	N/A	Yes	Yes	N/A	15 minutes	Yes slightly	N/A	Yes	Protect self	Take treatment	Yes	Home	Yes	Easy to use, Private	None
Male	46-55	≥ Gr 8	001-0074-D	2016-07-01	Yes	N/A	Yes	Yes	N/A	15 minutes	Yes	N/A	Yes	Do nothing	Get treatment	Yes	Home	Yes	Easy, Quick	N/A
Male	26-35	≥ Gr 7	001-0075-D	2015-10-01	Yes,only confused by english	N/A	Yes, pictures help	Yes	N/A	15 minutes	Yes	N/A	Yes,except invalid test	Condomise	Go to the clinic	Yes	Home test	Yes	Easy to use	Pricking myself
Male	26-35	≥ Gr 8	001-0076-D	2014	Yes	N/A	Yes, pictures help	Yes	N/A	15 minutes	Yes	N/A	Yes	Advice partner to test	Seek counselling	Yes	Home test	Yes	Simple to use	None
Male	26-35	≤ Gr 7	001-0077-D	Never	No	N/A	No	No	Every step was difficul	15 minutes	Yes	N/A	No, steps difficult to follow	Read more about HIV and protection	Take treatment	No	Home	Yes	Safe	None
Male	36-45	≥ Gr 8	001-0078-D	Never tested	Yes	N/A	Yes, pictures help	Yes	N/A	15 minutes	Yes	N/A	Yes, was confused with the negative test result	Condomise	Go to the clinic	Yes	Clinic	Yes	Easy to use	None
Female	36-45	≥ Tech	001-0079-D	2012	Yes	N/A	No, it was first time using them, pictures help	Yes	N/A	15 minutes	Yes	N/A	Yes	Condomise	Go to the clinic	Yes	Home test	Yes	Privacy	None
Male	46-55	≥ Tech	001-0080-D	2015-07-01	Yes	N/A	Yes, if you concentrate	Yes	N/A	15 minutes	Yes	N/A	Yes	Abstain	Be positive-focus- use protection	Yes	Clinic	Yes	Know your results	None
Male	46-55	≥ Gr 8	001-0081-D	2013	Yes	N/A	Yes, pictures help	Yes	N/A	15 minutes	Yes	N/A	Yes, except for the faint positive	Re-test after 3 months	Go to the clinic	Yes	Home test	Yes	Confidential results, Privacy	None
Male	26-35	≥ Gr 8	001-0082-D	2015-08-01	Yes	N/A	Yes	Yes	N/A	15 minutes	Yes	N/A	Yes	Happy- continue with life	Stessed - Take treatment	Yes	Home	Yes	Simple	None
Female	56-65	≤ Gr 7	001-0083-D	2000	Yes	N/A	Yes, Pictures help	No, I had too little blood	N/A	15 minutes	No	Was scared as I was seeing test for the first time	Yes, except for faint positive, could see one line	Happy	Get medication at the clinic	Yes	Clinic	Yes	Immediate results, Privacy	None
Male	36-45	≥ Tech	001-0084-D	2009-01-01	Yes	N/A	Yes	Yes	N/A	15 minutes	Yes	N/A	Yes	From that point- protect self by using condom	Check CD4 if qualify for treatment, Live positive life- quit bad habits	Yes	Home	Yes	Comfortable, no many devices/ Gadgets,Interpretation clear/ not complicated	Anticipation of results
Male	56-65	≤ Gr 7	001-0085-D	2014	Yes	N/A	Yes, pictures help	Yes	N/A	15 minutes	Yes	N/A	No, It was hard to see which lines; was supposed to see as they are two arrows also pointing down	Condomise	Go to the clinic	Yes	Clinic	Yes	Easy to use	None
Male	56-65	≤ Gr 7	001-0086-D	2014	Yes	N/A	Yes, pictures help	Yes	N/A	15 minutes	Yes	N/A	Yes	Test again after 3 months	Go to the clinic	Yes	Clinic	Yes	Privacy	None
Female	46-55	≤ Gr 7	001-0087-D	2015-12-01	Yes	N/A	Yes	Yes	N/A	30 minutes	No	Worried about results	No, confusing	Do not know	Accept	Yes	Clinic	Yes	Self testing, see first, easy	None
Female	46-55	≥ Gr 8	001-0088-D	2014	Yes	N/A	Yes, pictures help	Yes	N/A	15 minutes	Yes	N/A	Yes	Re- test again in 3 months	Go to the clinic	Yes	Home test	Yes	No queue, privacy, easy to use	None
Male	26-35	≤ Gr7	001-0089-D	2015-12-01	Yes	N/A	Yes	Yes	N/A	44 minutes	Yes	N/A	No	Happy	Go to nearest healthcare facility and take treatment	Yes	Home	Yes	Sametime result, Privacy	None
Female	26-35	≥ Gr 8	001-0090-D	2007	Yes	N/A	Yes, pictures help	Yes	N/A	20 minutes	Yes	N/A	Yes, except for the faint positive	Test regularly	Go to the clinic	Yes	Home test	Yes	Self testing alone	None
Female	36-45	≥ Gr 8	001-0091-D	2009	Yes	N/A	Yes	Yes	N/A	30-45 minutes	Yes	N/A	Yes	Use protection from then on	Ask for help on how to live and protecting myself	Yes	Home	Yes	Private, Do not go to queue at the clinic, secretive	None
Female	36-45	≥ Gr 8	001-0092-D	2014	Yes	N/A	Yes, picture help	Yes	N/A	15 minutes	Yes, but nervous	N/A	Yes	Encourage partner to test	Seek help at a local clinic	Yes	Home test	Yes	Easy to use, it confidential, no queue	None
Female	26-35	≥ Gr 8	001-0093-D	2013-10-01	Yes	N/A	Yes	Yes	N/A	20 minutes	Yes	N/A	Yes	Take care of self	Go to local clinic for further management( counselling)	Yes	Home	Yes	Privacy,Easy, Quick	If not sure- can not match well
Male	36-45	≥Tech	001-0094-D	2015	Yes	N/A	Yes,pictures help	Yes	N/A	15 minutes	Yes	N/A	Yes	Re-test after 3 months	Go to the clinic	Yes	Home test	Yes	Privacy,Easy to use	Pricking myself
Male	26-35	≥ Tech	001-0095-D	2015-09-01	Yes	N/A	Yes, pictures help	Yes	N/A	15 minutes	Yes	enough a bit nervous	Yes,except the faint positive	Re-test again after 3 months	Go to the clinic	Yes	Home test	Yes	Privacy,easy to do it, confidentiality	None
Female	26-35	≥Tech	001-0096-D	2015-09-01	Yes	N/A	Yes, pictures help	Yes	N/A	15 minutes	Yes	N/A	Yes	Re-test again after 3 months	Go to the clinic for second opinion	Yes	Home	Yes	Privacy, Do it in the comfort of own home, easy to use	Pricking
Male	18-25	≥ Gr 8	001-0097-D	2015-06-01	Yes	N/A	Yes	Yes	N/A	45 minutes	No	N/A	Yes	Continue with life no changes	Going to the nearest clinic	Yes	Home	No	Lancing not painful, pictures nice to follow, interesting	None
Male	36-45	≥ Gr 8	001-0098-D	Never tested	Yes	N/A	Yes, pictures help	Yes	N/A	15 minutes	Yes	N/A	No,the faint positive and invalid result confused me, did not look at the test closely	Be happy	Go to the clinic	Yes	Home test	Yes	It's fast to use, confidentiality, test is simple	None
Male	26-35	≥ Gr 8	001-0099-D	2016-07-01	Yes	N/A	Yes	Yes	N/A	15 minutes	Yes	N/A	Yes	Take care of self	Go to the nearest clinic	Yes	Home	Yes	Convenient, Do at own time, easy to use	None
Male	46-55	≥ Gr 8	001-0100-D	2016-01-01	Yes	N/A	Yes	Yes	N/A	30-40 minutes	Yes	N/A	Yes	Be happy-continue protection	Go to healthcare facility	Yes	Home	Yes	Self done, check own results, trustworthy	Does not give same time results
Male	18-25	≥ Gr 8	001-0101-D	2016-06-01	Yes	N/A	Yes, pictures help	Yes	N/A	15 minutes	Yes	N/A	Yes	Be happy	Go to the clinic	Yes	Home test	Yes	Testing self and getting own results alone. Easy to use	None
Male	36-45	≥ Gr 8	001-0102-D	2011-09-01	Yes	N/A	Yes	Yes	N/A	20 minutes	Yes	N/A	Yes	Show partner- encourage partner to test	Tell parner- check CD4 count modify life style- live positive	Yes	Home	Yes	Portable, convenient, builds trust	None
Male	46-55	≤ Gr 7	001-0103-D	Never tested	Yes	N/A	No,english was a problem, did not understand the pictures	No, failed to form the blood	N/A	Not sure	No, was scared	N/A	No, results are confusing	Test again	Go to the clinic	No	Clinic	No	None	None
Female	56-65	≤ Gr 7	001-0104-D	2014	Yes	N/A	Yes	Yes	N/A	15 minutes	Yes	N/A	Yes	Re-test	Go to the clinic	Yes	Home	Yes	Private, Easy	None
Male	26-35	≥ Gr 8	001-0105-D	2015-11-01	Yes	N/A	Yes, pictures help	Yes	N/A	15 minutes	Yes	N/A	Yes	Re-test after 3 months	Go to the clinic	Yes	Home test	Yes	Testing alone at home. Easy to use	None
Male	56-65	≥ Gr 8	001-0106-D	2000	Yes	N/A	Yes	Yes	N/A	3 minutes	Yes	N/A	Yes	Relax	Go to clinic	Yes	Clinic	Yes	Private, Fast, Not harmful	Opening the pack
Female	26-35	≥ Gr 8	001-0107-D	2016-02-01	Yes	N/A	Yes,Pictures do help	Yes	N/A	15 minutes	Yes	N/A	Yes	Re-test after 6 months	Go to the doctor and get counselling	Yes	Home test	Yes	Easy to use	Pricking
Female	36-45	≥ Gr 8	001-0108-D	2014-01-01	Yes	N/A	Yes	Yes	N/A	15 minutes	Yes	N/A	Yes	Continue playing safe with safe sex practices	Stressed- go for counselling	Yes	Home	Yes	Simple, No needles, Private	None
Male	26-35	≥ Gr 8	001-0109-D	2013	Yes	N/A	Yes, pictures help	Yes	N/A	15 minutes	Yes	N/A	Yes	Live a healthy life	Seek counselling	Yes	Home test	Yes	Privacy, Easy to use	None
Male	18-25	≥ Gr 8	001-0110-D	Have never done	Yes	N/A	No, complicated	No	Not familiar	Do not know	No	N/A	No	Place safe	Take treatment	Yes	Home	Yes	Easy	None
Female	36-45	≥ Tech	001-0111-D	2015-04-01	Yes	N/A	Yes, but only if you understand english only pictures are easy	Yes	N/A	20 minutes	Yes	N/A	Yes	Protect self	Go to nearest health centre	Yes	Home	Yes	Private, Safe, Empowers	None
Male	36-45	≤ Gr 7	001-0112-D	2016-05-01	Yes	N/A	Yes, pictures help	Yes	N/A	15 minutes	Yes	N/A	Yes	Re-test after 3 months	Go to the clinic	Yes	Home test	Yes	Easy to use, safe to use	None
Male	26-35	≥ Gr 8	001-0113-D	2015-10-01	Yes	N/A	Yes, pictures help	Yes	N/A	15 minutes	Yes	N/A	Yes	Re-test after 3 months	Go to the hospital	Yes	Home test	Yes	Easy to use, Lancet not too painful,easy to see results at the same time	None
Male	18-25	≤ Gr 7	001-0114-D	2013- month unknown	Yes	N/A	Yes	Yes	N/A	3 minutes	Yes	N/A	Yes	Re-test after three months	Go to clinic	Yes	Home	Yes	Not nervous, private, Easy	None
Male	36-45	≥ Gr 8	001-0115-D	2016-06-01	Yes	N/A	Yes,pictures help	Yes	N/A	15 minutes	Yes	N/A	Yes	Be happy	Go to the clinic for ARV's	Yes	Home test	Yes	Easy to use,Faster to get results,It’s a personal test	None
Female	26-35	≤ Gr 7	001-0116-D	2015-10-01	Yes	N/A	Yes	Yes	N/A	45 minutes	Yes	N/A	Yes	Be happy	Go to clinic for counselling and get treatment	Yes	Home	Yes	Intructions, Lancing, Interesting	None
Female	26-35	≥ Gr 8	001-0117-D	2013-03-01	Yes	N/A	Yes	Yes	N/A	15 minutes	No	Did not trust test	Yes	Re-test to make sure	Take treatment	Yes	Clinic	Yes	Devices,Simple,Intructions	None
Female	26-35	≥ Gr 8	001-0118-D	2016-08-01	Yes	N/A	Yes pictures help	Yes	N/A	15 minutes	Yes	N/A	Yes,except for faint positive	Condomise	Go to the clinic	Yes	Home test	Yes	Easy to use,See results alone	None
Female	26-35	≥ Gr 8	001-0119-D	2016-03-01	Yes	N/A	Yes,pictures help	Yes	N/A	15 minutes	Yes	N/A	Yes	Tell partner	Go to the clinic for counselling	Yes	Home test	Yes	Not painful,Easy to use,Privacy	N/A
Male	26-35	≥ Tech	001-0120-D	2016-02-01	Yes	N/A	Yes	Yes	N/A	15 minutes	Yes	N/A	Yes	Stay negative-protection	Tell next of kin- get help	Yes	Home	Yes	Not complicated,Simple language,Private	Time frame
Male	26-35	≤ Gr 7	001-0121-D	2011	Yes	N/A	Yes,pictures help	Yes	N/A	15 minutes	Yes	N/A	Yes,except for faint positive	Re-test again after 3 months	Go to the clinic	Yes	Home test	Yes	Easy to use	None
Male	36-45	≤ Gr 7	001-0122-D	2011	Yes	N/A	Yes	Yes	N/A	20 minutes	Yes	N/A	Yes	Stay clean-protect	Go to the nearest clinic for treatment	Yes	Home	Yes	Easy,Private,Get results quick	Language issue
Female	36-45	≥ Tech	001-0123-D	2015	Yes	N/A	Yes, pictures help	Yes	N/A	15 minutes	Yes	N/A	Yes	Encourage others to test	Seek counselling	Yes	Clinic	Yes	Product easy to use	Pricking
Female	36-45	≤ Gr 7	001-0124-D	2015-02-01	Yes	N/A	Yes, pictures help	No, was confused on how to do it	N/A	20 minutes	No	Was first time seems the test	Yes, except for negative,thought the arrows poiting down were the line	Condomise	Go to the clinic	Yes	Clinic	Yes	Easy to use	None
Male	26-35	≥ Tech	001-0125-D	2015-08-01	Yes	N/A	Yes	Yes	N/A	15 minutes	Yes	N/A	Yes	Be happy	Seek professional help-CD4 check life style charges- condomise	Yes	Home	Yes	Easy,private, lance not hurting	None
Female	36-45	≤ Gr 7	001-0126-D	Never done	Yes	N/A	Yes	Yes	N/A	15 minutes	No	Painful	No, confusing	Protect self	Protect	Yes	Clinic	Yes	Devices, Lancer	None
Female	56-65	≥ Gr 8	001-0127-D	2012	Yes	N/A	Yes, pictures help a lot	Yes	N/A	15 minutes	Yes	N/A	Yes	Will be happy	Take medication	Yes	Home test	Yes	Instructions are easy to use,You will be sure about your health	None
Male	36-45	≥ Tech	001-0128-D	2016-05-01	Yes	N/A	Yes	Yes	N/A	15 minutes	Yes	N/A	Yes	Happy	Worried- go to the nearest health facility to re-test, get treatment	Yes	Home	Yes	Easy, Accessible,Quick results	Buffer stand to be bigger
Female	36-45	≥ Gr 8	001-0129-D	2008	Yes	N/A	No, Difficult to follow	No	N/A	15 minutes	Yes	N/A	Yes	Be happy- re-test after three months	Go to the clinic for further management	Yes	Home	Yes	Privacy, Easy, Fast	None
Female	26-35	≥ Tech	001-0130-D	2016-07-01	Yes	N/A	Yes,pictures help	Yes	N/A	15 minutes	Yes	N/A	Yes	Condomise	Take treatment	Yes	Home test	Yes	Fast to use, privacy	None
Female	26-35	≥ Tech	001-0131-D	2016-07-01	Yes	N/A	Yes, pictures help	Yes	N/A	15 minutes	Yes	N/A	Yes	Condomise	Get counselling	Yes	Home	Yes	It easy to use, Confidentiality	None
Female	46-55	≥ Gr 8	001-0132-D	2016-06-01	Yes	N/A	No, Complicated- pictures clear	No	Difficult to use	45 minutes	Yes	N/A	No, line issue	Take care by using protection	Tell partner to check and protect self	No	Clinic	Yes	Knowing status, Private	Complicated
Female	46-55	≤ Gr 7	001-0133-D	2012	Yes	N/A	Yes, pictures help	Yes	N/A	15 minutes	Yes	N/A	Yes,except for faint positive	Cousult partner to test too	Go to the clinic	Yes	Home test	Yes	Self testing,Easy to use the test	None
Female	26-35	≥ Gr 8	001-0134-D	2016-08-01	Yes	N/A	Yes	Yes	N/A	15 minutes	Yes	N/A	Yes	Maintain the negative status	Go to clinic for further management	Yes	Home	Yes	Private,Self done, Does not take long	Pricking self
Male	36-45	≥ Tech	001-0135-D	2009	Yes	N/A	Yes	Yes	N/A	45 minutes	No	Doubtful	Yes	Test again	Re- test	Yes	Home	Yes	Privacy,Anytime,Do it at home	Pricking- some pictures not clear
Male	26-35	≥ Tech	001-0136-D	2012	Yes	N/A	Yes, pictures help	Yes	N/A	15 minutes	Yes	N/A	Yes	Be faithful to one partner	Go to the clinic	Yes	Home test	Yes	Privacy, Easy to use	Nothing
Female	36-45	≥ Tech	001-0137-D	2015	Yes	N/A	Yes, pictures help	Yes	N/A	15 minutes	Yes	N/A	Yes	Condomise	Take treatment	Yes	Clinic test	Yes	Easy to use	None
Female	46-55	≥ Tech	001-0138-D	2016-06-01	Yes	N/A	Yes	Yes	N/A	15 minutes	Yes	N/A	Yes	Be careful- protect self	Be stressed- go to clinic- can re-test start treatment	Yes	Home	Yes	Private, Can tell people about it	None
Male	26-35	≥ Tech	001-0139-D	2016-06-01	Yes	N/A	Yes, pictures help	Yes	N/A	15 minutes	Yes	N/A	Yes	Condomise	Go to the hospital	Yes	Home test	Yes	Self testing, No going to clinic,No queues	None
Female	18-25	≥ Tech	001-0140-D	2014-05-01	Yes	N/A	Yes	Yes	N/A	15 minutes	No	It’s the first time doing self test	Yes	Continue with protection	Do not stress- accept- continue to protection	Yes	Home	Yes	Self testing, Explanatory,Easy	None
Female	26-35	≤ Gr 7	001-0141-D	2016-03-01	Yes	N/A	Yes, pictures help	Yes	N/A	15 minutes	Yes	N/A	Yes	Condomise	Go to the clinic for treatment	Yes	Home test	Yes	Self testing, Privacy	None
Male	36-45	≥ Gr 8	001-0142-D	2010	Yes	N/A	Yes	Yes	N/A	15 minutes	Yes	N/A	Yes	Be happy	Go to the Hospital	Yes	Home	Yes	lancing not painful,Pictures,Short time- no lining at clinic	None
Female	26-35	≥ Tech	001-0143-D	2016-07-01	Yes	N/A	Yes, pictures help	Yes	N/A	15 minutes	Yes	N/A	Yes	Condomise	Get treatment	Yes	Clinic	Yes	Easy and simple to use,privacy	None
Female	36-45	≥ Tech	001-0144-D	2011	Yes	N/A	Yes	Yes	N/A	15-20 minutes	No	Complicated	Yes	Condomise	Go to the clinic	Yes	Home	Yes	Quick,No quees at the clinic,Clinic	None
Female	26-35	≥ Tech	001-0145-D	2011	Yes	N/A	Yes, pictures help	Yes	N/A	15 minutes	Yes, but was nervous	N/A	Yes	Be happy	Seek counselling and get medication	Yes	Home test	Yes	Privacy, Convenient	Pricking
Male	18-25	≥ Gr 8	001-0146-D	2015-08-01	Yes	N/A	Yes	Yes	N/A	15 minutes	Yes	N/A	Yes	Continue testing	Go to the clinic	Yes	Home	Yes	Privacy,Can do partner testing, Easy	No
Female	26-35	≤ Gr 7	001-0147-D	2015	Yes	N/A	Yes	Yes	N/A	15 minutes	Yes	N/A	Yes	Re-test	Go to clinic take treatment	Yes	Home	Yes	Privacy, Safe	None
Female	26-35	≤ Gr 7	001-0148-D	2016-02-01	Yes	N/A	Yes, pictures help	Confusing but I collected enough	N/A	15 minutes	Yes	N/A	Yes	Condomise	Go to the clinic	Yes	Home test	Yes	Privacy, Fast to get results	None
Female	26-35	≥ Gr 8	001-0149-D	2012	Yes	N/A	Yes, pictures help	Yes	N/A	15 minutes	Yes	N/A	No,except for invalid and faint positive, it was confusing	Test after 6 months-1year	Go to the clinic for treatment	Yes	Clinic	Yes	Intant results, Easy to use	None
Female	46-55	≥ Gr 8	001-0150-D	Has never done	Yes	N/A	Yes	Yes	N/A	15 minutes	No	Doubtful-unsure of self	Yes	Condomise	Take treatment	Yes	Home	Yes	Private, Can do partner testing, Easy	None
Female	26-35	≥ Tech	001-0151-D	May/ June 2016	Yes	N/A	Yes, pictures help	Yes	N/A	15 minutes	Yes	N/A	Yes	Condomise	Clinic	Yes	Home	Yes	Easy to use, Simple	None
Male	46-55	≤ Gr 7	001-0152-D	Never	Yes	N/A	Yes, pictures help	Yes	N/A	15 minutes	Yes	N/A	Yes	Condomise	Clinic	Yes	Home	Yes	Easy to use	None
Female	18-25	≥ Tech	001-0153-D	2016-01-01	Yes	N/A	Yes, pictures help	Yes	N/A	15 minutes	Yes	N/A	Yes	Re-test at clinic	Clinic	Yes	Clinic	Yes	Privacy, Quick, Instruction are clear	None
Female	36-45	≥ Tech	001-0154-D	2016-03-01	Yes	N/A	Yes	Yes	N/A	15 minutes	Yes	N/A	No, I was bit confused to interpret faint positive and invalid mock result	I will use accurate contraceptive	Clinic	Yes	Home	Yes	Instructions, Time, Steps are easy to follow and clear	No
Male	36-45	≤ Gr 7	001-0155-D	I never had HIV test before	Yes	N/A	Yes	Yes	N/A	15 minutes	Yes	N/A	Yes	Use condom all the time	Treatment	Yes	Clinic	Yes	Safety, Pictures,lines	No
Female	18-25	≥ Tech	001-0156-D	2016-03-01	Yes	N/A	Yes, pictures help	Yes	N/A	15 Minutes	Yes	N/A	Yes	Re-test after 3 months	Clinic	Yes	Home	Yes	Easy to use, Privacy	None
Female	18-25	≥ Tech	001-0157-D	8 months back	Yes	N/A	Yes	Yes	N/A	15 minutes	Yes	N/A	Yes	Test after 3 months	Clinic	Yes	Home	Yes	Interpreting result self, self- test no one's guidance, privacy	No
Female	36-45	≥ Tech	001-0158-D	2016-03-01	Yes	N/A	Yes, pictures help	Yes	N/A	15 minutes	Yes	N/A	Yes	Re-test again	Clinic	Yes	Home	Yes	Easy to use, Get to know your status ASAP,No queues	Pricking
Male	36-45	≥ Tech	001-0159-D	2016-07-01	Yes	N/A	Yes	Yes	N/A	15 minutes	Yes	N/A	Yes	Keep the date track for next test after 3 months	Clinic	Yes	Home	Yes	Easy to operate, Get result quick, privacy	No, everything is perfect
Female	26-35	≤ Gr 7	001-0160-D	2015-08-01	Yes	N/A	Yes, pictures help	Yes	N/A	15 minutes	Yes	N/A	Yes	Condomise	Clinic	Yes	Home	Yes	Easy to use, Home testing	None
Female	26-35	≥Tech	001-0161-D	2014-12-03	yes	N/A	yes	yes	N/A	15 minutes	yes	N/A	yes	practice safe sex and test after 3months	Clinic	Yes	home	yes	privacy, easy to use, pictures are enough visible	Nothing
Male	26-35	≥Tech	001-0162-D	2016-11-15	yes	N/A	yes	Yes	N/A	15 minutes	yes	N/A	yes	practice safe sex	Clinic	yes	home	yes	easy to use, quick, privacy	pricking
Male	26-35	≥Tech	001-0163-D	2015	yes	N/A	yes pictures help	yes	N/A	15 minutes	yes	N/A	yes	condomise	Clinic	yes	home	yes	easy to use	none
Female	46-55	≤Gr7	001-0164-D	2016-12-15	yes	N/A	Yes, pictures are helpful	yes	N/A	15 minutes	yes	N/A	yes	test after 3 months	Clinic	yes	home	yes	privacy, pictures, easy to use	Nothing
Male	36-45	≥Tech	001-0165-D	1998	Yes	N/A	yes, pictures help	yes	N/A	15 minutes	yes	N/A	yes	condomise	Clinic	yes	home	yes	its not painful, easy to use, fast results	none
Male	26-35	≥ Tech	001-0166-D	2016-06-01	Yes	N/A	Yes, pictures are helpful	Yes	N/A	15 minutes	Yes	N/A	Yes	Test after 3 months	Clinic	Yes	Home	Yes	No need to visit the clinic regular with the help of diagram the device is easy to use interprete the result self	Counselling was not offered positive results it might lead people to react negative due to none counselling
Male	26-35	≥ Tech	001-0167-D	2016-08-16	Yes	N/A	Yes,pictures help	Yes	N/A	15 minutes	Yes	N/A	Yes	Be happy	Clinic	Yes	Home	Yes	Not too painful,Easy to use, Saves time	Nothing
Female	26-35	≤ Gr 7	001-0168-D	2016-05-01	Yes	N/A	Yes, pictures help	Yes	N/A	15 minutes	Yes, Just a bit nervous	N/A	Yes,except for faint positive	Condomise	Clinic	Yes	Home	Yes	Privacy, easy to use	None
Male	18-25	≤ Gr 7	001-0169-D	Never done HIV test before	Yes	N/A	Yes, pictures help	Yes	N/A	15 minutes	Yes	N/A	Yes	Test after few months	Clinic	Yes	Home	Yes	Instruction, pictures are clear, privacy	None
Female	46-55	≤ Gr 7	001-0170-D	2010	Yes	N/A	Yes	Yes	N/A	15 minutes	Yes	N/A	Yes	Clinic	Clinic	No	Clinic	Yes	Pricking, privacy, quick	None
Female	26-35	≥Tech	001-0171-D	2010	Yes	N/A	yes, pictures help	yes	N/A	15 minutes	yes	N/A	yes, except for the positive	re-test	clinic	yes	clinic	yes	easy to use, quick to show results	none
Male	26-35	≥Tech	001-0172-D	2013	Yes	N/A	yes, pictures help	yes	N/A	15 minutes	yes	N/A	yes	re-test after 3 months	clinic	yes	home	yes	privacy, give confidence	none
Male	26-35	≥Tech	001-0173-D	2015-03-01	yes	N/A	yes, pictures help	yes	N/A	15 minutes	yes	N/A	yes	Test regularly	Clinic	yes	home	yes	its quick, easy to use, small packaging (portable)	none
Male	26-35	≥ Tech	001-0174-D	2015-11-01	Yes	N/A	No, A bit confusing, pictures help	No,Failed to collect blood	N/A	10-20 minutes	No	N/A	Yes	Re-test again	Clinic	Yes	Home	Yes	Privacy	None
Female	26-35	≥ Tech	001-0175-D	2016-02-01	yes	N/A	yes, pictures help	yes	N/A	15 minutes	yes	N/A	yes	be happy	Clinic	yes	home	yes	interpreting results alone, privacy, its safe	none
Male	26-35	≥ Tech	001-0176-D	2016-05-01	yes	N/A	yes	yes	N/A	15 minutes	yes	N/A	yes	condomise	Clinic	yes	home	yes	privacy, no queue, quick	None
Female	26-35	≥ Tech	001-0177-D	2016-10-15	Yes	N/A	Yes, pictures help	Yes	N/A	15 minutes	Yes	N/A	Yes	Re-test after 3 months	Clinic	Yes	Clinic	Yes	easy to use,Lancet is less painful	None
Female	≥ 65	≤ Gr 7	001-0178-D	Never tested	No, was confused	N/A	No, Pictures are fine	No	N/A	Not sure	No, was confused	N/A	Yes, except faint positive	Be happy	Clinic	No	Clinic	No	None	None
Male	36-45	≤Gr7	001-0179-D	never done HIV test before	yes	N/A	yes, pictures help	yes	N/A	15 minutes	yes	N/A	yes, but bit confusing	test after 3 months or six months	clinic	yes	home	yes	simple, pictures visible, self test	none
Male	26-35	≥Tech	001-0180-D	2016-07-16	yes	N/A	yes, pictures help	yes	N/A	15 minutes	yes	N/A	yes	condomise	Clinic	yes	home	yes	lancet is not too painful, easy to use, instant results	none
Female	26-35	≥Tech	001-0181-D	2015-10-01	yes	N/A	yes	yes	N/A	15 minutes	yes	N/A	yes	test again after 3 months	Clinic	yes	home	yes	simple, privacy, IFU is easy	none
Male	36-45	≥ Tech	001-0182-D	2016-08-01	Yes	N/A	Yes, pictures help	Yes	N/A	15 minutes	Yes	N/A	Yes	Condomise	Clinic	Yes	Home	Yes	Saves time from queing,easy to use,privacy	None
Female	26-35	≥ Tech	001-0183-D	2016-03-01	yes	N/A	yes, pictures help	yes	N/A	15 minutes	yes	N/A	yes, except feint positive	re-test again	Clinic	Yes	home	No	testing self, easy to use	none
Male	26-35	≤Gr7	001-0184-D	2016-04-01	yes	N/A	yes, pictures help	yes	N/A	15 minutes	yes	N/A	yes	condomise	Clinic	yes	home	yes	privacy, box easy to carry, no queue	safety lancet is painful
Female	18-25	≤Gr7	001-0185-D	2016-03-01	yes	N/A	yes, pictures help	yes	N/A	15 minutes	yes	N/A	yes	condomise	Clinic	yes	Clinic	yes	privacy	none
Female	18-25	≤ Gr7	001-0186-D	2015-08-01	Yes	N/A	Yes	Yes	N/A	15 minutes	Yes	N/A	Yes	Practice safe sex	Clinic	Yes	Home	Yes	Pricking was not painful,easy tofollow the IFU,No time consuming	None
Male	26-35	≤ Gr7	001-0187-D	2016-08-01	Yes	N/A	Yes, pictures help	Yes	N/A	15 minutes	Yes	N/A	Yes	Condomise	Clinic	Yes	Home	Yes	Confidentiality,Easyto use,It not painful	None
Male	26-35	≤ Gr7	001-0188-D	2011	yes	N/A	yes, pictures help	yes	N/A	15 minutes	not really was scared	N/A	yes	condomise	Clinic	yes	home	yes	simple to use, its fast to show results, privacy	none
Female	26-35	≥ Tech	001-0189-D	7 months ago	Yes	N/A	Yes, pictures help	Yes	N/A	15 minutes	Yes	N/A	Yes	Test after 3 months	Clinic	Yes	Home	Yes	Easy to prick,easy to fill capillary with blood,Easy to fill the IFU	IFU within instructions are difficult
Male	46-55	≤ Gr 7	001-0190-D	2015	Yes	N/A	Yes, pictures help	Yes	N/A	15 minutes	Yes	N/A	Yes, except for faint positive	Condomise	Go for counselling at a clinic	Yes	Home	Yes	Confidentiality, Privacy, pain free	None
Female	18-25	≤n Gr 7	001-0191-D	2015-05-01	Yes	But not in right way	Yes, but first step I got confused	No	Step 1 I was confused about standing the buffer into the hole	15 minutes	Yes	N/A	Yes	Condomise	Clinic	Yes	Home	Yes	Easy to use, IFU can guide, Self interpretation of of the results	None
Female	18-25	≤ Gr 7	001-0192-D	2014	yes	N/A	yes, pictures help	yes	N/A	15 minutes	yes	N/A	yes	nothing	Clinic	Yes	home	yes	seeing results alone	none
Female	18-25	≥ Tech	001-0193-D	2014	yes	N/A	yes	yes	N/A	15 minutes	yes	N/A	yes	Condomise	Clinic	yes	home	yes	its quick to use, its accurate, its easy to use	None
Male	26-35	≥ Gr 8	001-0194-D	2016-04-01	yes	N/A	yes, pictures help	yes	N/A	15 minutes	yes	N/A	yes	re-test again	Clinic	yes	clinic	no	easy to use	None
Male	36-45	≥ Tech	001-0195-D	2016-01-01	Yes	N/A	Yes	Yes	N/A	15 minutes	No	Instruction were bit confusing	Yes	Condomise	Clinic	Yes	Home	Yes	Quick,Privacy,Convinant and no queue	Pricking part could not fine the hole.Could not find the stand
Male	18-25	≥ Tech	001-0196-D	2016-03-01	Yes	N/A	Yes	Yes	Yes	15 minutes	Yes	N/A	Yes	Clinic for re-test	Clinic	Yes	Home	Yes	Privacy, easy to use,IFU easy to follow	None
Female	18-25	≥ Tech	001-0197-D	Never	Yes	N/A	Yes, pictures help	A bit confusing	N/A	15 minutes	Yes	N/A	Yes	Re-test	Clinic	Yes	Home	Yes	Its quick,Easy to use	None
Female	26-35	≥ Gr 8	001-0198-D	2015	yes	N/A	yes	yes	N/A	15 minutes	yes	N/A	yes	test again after 3 months	Clinic	yes	home	yes	privacy, not difficult, lancet is not painful	none
Male	26-35	≥ Tech	001-0199-D	2016-02-01	yes	N/A	yes, pictures help	yes	N/A	15 minutes	yes	N/A	yes	condomise	Clinic	yes	home	yes	its convinient, easy to read results, its easy to use	pricking
Male	26-35	≥ Gr 8	001-0200-D	2015	yes	N/A	yes, pictures help	yes	N/A	15 minutes	yes	N/A	yes	condomise	Clinic	yes	home	yes	pricking is not painful, privacy, guidence from the IFU	none
Male	18-25	≥ Gr 8	001-0201-D	never tested	yes	N/A	yes, pictures help	yes	N/A	15 minutes	yes	N/A	yes, except for feint positive	re-test again	Clinic	yes	home	yes	self testing, self result interpretation, easy to use	none
Male	18-25	≤ Gr 7	001-0202-D	2011	Yes	N/A	No, it was hard	Yes	N/A	15 minutes	Yes	N/A	Yes	Re-test again	Clinic	Yes	Clinic	Yes	Easy to use	None
Male	36-45	≥ Tech	001-0203-D	2015-06-01	Yes	N/A	Yes	Yes	N/A	15 minutes	Yes	N/A	Yes	Live positive life in order to maitain the negative status	Clinc	Yes	Home	Yes	Privacy,Convienet, Quick and there is no queue	No pre-counselling
Male	36-45	≥ Tech	001-0204-D	2005	Yes	N/A	Yes, pictures help	Yes	N/A	15 minutes	Yes	N/A	Yes,except for faint positive	Test with partner	Clinic	Yes	Home	Yes	Privacy, Its fast,Its user friendly	None
Female	36-45	≤ Gr 7	001-0205-D	2010	Yes	N/A	Yes, pictures help	Yes	N/A	15 minutes	Yes	N/A	Yes	Condomise	Clinic	Yes	Clinic	Yes	Not painful,Quick, Easy to use	If you could not read the IFU you gonna do the wrong test
Exclusion	Exclusion	Exclusion	001-0206-D	Excluded			Excluded							Exluded
Male	26-35	≤ Gr 7	001-0207-D	Never Tested	Yes	N/A	Yes, pictures helps	Yes	N/A	15 minutes	Yes	N/A	Yes	Get partner to test	Clinic	Yes	Home	Yes	Privacy,Convienet, No queue	Pricking self
Male	36-45	≥ Tech	001-0208-D	2016-08-01	Yes	N/A	Yes	Yes	N/A	15 minutes	Yes	N/A	Yes	Condomise	Clinic	Yes	Home	Yes	Easy to use,Not painful,Easy to keep at home	None
Male	26-35	≥ Tech	001-0209-D	2016-05-01	Yes	N/A	yes, pictures help	Yes	N/A	15 minutes	Yes	N/A	Yes	Condomise	Clinic	Yes	Home	Yes	privacy, easy to use, its quick	None
Male	26-35	≥ Gr 8	001-0210-D	2015-11-01	Yes	N/A	yes, pictures help	Yes	N/A	15 minutes	Yes	N/A	Yes	Condomise	Clinic	Yes	Home	Yes	Pictures, directions/IFU, steps	None
Male	26-35	≤ Gr 7	001-0211-D	2016-04-01	Yes	N/A	Yes, pictures help	Yes	N/A	15 minutes	Yes	N/A	Yes	Condomise	Clinic	Yes	Home	Yes	Easy to use, Saves time	None
Male	26-35	≤ Gr 7	001-0212-D	2016-08-01	Yes	N/A	yes, pictures help	Yes	N/A	15 minutes	Yes	N/A	Yes	Condomise	Clinic	Yes	Home	Yes	Instructions are easy to use, privacy, its simple	None
Male	26-35	≥ Tech	001-0213-D	2016-07-01	Yes	N/A	Yes	Yes	N/A	15 minutes	Yes	N/A	Yes	Condomise	Clinic	Yes	Home	Yes	No need to visit clinic, No Queue, Privacy	No
Female	26-35	≤ Gr 7	001-0214-D	2016-02-01	Yes	N/A	Yes, pictures help	Yes	N/A	15 minutes	Yes	N/A	Yes	Condomise	Clinic	Yes	Home	Yes	Easy to use, Quick to use	None
Female	18-25	≥ Tech	001-0215-D	2016-06-16	Yes	N/A	Yes, pictures help	Yes	N/A	15 minutes	Yes	N/A	Yes	Condomise	Clinic	Yes	Clinic	Yes	Its confidential, Not time consuming, Privacy	None
Male	18-25	≥ Gr 8	001-0216-D	2016-02-01	Yes	N/A	Yes	Yes	N/A	15 minutes	Yes	N/A	Yes	Condomise	Clinic	Yes	Home	Yes	Privacy, Maintain disclosure, Quick to read results	None
Female	18-25	≥ Tech	001-0217-D	2016-02-01	Yes	N/A	Yes	Yes	N/A	15 minutes	Yes	N/A	Yes	Condomise	Clinic	Yes	Home	Yes	Privacy, Time consuming, Easy to use	None
Female	36-45	≥ Gr 8	001-0218-D	2014	Yes	N/A	Yes, pictures help	Yes	N/A	15 minutes	Yes	N/A	Yes, except for a feint positive	Encourage partner to test	Clinic	Yes	Home	Yes	Privacy, Quick	None
Male	26-35	≥ Gr 8	001-0219-D	2015-09-01	Yes	N/A	Yes, pictures help	Yes	N/A	15 minutes	Yes	N/A	Yes	Avoid sex, Condomise	Clinic	Yes	Home	Yes	Easy to use, IFU easy to read, Quick to read the results	None
Female	26-35	≥ Gr 8	001-0220-D	2014	Yes	N/A	Yes, pictures help	Yes	N/A	15 minutes	Yes	N/A	Yes, except for feint positive	Be faithful	Clinic	Yes	Home	Yes	Self testing, Convinient	None
Male	26-35	≤Gr7	001-0221-D	Never tested	Yes	N/A	Yes, pictures help	Yes	N/A	15 minutes	Yes	N/A	Yes	Re-test again	Clinic	Yes	Home	Yes	Easy to use	None
Male	26-35	≤Gr7	001-0222-D	never done HIV test before	Yes	N/A	Yes, pictures help	Yes	N/A	15 minutes	Yes	N/A	Yes	Condomise	Condomise/clinic	Yes	Home	Yes	Not painful, Home test, Suitable for the couples	None
Male	46-55	≥Tech	001-0223-D	4 years ago 2014	yes	N/A	Yes,except the safety lancet,Participant thought you must click to release the sharp needle before prick.	Yes	N/A	15 minutes	Yes	N/A	Yes	Live healthy life style to maintain my status	Clinic	Yes	Home	Yes	Easy to use, easy to understand, easy to read the results	Safety lancet is bit confusing the producer should make it more visible, the pictures are bit confusing
Male	36-45	≥Gr8	001-0224-D	Never tested	Yes	N/A	Yes, pictures help	Yes	N/A	15 minutes	Yes	N/A	yes, except for the positive	Re-test with partner	Clinic	Yes	Home	Yes	Privacy, Easy to use	None
Male	36-45	≥Gr8	001-0225-D	2015	Yes	N/A	Yes, but need to read them carefully.	No	was confusing	15 minutes	Yes	N/A	yes, except for the positive	Condomise	Clinic	Yes	Home	Yes	Easy to use	No
Male	36-45	≥Gr8	001-0226-D	2016-04-16	Yes	N/A	Yes, but you need to read the IFU careful	Yes	N/A	15 minutes	Yes	N/A	Yes	Invite partner for HCT	Clinic	Yes	Home	Yes	Privacy, Easy to use, Pictures are clear even uneducated person can see what to do on the pictures	None
Male	26-35	≥Gr8	001-0227-D	2015	Yes	N/A	Yes	Yes	N/A	15 minutes	No	The IFU was bit confusing	Yes	Condomise	Clinic	Yes	Home	Yes	Easy to use, Quick, Privacy	None
Female	18-25	≥Tech	001-0228-D	2013	Yes	N/A	Yes	Yes	N/A	15 minutes	Yes	N/A	Yes	Condomise	Clinic	Yes	Home	Yes	Easy to understand, Not painful, Quick to read the results	How to fill the Capillary with blood
Female	18-25	≥Tech	001-0229-D	Never	Yes	N/A	Yes, pictures help	Yes	N/A	15 minutes	Yes	N/A	Yes	Re-test at a clinic	Clinic	Yes	Home	Yes	Privacy, Its quick	None
Male	26-35	≥Tech	001-0230-D	2016-03-01	Yes	N/A	Yes, pictures help	Yes	N/A	15 minutes	Yes	N/A	Yes	Condomise	Clinic	Yes	Home	Yes	Confidentiality	None
Female	26-35	≤ Gr 7	001-0231-D	2015	Yes	N/A	Yes, pictures help	Yes	N/A	15 minutes	Yes	N/A	Yes	Condomise	Clinic	Yes	Home	Yes	Easy to use	None
Female	26-35	≤ Gr 7	001-0232-D	2015-02-01	Yes	N/A	Yes, pictures help	Yes	N/A	15 minutes	No	It was first time doing it	Yes, except for faint positive	Re-test again	Clinic	Yes	Home	Yes	Easy to use	None
Male	36-45	≤ Gr 7	001-0233-D	2011	Yes	N/A	Yes, pictures help	Yes	N/A	15 minutes	Yes	N/A	Yes	Condomise	Clinic	Yes	Home	Yes	Needle not too painful, Easy to use	None
Male	36-45	≤ Gr 7	001-0234-D	5 years ago	Yes	N/A	Yes, pictures help	Yes	N/A	15 minutes	Yes	N/A	No, but bit difficult	Condomise	Clinic	Yes	Home	Yes	Privacy, Easy to use, Can use wherever and whenever you want	None
Female	46-55	≤ Gr 7	001-0235-D	2007	Yes	N/A	Yes, pictures help	Yes	N/A	15 minutes	Yes	N/A	Yes	Condomise, Avoid sex	Clinic	Yes	Home	Yes	Privacy, Quick, Easy to use	None
Male	26-35	≤ Gr 7	001-0236-D	Never tested	Yes	N/A	No, some steps were hard to follow, picture help	Yes	N/A	15 minutes	No, was scared	N/A	Yes, except for positive it confused me	Re-test at a clinic	Clinic	Yes	Clinic	Yes	Privacy	None
Exclusion	Exclusion	Exclusion	001-0237-D	Excluded		Exclusion	Excluded		Exclusion					Exclusion	Exclusion		Exclusion		Exclusion
Male	46-55	≤ Gr 7	001-0238-D	never done HIV test before	Yes	N/A	Yes, but bit difficult	Yes	N/A	15 minutes	Yes	N/A	Yes	Condomise	Clinic	Yes	Home	Yes	Accurate, Easy to use, Quick to use results	None
Male	36-45	≤ Gr 7	001-0239-D	Never tested	Yes	N/A	Yes, pictures help	No	was confusing	15 minutes	No	Was scared	Yes	Re-test again	Clinic	Yes	Clinic	Yes	Quick to show results, Instructions are easy	None
Female	18-25	≥ Tech	001-0240-D	2015	Yes	N/A	Yes, pictures help	Yes	N/A	15 minutes	Yes	N/A	Yes	Condomise	Clinic	Yes	Home	Yes	Easy to use, Pictures are simple and clear,Privacy	None
Male	26-35	≤ Gr 7	001-0241-D	2014-03-01	Yes	N/A	Yes, pictures help	Yes	N/A	15 minutes	Yes	N/A	Yes	Re-test again	Clinic	Yes	Home	Yes	Easy to use	None
Male	18-25	≤ Gr 7	001-0242-D	3 months back June 2016	Yes	N/A	Yes	Yes	N/A	15 minutes	Yes	N/A	Yes	Condomise	Clinic	Yes	Home	Yes	Easy to use, IFU easy to follow	None
Male	36-45	≤ Gr 7	001-0243-D	2015-01-01	Yes	N/A	Yes, pictures help	Yes	N/A	15 minutes	Yes	N/A	Yes	Condomise	Clinic	Yes	Home	Yes	Saves time, Confidentiality, Simple to use	Pricking
Male	26-35	≥Gr8	001-0244-D	2016-05-01	Yes	N/A	Yes, pictures help	Yes	N/A	15 minutes	Yes	N/A	No, bit confused about feint positive and invalid result	Condomise	Clinic	Yes	Home	Yes	Privacy, Easy to use, Language of the IFU	None
Female	26-35	≥Gr8	001-0245-D	2015-10-01	Yes	N/A	Yes, pictures help	Yes	N/A	15 minutes	Yes	N/A	Yes	Re-test again	Clinic	Yes	Home	Yes	Privacy	None
Male	26-35	≤ Gr 7	001-0246-D	Never done HIV test before	Yes	N/A	Yes	Yes	N/A	15 minutes	Yes	N/A	Yes	Condomise	Clinic	Yes	Home	Yes	Not painful,Easy to use ,Quick	None
Female	56-65	≤ Gr 7	001-0247-D	Cant remember	No, confusing	N/A	No, confusing	No	Could not prick finger but instead pricked test strip	15 minutes	No	N/A	Yes	Be happy	Clinic	No	Clinic	Yes	Privacy	None
Female	18-25	≥ Gr 8	001-0248-D	2016-05-01	Yes	N/A	Yes	Yes	N/A	15 minutes	Yes	N/A	Yes	Test after 3 months	Clinic	Yes	Home	Yes	Home test,IFU easy to read, Privacy	None
Female	46-55	≤ Gr 7	001-0249-D	1999	Yes	N/A	Yes, pictures help	Yes	N/A	15 minutes	Yes	N/A	Yes	Abstain	Clinic	Yes	Clinic	Yes	Easy to use	None
Female	26-35	≤ Gr 7	001-0250-D	2015-12-01	Yes	N/A	Yes, pictures help	Yes	N/A	15 minutes	Yes	N/A	Yes	Test after 6 months	Clinic for CD4 cell check	Yes	Home	Yes	Easy to use, Comfortable, Privacy/No queue	None
Female	26-35	≤ Gr 7	001-0251-D	2013	Yes	N/A	Yes, pictures help	Yes	N/A	15 minutes	Yes	N/A	Yes	Be faithful to one partner	Clinic	Yes	Home	Yes	None painful needle	None
Female	18-25	≤ Gr 7	001-0252-D	2016-07-01	Yes	N/A	Yes	Yes	N/A	15 minutes	Yes	N/A	Yes	Test after two months	Clinic	Yes	Home	Yes	Easy to use, Not painful, Pictures are clear	None
