# Supplementary material for: Usability assessment of seven HIV self-test devices conducted with lay-users in Johannesburg, South Africa
Source: PLoS One. 2020 Jan 14;15(1):e0227198. doi: 10.1371/journal.pone.0227198 (PMC6959591; doi:10.1371/journal.pone.0227198)
Supplement: S4 Dataset — (XLSX) [file pone.0227198.s005.xlsx]

## Sheet: PATIENT DETAILS
DATE	DOMINANT HAND	GENDER	AGE BAND	EDUCATION LEVEL	NATIONALITY
2016-09-01	Right	Female	26-35	≥Tech	SA
2016-09-01	Right	Female	18-25	≥Tech	SA
2016-09-01	Right	Male	26-35	≤Gr 7	Zimbabwe
2016-09-01	Right	Male	26-35	≤Gr 7	Zimbabwe	Female
2016-09-01	Right	Female	18-25	≥Tech	SA	18-25
2016-09-01	Right	Male	36-45	≤Gr 7	SA	26-35
2016-09-01	Right	Female	46-55	≥Gr 8	Zimbabwe	36-45
2016-09-01	Right	Male	26-35	≤Gr 7	Zimbabwe	46-55
2016-09-01	Right	Male	36-45	≥Gr 8	Zimbabwe	56-65
2016-09-01	Right	Male	26-35	≤Gr 7	Zimbabwe	>65
2016-09-01	Right	Female	36-45	≤Gr 7	Zimbabwe
2016-09-01	Right	Female	26-35	≤Gr 7	Zimbabwe
2016-09-01	Right	Female	36-45	≥Gr 8	SA
2016-09-01	Right	Male	26-35	≤Gr 7	Zimbabwe
2016-09-01	Right	Female	18-25	≥Gr 8	Zimbabwe
2016-09-01	Right	Female	26-35	≥Gr 8	Zimbabwe
2016-09-01	Right	Female	18-25	≥Gr 8	Zimbabwe
2016-09-01	Right	Female	18-25	≥Tech	Zimbabwe
2016-09-01	Right	Female	18-25	≥Tech	SA
2016-09-01	Right	Female	26-35	≥Tech	SA
2016-09-01	Right	Male	26-35	≥Tech	SA
2016-09-01	Right	Female	36-45	≥Gr 8	SA
2016-09-01	Right	Male	36-45	≤Gr 7	Zimbabwe
2016-09-01	Right	Female	26-35	≥Gr 8	SA
2016-09-01	Right	Female	36-45	≤Gr 7	SA
2016-09-01	Right	Female	46-55	≥Gr 8	SA
Exclusion	Exclusion	Exclusion	Exclusion	Exclusion	EXCLUSION
2016-09-01	Right	Male	26-35	≥Gr 8	Zimbabwe
2016-09-01	Right	Male	26-35	≥Gr 8	Zimbabwe
2016-09-01	Right	Female	36-45	≥Gr 8	SA
2016-09-01	Right	Female	36-45	≥Gr 8	SA
2016-09-01	Right	Male	18-25	≤Gr 7	Zimbabwe
2016-09-01	Right	Male	26-35	≤Gr 7	Zimbabwe
Exclusion	Exclusion	Exclusion	Exclusion	Exclusion	EXCLUSION
2016-09-01	Right	Female	18-25	≥Gr 8	SA
2016-09-01	Right	Female	36-45	≥Tech	SA
2016-09-01	Right	Female	26-35	≥Gr 8	SA
2016-09-01	Right	Female	26-35	≥Gr 8	SA
2016-09-01	Right	Female	36-45	≥Gr 8	SA
2016-09-01	Right	Male	18-25	≥Tech	SA
2016-09-01	Right	Female	26-35	≤Gr 7	Zimbabwe
2016-09-01	Right	Male	18-25	≥Tech	SA
2016-09-01	Right	Male	18-25	≥Tech	SA
2016-09-01	Right	Female	26-35	≤Gr 7	Zimbabwe
Exclusion	Exclusion	Exclusion	Exclusion	Exclusion	EXCLUSION
2016-09-01	Right	Female	46-55	≥Tech	SA
2016-09-01	Left	Male	26-35	≥Tech	SA
2016-09-01	Right	Male	36-45	≥Tech	SA
2016-09-01	Right	Male	26-35	≤Gr 7	Zimbabwe
2016-09-01	Right	Male	18-25	≥Tech	SA
2016-09-01	Right	Male	18-25	≥Tech	SA
2016-09-01	Right	Female	18-25	≥Tech	Zimbabwe
2016-09-01	Right	Male	26-35	≤Gr 7	SA
2016-11-01	Right	Male	18-25	≥Tech	SA
2016-11-01	Right	Male	26-35	≥Gr 8	SA
2016-11-01	Right	Male	18-25	≥Tech	SA
2016-11-01	Right	Male	36-45	≤Gr 7	SA
2016-11-01	Right	Female	26-35	≥Gr 8	SA
2016-11-01	Right	Female	36-45	≥Gr 8	SA
2016-11-01	Right	Female	26-35	≥Gr 8	SA
2016-11-01	Left	Male	36-45	≥Gr 8	SA
2016-11-01	Right	Male	36-45	≤Gr 7	SA
2016-11-01	Right	Male	36-45	≥Gr 8	SA
2016-11-01	Right	Male	46-55	≤Gr 7	SA
2016-11-01	Right	Male	26-35	≥Gr 8	SA
2016-11-01	Right	Male	18-25	≥Gr 8	SA
2016-11-01	Right	Male	18-25	≥Tech	Congo
2016-11-01	Right	Male	26-35	≥Gr 8	SA
2016-11-01	Right	Female	26-35	≥Gr 8	SA
2016-11-01					EXCLUSION
2016-11-01	Right	Male	26-35	≥Tech	SA
2016-11-01	Right	Male	18-25	≥Gr 8	SA
2016-11-01	Right	Female	26-35	≥Gr 8	SA
2016-11-01					EXCLUSION
2016-11-01	Left	Female	26-35	≥Gr 8	Zimbabwe
2016-11-01	Right	Male	18-25	≥Gr 8	Zimbabwe
2016-11-01	Right	Female	26-35	≥Gr 8	Zimbabwe
2016-11-01	Left	Male	18-25	≥Tech	SA
2016-11-01	Right	Male	18-25	≤Gr 7	SA
2016-11-01	Right	Male	18-25	≥Gr 8	SA
2016-11-01	Right	Male	26-35	≥Tech	Congo
2016-11-01	Right	Male	18-25	≥Tech	Congo
2016-11-01	Right	Male	18-25	≥Gr 8	SA
2016-11-01	Right	Male	26-35	≥Tech	SA
2016-11-01	Right	Female	46-55	≤Gr 7	SA
2016-11-01	Right	Male	26-35	≥Gr 8	Zimbabwe
2016-11-01	Right	Male	26-35	≥Gr 8	Zimbabwe
2016-11-01	Right	Male	26-35	≤Gr 7	SA
2016-11-01	Right	Female	18-25	≥Gr 8	Zimbabwe
2016-11-01	Right	Male	18-25	≥Gr 8	SA
2016-11-01	Right	Male	18-25	≥Tech	Congo
2016-11-01	Right	Male	18-25	≥Tech	Congo
2016-11-01	Right	Female	36-45	≥Gr 8	Zambia
2016-11-01	Right	Female	26-35	≥Gr 8	Zambia
2016-11-01	Right	Male	26-35	≥Gr 8	SA
2016-11-01	Right	Male	36-45	≤Gr 7	SA
2016-11-01	Right	Male	36-45	≥Gr 8	Zimbabwe
2016-11-01	Right	Female	36-45	≥Gr 8	SA
2016-11-01	Right	Male	18-25	≥Tech	Zimbabwe
2016-11-01	Right	Male	18-25	≥Tech	SA
2016-11-01	Right	Male	36-45	≥Gr 8	SA
2016-11-01	Right	Male	26-35	≥Tech	Congo
2016-11-01	Right	Male	18-25	≤Gr 7	SA
2016-11-01	Right	Female	36-45	≥Tech	SA
2016-11-01	Right	Male	26-35	≥Tech	Nigeria
2016-11-01	Right	Male	26-35	≥Tech	Nigeria
2016-11-01	Right	Male	18-25	≥Tech	SA
2016-11-01	Right	Female	26-35	≥Gr 8	Zimbabwe
2016-11-01	Right	Male	36-45	≥Gr 8	Zimbabwe
2016-11-01	Right	Female	26-35	≤Gr 7	SA
2016-11-01	Right	Male	26-35	≥Tech	Nigeria
2016-11-01	Right	Male	26-35	≥Tech	Nigeria
2016-11-01	Right	Male	18-25	≤Gr 7	Nigeria
Exclusion					EXCLUSION
2016-11-01	Right	Male	46-55	≥Gr 8	SA
2016-11-01	Right	Female	36-45	≥Tech	Zimbabwe
2016-11-01	Right	Female	46-55	≤Gr 7	SA
2016-11-01	Left	Male	46-55	≥Tech	SA
2016-11-01	Right	Female	18-25	≥Gr 8	SA
2016-11-01	Right	Female	18-25	≥Tech	SA
2016-11-01	Right	Male	26-35	≥Tech	Nigeria
2016-11-01	Right	Male	36-45	≥Gr 8	SA
2016-11-01	Right	Male	26-35	≥Gr 8	Zimbabwe
2016-11-01	Right	Male	26-35	≥Gr 8	Zimbabwe
2016-11-01	Right	Male	36-45	≥Tech	Nigeria
2016-11-01	Right	Male	26-35	≤Gr 7	Zimbabwe
2016-11-01	Right	Male	36-45	≤Gr 7	SA
2016-11-01	Right	Female	18-25	≤Gr 7	Zimbabwe
2016-11-01	Right	Male	36-45	≥Gr 8	Zimbabwe
2016-11-01	Right	Male	26-35	≥Gr 8	Zimbabwe
2016-11-01	Right	Female	36-45	≤Gr 7	Zimbabwe
2016-11-01	Right	Female	46-55	≤Gr 7	SA
2016-11-01	Right	Female	36-45	≤Gr 7	SA
Exclusion					EXCLUSION
2016-11-01	Left	Female	18-25	≥Gr 8	SA
2016-11-01	Right	Female	36-45	≥Gr 8	SA
2016-11-01	Right	Female	46-55	≤Gr 7	SA
2016-11-01	Right	Female	36-45	≤Gr 7	SA
2016-11-01	Right	Female	26-35	≥Gr 8	SA
2016-11-01	Right	Female	18-25	≥Tech	SA
2016-11-01	Right	Female	26-35	≥Tech	SA
2016-11-01	Right	Female	36-45	≥Gr 8	Zimbabwe
2016-11-01	Right	Female	36-45	≥Gr 8	SA
2016-11-01	Right	Female	18-25	≥Gr 8	SA
2016-11-01	Right	Female	36-45	≥Gr 8	SA
2016-11-01	Right	Male	18-25	≥Gr 8	Congo
2016-11-01	Right	Male	18-25	≥Gr 8	Congo
2016-11-01	Right	Female	26-35	≥Gr 8	Zimbabwe
2016-11-01	Right	Male	26-35	≥Tech	SA
2016-11-01	Right	Male	26-35	≤Gr 7	SA
2016-11-01	Right	Male	36-45	≥Tech	SA
2016-11-01	Right	Male	36-45	≥Tech	Zimbabwe
2016-11-01	Right	Male	26-35	≤Gr 7	Zimbabwe
2016-11-01	Right	Male	26-35	≥Tech	Zimbabwe
2016-11-01	Right	Male	36-45	≤Gr 7	SA
2016-11-01	Right	Female	36-45	≤Gr 7	SA
2016-11-01	Right	Female	46-55	≤Gr 7	SA
2016-11-01	Right	Female	36-45	≤Gr 7	Zambia
2016-11-01	Right	Male	18-25	≤Gr 7	SA
2016-11-01	Right	Female	26-35	≥Gr 8	SA
2016-11-01	Right	Female	26-35	≥Gr 8	SA
2016-11-01	Right	Male	18-25	≤Gr 7	Zimbabwe
2016-11-01	Right	Male	18-25	≤Gr 7	Zimbabwe
2016-11-01	Right	Male	18-25	≤Gr 7	Zimbabwe
2016-11-01	Right	Female	26-35	≤Gr 7	SA
2016-11-01	Right	Female	36-45	≥Tech	SA
2016-11-01	Right	Female	18-25	≥Tech	Zimbabwe
2016-11-01	Right	Male	26-35	≥Tech	Nigeria
2016-11-01	Right	Male	26-35	≥Tech	Nigeria
2016-11-01	Right	Female	18-25	≥Tech	SA
2016-11-01	Right	Female	26-35	≥Tech	SA
2016-11-01	Right	Female	26-35	≥Tech	SA
2016-11-01	Right	Female	26-35	≤Gr 7	SA
2016-11-01	Right	Male	26-35	≥Tech	Congo
2016-11-01	Right	Male	26-35	≥Tech	SA
2016-11-01	Right	Male	36-45	≥Tech	SA
2016-11-01	Right	Female	18-25	≥Tech	SA
2016-11-01	Right	Female	36-45	≤Gr 7	SA
2016-11-01	Right	Female	46-55	≤Gr 7	SA
2016-11-01	Left	Male	26-35	≥Tech	Nigeria
2016-11-01	Right	Male	26-35	≥Tech	Nigeria
2016-11-01	Left	Male	26-35	≥Tech	Nigeria
2016-11-01	Right	Male	36-45	≥Tech	Nigeria
2016-11-01	Right	Male	56-65	≥Tech	Zimbabwe
2016-11-01	Right	Female	26-35	≥Gr 8	SA
2016-11-01	Left	Female	36-45	≤Gr 7	SA
2016-11-01	Right	Male	36-45	≥Gr 8	SA
2016-11-01	Right	Female	36-45	≥Gr 8	SA
2016-11-01	Right	Male	18-25	≥Gr 8	SA
2016-11-01	Right	Female	36-45	≤Gr 7	SA
2016-11-01	Right	Male	26-35	≤Gr 7	SA
2016-11-01	Left	Male	26-35	≤Gr 7	SA
2016-11-01	Right	Male	26-35	≤Gr 7	SA
2016-11-01	Right	Male	36-45	≤Gr 7	SA
2016-11-01	Right	Male	26-35	≤Gr 7	SA
2016-11-01	Right	Male	26-35	≤Gr 7	SA
2016-11-01	Left	Female	36-45	≤Gr 7	SA
2016-11-01	Right	Female	26-35	≤Gr 7	SA
2016-11-01	Right	Female	18-25	≤Gr 7	SA
2016-11-01	Right	Female	36-45	≤Gr 7	SA
2016-11-01	Right	Female	18-25	≤Gr 7	SA
Exclusion					EXCLUSION
2016-11-01	Right	Female	26-35	≤Gr 7	SA
2016-11-01	Right	Female	26-35	≤Gr 7	SA
2016-11-01	Left	Female	18-25	≥Tech	SA
2016-11-01	Left	Female	18-25	≥Tech	SA
2016-11-01	Left	Female	18-25	≥Tech	SA
2016-11-01	Right	Male	18-25	≤Gr 7	SA

## Sheet: SECTION A
1. Did the study participant read/use the information sheet?	If yes, was the IFU read before the test?	Was it referred to during the test process?	Comments	2. Was it difficult for the study participant to remove the test contents from the box?	Comments	3. Did the study participant have difficulty inserting the test tube into the box?	Comments	4. Did the study participant have difficulty with pulling the cap off the test tube?	Comments	5. Was the study participant able to remove the oral brush from the plastic bag?	Comments	6. Did the study participant collect the sample correctly (brush 2x upper & 2x lower)?	Comments	7. Did the study participant insert the oral brush in the test tube correctly?	Comments	8. Did the study participant slowly push the oral brush up & down, inside the test tube correctly (6-8 X)?	Comments	9. Did the study participant squeeze fluid from the oral brush against the test tube correctly?	Comments	10. Did the study participant remove the oral brush from the test tube?	Comments	11. Did the study participant remove the test strip from the foil pouch correctly?		12. Did the study participant drop the test strip into the test rube correctly(arrows pointing down)?	Comments	13. Should you remove the test strip before reading the results?	14. Does the IFU show you where the test strip lines/bands should be?	15. Did the control line appear?	16. Which language was preferred by the user?	17. Did the participant quit the process at any point?	Comments	18. Did the participant continue the process despite a missed or incorrect step?	Any other comments	Start Time	End Time
Yes	Yes	Yes	N/A	No	N/A	No	N/A	No	N/A	Yes	N/A	Yes	N/A	Yes	N/A	Yes	N/A	Yes	N/A	Yes	N/A	Yes	N/A	Yes	N/A	No	Yes	No, buffer movement seen	English	No	N/A	Yes	N/A	12:13:00	12:25:00
Yes	Yes	Yes	N/A	No	N/A	No	Participant did not locate the stand on the box, was holding the tube on the hand	No	N/A	Yes	N/A	Yes	N/A	Yes	N/A	Yes	N/A	Yes	N/A	Yes	N/A	Yes	N/A	No	After removing the brush from the tube the participant re-caped the tube and throw it into the bin	No	Yes	No	English	No	N/A	Yes	Participant failed to locate the stand on the box, also opened the cap on the tube after brushing, also opened the test strip prior to brushing	11:36:00	11:48:00
Yes	Yes	Yes	N/A	No	N/A	No	N/A	No	N/A	Yes	N/A	Yes	N/A	Yes	N/A	Yes	N/A	Yes	N/A	Yes	N/A	Yes	N/A	Yes	N/A	No	Yes	No	English	No	N/A	Yes	N/A	12:30:00	12:37:00
Yes	Yes	Yes	N/A	No	N/A	Yes	He could not find the inserting area on the box	No	N/A	Yes	N/A	Yes	N/A	Yes	N/A	Yes	N/A	Yes	N/A	Yes	N/A	Yes	N/A	Yes	N/A	No	Yes	No	English	No	N/A	Yes	N/A	12:47:00	13:04:00
Yes	Yes	Yes	N/A	Yes	N/A	Yes	N/A	No	N/A	Yes	N/A	Yes	N/A	Yes	N/A	Yes	N/A	Yes	N/A	Yes	N/A	Yes	N/A	Yes	N/A	Yes	Yes	No	English	No	N/A	Yes	N/A	14:44:00	14:52:00
Yes	Yes	Yes	N/A	No	N/A	No	N/A	No	N/A	Yes	N/A	Yes	N/A	Yes	N/A	Yes	N/A	Yes	N/A	Yes	N/A	Yes	N/A	Yes	N/A	No	Yes	No	English	No	N/A	Yes	N/A	09:39:00	09:49:00
Yes	Yes	Yes	N/A	No	N/A	Yes	Used the insection point	No	N/A	Yes	N/A	Yes	N/A	Yes	N/A	Yes	But holding the tube in her hand	Yes	N/A	Yes	NB: There is no instruction of what to do with the brush after removing from the tube	No	The participant wanted to break the brush or open it to find the strip, but late participant opened the strip	Yes	N/A	Yes	Yes	No	English	No	N/A	Yes	N/A	09:38:00	09:57:00
Yes	Yes	Yes	Participant seem to be smuggling to understand english	No	N/A	Yes	Participant failed to locate the stand in the box	No	Bit struggled to remove the cap as it was tight	Yes	N/A	No	Participant is placing the pad on the gums but not moving it	Yes	N/A	Yes	N/A	Yes	N/A	Yes	N/A	Yes	N/A	Yes	N/A	No	No	No	English	No	N/A	Yes	Participant opened the test and brish before placing the tube on the box	10:10:00	10:25:00
Yes	Yes	Yes	N/A	Yes	N/A	No	N/A	No	But too tight and next easy to pull	Yes	N/A	Yes	N/A	Yes	N/A	Yes	N/A	Yes	N/A	Yes	N/A	Yes	N/A	Yes	N/A	Yes	Yes	No	English	No	N/A	Yes	N/A	10:22:00	10:26:00
Yes	Yes	Yes	N/A	No	N/A	Yes	Could not find the insertion point	Yes	The participant said the cap is to tight	Yes	Use teeth to open plastic	Yes	N/A	Yes	N/A	Yes	N/A	Yes	N/A	Yes	N/A	Yes	N/A	Yes	N/A	Yes	Yes	No	English	No	N/A	Yes	N/A	10:47:00	11:01:00
Yes	Yes	Yes	N/A	No	N/A	No	N/A	Yes	Cap seems too tight to open	Yes	N/A	Yes	N/A	Yes	N/A	Yes	N/A	Yes	N/A	Yes	N/A	Yes	N/A	Yes	N/A	No	Yes	No	English	No	N/A	Yes	N/A	10:47:00	10:54:00
Yes	Yes	Yes	N/A	No	N/A	No	N/A	No	N/A	Yes	N/A	Yes	N/A	Yes	N/A	Yes	N/A	Yes	N/A	Yes	N/A	Yes	N/A	Yes	N/A	No	Yes	No	English	No	N/A	Yes	N/A	11:11:00	11:21:00
Yes	Yes	Yes	N/A	No	N/A	No	N/A	No	N/A	Yes	N/A	Yes	N/A	Yes	N/A	Yes	N/A	Yes	N/A	Yes	N/A	Yes	N/A	Yes	N/A	Yes	Yes	No	English	No	N/A	Yes	N/A	12:34:00	12:40:00
Yes	Yes	Yes	N/A	No	N/A	No	N/A	No	N/A	Yes	N/A	Yes	N/A	Yes	N/A	Yes	N/A	Yes	N/A	Yes	N/A	Yes	N/A	Yes	N/A	No	Yes	No	English	No	N/A	Yes	N/A	12:38:00	12:50:00
Yes	Yes	Yes	N/A	No	N/A	No	N/A	No	N/A	Yes	N/A	Yes	N/A	Yes	N/A	Yes	N/A	Yes	N/A	Yes	N/A	Yes	N/A	Yes	N/A	Yes	Yes	No	English	No	N/A	Yes	N/A	12:58:00	13:06:00
Yes	Yes	Yes	N/A	No	N/A	No	N/A	No	N/A	Yes	N/A	Yes	N/A	Yes	N/A	Yes	N/A	Yes	N/A	Yes	N/A	Yes	N/A	Yes	N/A	No	Yes	No	English	No	N/A	Yes	N/A	13:07:00	13:13:00
Yes	Yes	Yes	N/A	No	N/A	No	But it took time to locate the area on the box	No	N/A	Yes	N/A	Yes	N/A	Yes	N/A	Yes	N/A	Yes	N/A	Yes	N/A	Yes	N/A	Yes	N/A	Yes	Yes	No	English	No	N/A	Yes	N/A	13:24:00	13:37:00
Yes	Yes	Yes	N/A	No	N/A	No	N/A	Yes	Participant struggled to open the cap as its tightly closed	Yes	N/A	Yes	N/A	Yes	N/A	Yes	N/A	Yes	N/A	Yes	N/A	Yes	N/A	Yes	N/A	No	Yes	No	English	No	N/A	Yes	N/A	14:31:00	14:42:00
Yes	Yes	Yes	N/A	No	N/A	No	N/A	No	N/A	Yes	N/A	Yes	N/A	Yes	N/A	Yes	N/A	Yes	N/A	Yes	N/A	Yes	N/A	Yes	N/A	Yes	Yes	No	English	No	N/A	Yes	N/A	08:58:00	09:03:00
Yes	Yes	Yes	N/A	No	N/A	No	N/A	No	N/A	Yes	N/A	Yes	N/A	Yes	N/A	Yes	N/A	Yes	N/A	Yes	N/A	Yes	N/A	Yes	N/A	No	Yes	No	English	No	N/A	Yes	N/A	09:01:00	09:08:00
Yes	Yes	Yes	N/A	No	N/A	No	N/A	No	N/A	Yes	N/A	Yes	N/A	Yes	N/A	Yes	N/A	Yes	N/A	Yes	N/A	Yes	N/A	Yes	N/A	Yes	Yes	No	English	No	N/A	Yes	N/A	09:25:00	09:30:00
Yes	Yes	Yes	N/A	No	N/A	No	Thought it took time to locate the insertion area	Yes	Cap too tight, used teeth	Yes	N/A	Yes	N/A	Yes	N/A	Yes	N/A	Yes	N/A	Yes	N/A	Yes	N/A	Yes	N/A	Yes	Yes	No	English	No	N/A	Yes	N/A	09:59:00	10:07:00
Yes	Yes	Yes	N/A	No	N/A	Yes	Could not locate the stand on the box	No	N/A	Yes	N/A	Yes	N/A	Yes	N/A	Yes	N/A	Yes	N/A	Yes	N/A	Yes	N/A	Yes	N/A	No	Yes	No	English	No	N/A	Yes	N/A	10:00:00	10:10:00
Yes	Yes	Yes	N/A	No	N/A	Yes	Could not find the insertion area	Yes	It took time but finally it opened	Yes	N/A	Yes	N/A	Yes	N/A	Yes	N/A	Yes	N/A	Yes	N/A	Yes	N/A	Yes	N/A	Yes	Yes	No	English	No	N/A	Yes	N/A	10:24:00	10:35:00
Yes	Yes	Yes	N/A	No	N/A	No	N/A	No	N/A	Yes	N/A	Yes	N/A	Yes	N/A	Yes	N/A	Yes	N/A	Yes	N/A	Yes	N/A	Yes	N/A	No	Yes	No	English	No	N/A	Yes	N/A	10:25:00	10:31:00
Yes	Yes	Yes	N/A	No	N/A	Yes	Could not locate the stand on the box	No	N/A	Yes	N/A	Yes	N/A	Yes	N/A	No	Participant pushed the brush twice up and down not 6-8x	Yes	N/A	Yes	N/A	Yes	N/A	Yes	N/A	No	Yes	No	English	No	N/A	Yes	N/A	10:50:00	11:00:00
Exclusion	Exclusion	Exclusion	Exclusion	Exclusion	Exclusion	Exclusion	Exclusion	Exclusion
Yes	Yes	Yes	N/A	No	N/A	No	N/A	No	N/A	Yes	N/A	Yes	N/A	Yes	N/A	Yes	N/A	Yes	N/A	Yes	N/A	Yes	N/A	Yes	N/A	Yes	Yes	No	English	No	N/A	Yes	N/A	13:08:00	13:13:00
Yes	Yes	Yes	N/A	No	N/A	Yes	Participant could not find the stand on the box	No	N/A	Yes	N/A	Yes	N/A	Yes	N/A	Yes	N/A	Yes	N/A	Yes	N/A	Yes	N/A	Yes	N/A	No	Yes	No	English	No	N/A	Yes	N/A	13:13:00	13:23:00
Yes	Yes	Yes	N/A	No	N/A	No	Thought it took time to find the insertion area	No	N/A	Yes	N/A	Yes	N/A	Yes	N/A	Yes	N/A	Yes	N/A	Yes	N/A	Yes	N/A	Yes	N/A	Yes	Yes	No	English	No	N/A	Yes	N/A	13:32:00	13:42:00
Yes	Yes	Yes	Although step 2 was completely skipped	No	N/A	No	N/A	No	N/A	Yes	N/A	No	Participant took the oral brush and put it on the test tube without brushing the gums	Yes	N/A	Yes	Dispite not swabbing the teeth	Yes	N/A	Yes	N/A	Yes	N/A	Yes	N/A	No	Yes	No, swabbing was done	English	No	N/A	Yes	Participant skipped swabbing and went on to push the oral brush into the test tube	13:46:00	13:58:00
Yes	Yes	Yes	N/A	No	N/A	Yes	Could not find the stand, was holding it on the hand until intervention	No	N/A	Yes	N/A	Yes	N/A	Yes	N/A	Yes	N/A	Yes	N/A	Yes	N/A	Yes	N/A	Yes	N/A	No	Yes	No	English	No	N/A	Yes	Participant could not find the stand on the box	08:54:00	09:01:00
Yes	Yes	Yes	N/A	No	N/A	No	Thought it took time to find the insertion area	No	N/A	Yes	N/A	Yes	N/A	Yes	N/A	Yes	N/A	Yes	N/A	Yes	N/A	Yes	N/A	Yes	N/A	Yes	Yes	No	English	No	N/A	Yes	N/A	09:01:00	09:10:00
Exclusion	Exclusion	Exclusion	Exclusion	Exclusion	Exclusion	Exclusion	Exclusion	Exclusion	Exclusion	Exclusion	Exclusion	Exclusion	Exclusion	Exclusion	Exclusion	Exclusion	Exclusion	Exclusion	Exclusion	Exclusion	Exclusion	Exclusion	Exclusion	Exclusion	Exclusion	Exclusion	Exclusion	Exclusion	Exclusion	Exclusion	Exclusion	Exclusion	Exclusion	Exclusion	Exclusion
Yes	Yes	Yes	N/A	No	N/A	No	N/A	No	N/A	Yes	N/A	Yes	N/A	Yes	N/A	Yes	N/A	Yes	N/A	Yes	N/A	Yes	N/A	Yes	N/A	Yes	Yes	No	English	No	N/A	Yes	N/A	10:02:00	10:05:00
Yes	Yes	Yes	N/A	No	N/A	No	N/A	No	N/A	Yes	N/A	Yes	N/A	Yes	N/A	Yes	N/A	Yes	N/A	Yes	N/A	Yes	N/A	Yes	N/A	No	Yes	No	English	No	N/A	Yes	N/A	10:20:00	10:28:00
Yes	Yes	Yes	N/A	No	N/A	No	Though it took time to locate the insertion area	No	N/A	Yes	N/A	Yes	N/A	Yes	N/A	Yes	N/A	Yes	N/A	Yes	N/A	Yes	N/A	Yes	N/A	Yes	Yes	No	English	No	N/A	Yes	N/A	10:53:00	11:01:00
Yes	Yes	Yes	N/A	No	N/A	No	N/A	No	N/A	Yes	N/A	Yes	N/A	Yes	N/A	Yes	N/A	Yes	N/A	Yes	N/A	Yes	N/A	Yes	N/A	No	Yes	No	English	No	N/A	Yes	N/A	10:53:00	11:02:00
Yes	Yes	Yes	N/A	No	N/A	No	Thought it took time to locate the insertion area	No	N/A	Yes	N/A	Yes	N/A	Yes	N/A	Yes	N/A	Yes	N/A	Yes	N/A	Yes	N/A	Yes	N/A	Yes	Yes	No	English	No	N/A	Yes	N/A	11:20:00	11:28:00
Yes	Yes	Yes	N/A	No	N/A	No	N/A	No	N/A	Yes	N/A	Yes	N/A	Yes	N/A	Yes	N/A	Yes	N/A	Yes	N/A	Yes	N/A	Yes	N/A	No	Yes	No	English	No	N/A	Yes	N/A	11:25:00	11:33:00
Yes	Yes	Yes	N/A	No	N/A	Yes	Could not find the stand on the box	No	N/A	Yes	N/A	Yes	N/A	Yes	N/A	Yes	N/A	Yes	N/A	Yes	N/A	Yes	N/A	Yes	N/A	No	Yes	No	English	No	N/A	Yes	N/A	11:53:00	12:04:00
Yes	Yes	Yes	N/A	No	N/A	No	N/A	No	Though it took time	Yes	N/A	Yes	N/A	Yes	N/A	Yes	N/A	Yes	N/A	Yes	N/A	Yes	N/A	Yes	N/A	Yes	Yes	No	English	No	N/A	Yes	N/A	12:45:00	12:50:00
Yes	Yes	Yes	N/A	No	N/A	No	N/A	No	N/A	Yes	N/A	Yes	N/A	Yes	N/A	Yes	N/A	Yes	N/A	Yes	N/A	Yes	N/A	Yes	N/A	No	Yes	No	English	No	N/A	Yes	N/A	12:44:00	12:51:00
Yes	Yes	Yes	N/A	No	N/A	Yes	Could not find the slot on the box	No	N/A	Yes	N/A	Yes	N/A	Yes	N/A	Yes	N/A	Yes	N/A	Yes	N/A	Yes	N/A	Yes	N/A	No	Yes	No	English	No	N/A	Yes	N/A	09:09:00	09:18:00
Exclusion	Exclusion	Exclusion	Exclusion	Exclusion	Exclusion	Exclusion	Exclusion	Exclusion	Exclusion	Exclusion	Exclusion	Exclusion	Exclusion			Exclusion	Exclusion	Exclusion	Exclusion	Exclusion	Exclusion	Exclusion	Exclusion	Exclusion	Exclusion	Exclusion	Exclusion	Exclusion	Exclusion	Exclusion	Exclusion	Exclusion	Exclusion
Yes	Yes	Yes	N/A	No	N/A	No	But took time to find the insertion area	No	Though the participant suggest we losen it a little its too tight	Yes	N/A	Yes	N/A	Yes	N/A	Yes	N/A	Yes	N/A	Yes	N/A	Yes	N/A	Yes	N/A	Yes	Yes	No	English	No	N/A	Yes	N/A	09:12:00	09:20:00
Yes	Yes	Yes	N/A	No	N/A	No	N/A	Yes	Cap is tightly closed	Yes	N/A	Yes	N/A	Yes	N/A	Yes	N/A	Yes	N/A	Yes	N/A	Yes	N/A	Yes	N/A	No	Yes	No	English	No	N/A	Yes	N/A	09:40:00	09:45:00
Yes	Yes	Yes	N/A	No	N/A	No	N/A	No	N/A	Yes	N/A	Yes	N/A	Yes	N/A	Yes	N/A	Yes	N/A	Yes	N/A	Yes	N/A	Yes	N/A	Yes	Yes	No	Both English and Afrikaans	No	N/A	Yes	N/A	09:37:00	09:47:00
Yes	Yes	Yes	N/A	No	N/A	Yes	Could not find the slot on the box	No	N/A	Yes	N/A	Yes	N/A	Yes	N/A	Yes	N/A	Yes	N/A	Yes	N/A	Yes	N/A	Yes	N/A	No	Yes	No	English	No	N/A	Yes	N/A	10:09:00	10:20:00
Yes	Yes	Yes	N/A	No	N/A	No	N/A	No	N/A	Yes	N/A	Yes	N/A	Yes	N/A	Yes	N/A	Yes	N/A	Yes	N/A	Yes	N/A	Yes	N/A	Yes	Yes	No	English	No	N/A	Yes	N/A	11:06:00	11:12:00
Yes	Yes	Yes	N/A	No	N/A	No	N/A	No	N/A	Yes	N/A	Yes	N/A	Yes	N/A	Yes	N/A	Yes	N/A	Yes	N/A	Yes	N/A	Yes	N/A	No	Yes	No	English	No	N/A	Yes	N/A	11:15:00	11:18:00
Yes	Yes	Yes	N/A	No	N/A	No	N/A	No	But she use teeth	Yes	N/A	Yes	N/A	Yes	N/A	Yes	N/A	Yes	N/A	Yes	N/A	Yes	N/A	Yes	N/A	Yes	Yes	No	English	No	N/A	Yes	N/A	11:27:00	11:31:00
Yes	Yes	Yes	N/A	No	N/A	No	N/A	Yes	Cap is tightly closed	Yes	N/A	Yes	N/A	Yes	N/A	Yes	N/A	Yes	N/A	Yes	N/A	Yes	N/A	Yes	N/A	No	Yes	No	English	No	N/A	Yes	N/A	12:15:00	12:29:00
Yes	Yes	Yes	N/A	No	N/A	No	N/A	No	N/A	Yes	N/A	Yes	N/A	Yes	N/A	Yes	N/A	Yes	N/A	Yes	N/A	Yes	N/A	Yes	N/A	No	Yes	No	English	No	N/A	Yes	N/A	14:20:00	14:29:00
Yes	Yes	Yes	N/A	No	N/A	No	But took time to locate the insertion area	No	N/A	Yes	N/A	Yes	N/A	Yes	N/A	Yes	N/A	Yes	N/A	Yes	N/A	Yes	N/A	Yes	N/A	Yes	Yes	No	English	No	N/A	Yes	N/A	14:21:00	14:28:00
Yes	Yes	Yes	N/A	No	N/A	No	N/A	No	N/A	Yes	N/A	Yes	N/A	Yes	N/A	Yes	N/A	Yes	N/A	Yes	N/A	Yes	N/A	Yes	N/A	No	Yes	No	English	No	N/A	Yes	N/A	14:46:00	14:49:00
Yes	Yes	Yes	N/A	No	N/A	No	N/A	No	N/A	Yes	N/A	Yes	N/A	Yes	N/A	No	Participant moved the brush once	No	Participant pulled out the brush without squeezing it	Yes	N/A	Yes	N/A	Yes	N/A	No	No	No	English	No	N/A	Yes	N/A	09:13:00	09:26:00
Yes	Yes	Yes	N/A	Yes	N/A	No	But took time to locate the area.	No	But it took time.	Yes	N/A	Yes	N/A	Yes	N/A	Yes	N/A	Yes	N/A	Yes	N/A	Yes	N/A	Yes	N/A	Yes	Yes	No	English	No	N/A	Yes	N/A	09:14:00	09:37:00
Yes	Yes	Yes	N/A	No	N/A	No	But took time to locate the area.	No	Used teeth	Yes	N/A	Yes	N/A	Yes	N/A	Yes	N/A	Yes	N/A	Yes	N/A	Yes	N/A	Yes	N/A	Yes	Yes	No	English	No	N/A	Yes	N/A	09:57:00	10:05:00
Yes	Yes	Yes	N/A	No	N/A	No	N/A	No	N/A	Yes	N/A	Yes	N/A	Yes	N/A	Yes	N/A	Yes	N/A	Yes	N/A	Yes	N/A	Yes	N/A	No	Yes	No	English	No	N/A	Yes	N/A	10:02:00	10:11:00
Yes	Yes	Yes	N/A	No	N/A	No	But took time to locate the area.	No	N/A	Yes	N/A	Yes	N/A	Yes	N/A	Yes	N/A	Yes	N/A	Yes	N/A	Yes	N/A	Yes	N/A	Yes	Yes	No	English	No	N/A	Yes	N/A	10:22:00	10:29:00
Yes	Yes	Yes	N/A	No	N/A	Yes	Could not locate the stand on the box until intervention	No	N/A	Yes	N/A	Yes	N/A	Yes	N/A	Yes	N/A	Yes	N/A	Yes	N/A	Yes	N/A	Yes	N/A	No	Yes	No	English	No	N/A	Yes	N/A	09:39:00	09:50:00
Yes	Yes	Yes	N/A	No	N/A	Yes	Could not locate the stand on the box	No	N/A	Yes	N/A	Yes	N/A	Yes	N/A	Yes	N/A	Yes	N/A	Yes	N/A	Yes	N/A	Yes	N/A	No	Yes	N/A	English	No	N/A	Yes	N/A	10:24:00	10:34:00
Yes	Yes	Yes	N/A	No	N/A	No	But it took time to locate the area	No	N/A	Yes	N/A	Yes	N/A	Yes	N/A	Yes	N/A	Yes	N/A	Yes	N/A	Yes	N/A	Yes	N/A	Yes	Yes	No	English	No	N/A	Yes	N/A	11:54:00	12:00:00
Yes	Yes	Yes	N/A	No	N/A	Yes	Could not find the box to put the tube	No	N/A	Yes	N/A	Yes	N/A	Yes	N/A	Yes	N/A	Yes	N/A	Yes	N/A	Yes	N/A	Yes	N/A	Yes	Yes	No	English	No	N/A	Yes	The participant could not find the box inside the test kit box so did the whole process whilst holding the test tube	12:33:00	12:39:00
Yes	Yes	Yes	N/A	No	N/A	No	N/A	No	N/A	Yes	N/A	Yes	N/A	Yes	N/A	Yes	N/A	Yes	N/A	Yes	N/A	Yes	N/A	Yes	N/A	No	Yes	No	English	No	N/A	Yes	N/A	09:40:00	09:53:00
Yes	Yes	Yes	N/A	No	N/A	No	N/A	No	N/A	Yes	N/A	Yes	N/A	Yes	N/A	Yes	N/A	Yes	N/A	Yes	N/A	Yes	N/A	Yes	N/A	Yes	Yes	No	English	No	N/A	Yes	N/A	09:50:00	09:58:00
Yes	Yes	Yes	N/A	No	N/A	No	N/A	No	N/A	Yes	N/A	Yes	N/A	Yes	N/A	Yes	N/A	Yes	N/A	Yes	N/A	Yes	N/A	Yes	N/A	No	Yes	No	English	No	N/A	Yes	N/A	10:08:00	10:17:00
Yes	Yes	Yes	N/A	No	N/A	No	But she first looked for a test box inside the box	No	N/A	Yes	N/A	Yes	N/A	Yes	N/A	Yes	N/A	Yes	N/A	Yes	N/A	Yes	N/A	Yes	N/A	Yes	Yes	No	English	No	N/A	Yes	N/A	10:33:00	10:38:00
Exclusion		Exclusion	Exclusion	Exclusion	Exclusion	Exclusion	Exclusion			Exclusion		Exclusion		Exclusion			Exclusion		Exclusion				Exclusion					Exclusion	Exclusion		Exclusion		Exclusion	Exclusion	Exclusion
Yes	Yes	Yes	N/A	No	N/A	No	Though it took time to locate the area	No	N/A	Yes	N/A	Yes	N/A	Yes	N/A	Yes	N/A	Yes	N/A	Yes	N/A	Yes	N/A	Yes	N/A	Yes	Yes	No	English	No	N/A	Yes	N/A	10:54:00	11:01:00
Yes	Yes	Yes	N/A	No	N/A	No	N/A	No	N/A	Yes	N/A	Yes	N/A	Yes	N/A	Yes	N/A	Yes	N/A	Yes	N/A	Yes	N/A	Yes	N/A	No	Yes	No	English	No	N/A	Yes	N/A	11:01:00	11:06:00
Yes	Yes	Yes	N/A	No	N/A	No	Though it took time to locate the area	No	N/A	Yes	N/A	Yes	N/A	Yes	N/A	Yes	N/A	Yes	N/A	Yes	N/A	Yes	N/A	Yes	N/A	Yes	Yes	No	English	No	N/A	Yes	N/A	11:28:00	11:42:00
Exclusion		Exclusion		Exclusion	Exclusion	Exclusion	Exclusion			Exclusion			Exclusion			Exclusion			Exclusion	Exclusion			Exclusion			Exclusion			Exclusion		Exclusion			Exclusion	Exclusion
Yes	Yes	Yes	N/A	No	N/A	No	N/A	No	N/A	Yes	N/A	Yes	N/A	Yes	N/A	Yes	N/A	Yes	N/A	Yes	N/A	Yes	N/A	Yes	N/A	Yes	Yes	No	English	No	N/A	Yes	N/A	14:57:00	15:03:00
Yes	Yes	Yes	N/A	No	N/A	No	N/A	No	N/A	Yes	N/A	Yes	N/A	Yes	N/A	Yes	N/A	Yes	N/A	Yes	N/A	Yes	N/A	Yes	N/A	No	Yes	No	English	No	N/A	Yes	N/A	15:01:00	15:08:00
Yes	Yes	Yes	N/A	No	N/A	Yes	Could not find the test box	No	N/A	Yes	N/A	Yes	N/A	Yes	N/A	Yes	N/A	Yes	N/A	Yes	N/A	Yes	N/A	Yes	N/A	Yes	Yes	No	English	No	N/A	Yes	The Participant could not find the test box inside the test kit box, therfor she did the whole process holding the test tube in her hand	15:18:00	15:24:00
Yes	Yes	Yes	N/A	No	N/A	No	N/A	No	N/A	Yes	N/A	Yes	N/A	Yes	N/A	Yes	N/A	Yes	N/A	Yes	N/A	Yes	N/A	Yes	N/A	No	Yes	No	English	No	N/A	Yes	N/A	09:32:00	09:43:00
Yes	Yes	Yes	N/A	No	N/A	No	But it took time to find the insertion area	No	Though it took time to open.	Yes	N/A	Yes	N/A	Yes	N/A	Yes	N/A	Yes	N/A	Yes	N/A	Yes	N/A	Yes	N/A	Yes	Yes	No	English	No	N/A	Yes	N/A	09:36:00	09:44:00
Yes	Yes	Yes	N/A	No	N/A	No	But it took time to locate the area	No	N/A	Yes	N/A	Yes	N/A	Yes	N/A	Yes	N/A	Yes	N/A	Yes	N/A	Yes	N/A	Yes	N/A	Yes	Yes	No	English	No	N/A	Yes	N/A	09:56:00	10:03:00
Yes	Yes	Yes	N/A	No	N/A	No	N/A	No	N/A	Yes	N/A	Yes	N/A	Yes	N/A	Yes	N/A	Yes	N/A	Yes	N/A	Yes	N/A	Yes	N/A	No	Yes	No	English	No	N/A	Yes	N/A	10:00:00	10:05:00
Yes	Yes	Yes	N/A	No	N/A	No	N/A	No	N/A	Yes	N/A	Yes	N/A	Yes	N/A	Yes	N/A	Yes	N/A	Yes	N/A	Yes	N/A	Yes	N/A	Yes	Yes	No	English	No	N/A	Yes	N/A	10:17:00	10:25:00
Yes	Yes	Yes	N/A	No	N/A	No	N/A	No	N/A	Yes	N/A	Yes	N/A	Yes	N/A	Yes	N/A	Yes	N/A	Yes	N/A	Yes	N/A	Yes	N/A	No	Yes	No	English	No	N/A	Yes	N/A	10:16:00	10:24:00
Yes	Yes	Yes	N/A	No	N/A	No	N/A	No	N/A	Yes	N/A	Yes	N/A	Yes	N/A	Yes	N/A	Yes	N/A	Yes	N/A	Yes	N/A	Yes	N/A	No	Yes	No	English	No	N/A	Yes	N/A	10:45:00	10:50:00
Yes	Yes	Yes	N/A	No	N/A	Yes	Could not find the test box	No	But it took time.	Yes	N/A	Yes	N/A	Yes	N/A	Yes	N/A	Yes	N/A	Yes	N/A	Yes	N/A	Yes	N/A	Yes	Yes	No	English	No	N/A	Yes	Participant could not find the test box inside the test kit box, Participant did the whole process whilst holding the test tube	10:44:00	10:53:00
Yes	Yes	Yes	N/A	No	N/A	No	N/A	No	But it took time.	Yes	N/A	Yes	N/A	Yes	N/A	Yes	N/A	Yes	N/A	Yes	N/A	Yes	N/A	Yes	N/A	Yes	Yes	No	English	No	N/A	Yes	N/A	11:10:00	11:21:00
Yes	Yes	Yes	N/A	No	N/A	Yes	Could not locate the stand on the box	Yes	Struggled to open the cap and had to pull hard and spilled out some of the buffer	Yes	N/A	Yes	N/A	Yes	N/A	Yes	N/A	Yes	N/A	Yes	N/A	Yes	N/A	Yes	N/A	No	Yes	No	English	No	N/A	Yes	N/A	11:14:00	10:21:00
Yes	Yes	Yes	N/A	No	N/A	No	N/A	No	N/A	Yes	N/A	Yes	N/A	Yes	N/A	Yes	N/A	Yes	N/A	Yes	N/A	Yes	N/A	Yes	N/A	No	Yes	No	English	No	N/A	Yes	N/A	11:36:00	11:42:00
Yes	Yes	Yes	N/A	No	N/A	No	N/A	No	N/A	Yes	N/A	Yes	N/A	Yes	N/A	Yes	N/A	Yes	N/A	Yes	N/A	Yes	N/A	Yes	N/A	No	Yes	No	English	No	N/A	Yes	N/A	09:01:00	09:07:00
Yes	Yes	Yes	N/A	No	N/A	Yes	Could not find the test box inside the test kit box.	No	N/A	Yes	N/A	Yes	N/A	Yes	N/A	Yes	N/A	Yes	N/A	Yes	N/A	Yes	N/A	Yes	N/A	Yes	Yes	No	English	No	N/A	Yes	Since the participant could not find the test box, the whole process was done whilst holding the test tube.	09:04:00	09:09:00
Yes	Yes	Yes	N/A	No	N/A	Yes	Could not locate the stand slot on the box.	No	N/A	Yes	N/A	Yes	N/A	Yes	N/A	Yes	N/A	Yes	N/A	Yes	N/A	Yes	N/A	Yes	N/A	No	Yes	No	English	No	N/A	Yes	N/A	09:23:00	09:40:00
Yes	Yes	Yes	N/A	No	N/A	Yes	Could not find the test box inside the test kit box.	No	N/A	Yes	N/A	Yes	N/A	Yes	N/A	Yes	N/A	Yes	N/A	Yes	N/A	Yes	N/A	Yes	N/A	Yes	Yes	No	English	No	N/A	Yes	Could not find the test box to insert the test tube so the Participant did the whole process whilst holding the tube.	09:26:00	09:31:00
Yes	Yes	Yes	N/A	No	N/A	No	But it took time to locate the insertion area	No	N/A	Yes	N/A	Yes	N/A	Yes	N/A	Yes	N/A	Yes	N/A	Yes	N/A	Yes	N/A	Yes	N/A	Yes	Yes	No	English	No	N/A	Yes	N/A	10:06:00	10:20:00
Yes	Yes	Yes	N/A	No	N/A	No	N/A	No	N/A	Yes	N/A	Yes	N/A	Yes	N/A	Yes	N/A	Yes	N/A	Yes	N/A	Yes	N/A	Yes	N/A	No	Yes	No	English	No	N/A	Yes	N/A	10:12:00	10:19:00
Yes	Yes	Yes	N/A	No	N/A	No	N/A	No	But it took time.	Yes	N/A	Yes	N/A	Yes	N/A	Yes	N/A	Yes	N/A	Yes	N/A	Yes	N/A	Yes	N/A	Yes	Yes	No	English	No	N/A	Yes	N/A	11:00:00	11:09:00
Yes	Yes	Yes	N/A	No	N/A	Yes	Could not locate the stand on the box	No	N/A	Yes	N/A	Yes	N/A	Yes	N/A	Yes	N/A	Yes	N/A	Yes	N/A	Yes	N/A	Yes	N/A	No	Yes	No	English	No	N/A	Yes	N/A	11:17:00	11:30:00
Yes	Yes	Yes	N/A	No	N/A	No	But it took time to find the insertion area	No	But it took time.	Yes	N/A	Yes	N/A	Yes	N/A	Yes	N/A	Yes	N/A	Yes	N/A	Yes	N/A	Yes	N/A	Yes	Yes	No	English	No	N/A	Yes	N/A	11:35:00	11:43:00
Yes	Yes	Yes	N/A	No	N/A	No	N/A	No	N/A	Yes	N/A	Yes	N/A	Yes	N/A	Yes	N/A	Yes	N/A	Yes	N/A	Yes	N/A	Yes	N/A	No	Yes	No	English	No	N/A	Yes	N/A	13:01:00	13:05:00
Yes	Yes	Yes	N/A	No	N/A	No	N/A	No	N/A	Yes	N/A	Yes	N/A	Yes	N/A	Yes	N/A	Yes	N/A	Yes	N/A	Yes	N/A	Yes	N/A	Yes	Yes	No	English	No	N/A	Yes	N/A	12:58:00	13:05:00
Yes	Yes	Yes	N/A	No	N/A	No	N/A	No	N/A	Yes	N/A	Yes	N/A	Yes	N/A	Yes	N/A	Yes	N/A	Yes	N/A	Yes	N/A	Yes	N/A	Yes	Yes	No	English	No	N/A	Yes	N/A	09:11:00	09:16:00
Yes	Yes	Yes	N/A	No	N/A	Yes	Could not locate the stand on the box.	Yes	Struggled to open the cap, had to use teeth to open.	Yes	N/A	Yes	N/A	Yes	N/A	Yes	N/A	Yes	N/A	Yes	N/A	Yes	N/A	Yes	N/A	No	Yes	No	English	No	N/A	Yes	N/A	09:40:00	09:49:00
Yes	Yes	Yes	N/A	No	N/A	Yes	Could not locate the stand on the box.	No	N/A	Yes	N/A	Yes	N/A	Yes	N/A	Yes	N/A	Yes	N/A	Yes	N/A	Yes	N/A	Yes	N/A	No	Yes	No	English	No	N/A	Yes	Participant did not stand the tube on the box.	09:24:00	09:33:00
Yes	Yes	Yes	N/A	No	N/A	No	N/A	No	N/A	Yes	N/A	Yes	N/A	Yes	N/A	Yes	N/A	Yes	N/A	Yes	N/A	Yes	N/A	Yes	N/A	Yes	Yes	No	English	No	N/A	Yes	N/A	09:28:00	09:33:00
Yes	Yes	Yes	N/A	No	N/A	No	But it took time to locate the area	No	N/A	Yes	N/A	Yes	N/A	Yes	N/A	Yes	N/A	Yes	N/A	Yes	N/A	Yes	N/A	Yes	N/A	Yes	Yes	No	English	No	N/A	Yes	N/A	11:01:00	11:09:00
Yes	Yes	Yes	N/A	No	N/A	Yes	Could not find the stand slot on the box	No	N/A	Yes	N/A	Yes	N/A	Yes	N/A	Yes	N/A	Yes	N/A	Yes	N/A	Yes	N/A	Yes	N/A	No	Yes	No	English	No	N/A	Yes	N/A	11:02:00	11:12:00
Yes	Yes	Yes	N/A	No	N/A	No	But it took time to locate the area	No	But it took time.	Yes	N/A	Yes	N/A	Yes	N/A	Yes	N/A	Yes	N/A	Yes	N/A	Yes	N/A	Yes	N/A	Yes	Yes	No	English	No	N/A	Yes	N/A	11:27:00	11:36:00
Yes	Yes	Yes	N/A	No	N/A	No	N/A	Yes	Cap was tightly closed	Yes	N/A	Yes	N/A	Yes	N/A	Yes	N/A	Yes	N/A	Yes	N/A	Yes	N/A	Yes	N/A	No	Yes	No	English	No	N/A	Yes	N/A	11:28:00	11:33:00
Yes	Yes	Yes	N/A	No	N/A	Yes	Could not find the insertion area	No	N/A	Yes	N/A	Yes	N/A	Yes	N/A	Yes	N/A	Yes	N/A	Yes	N/A	Yes	N/A	Yes	N/A	Yes	Yes	No	English	No	N/A	Yes	Part of step 1 was skipped since the participant could not locate the insertion area, so the whole process was done whilst holding the test tube	11:51:00	11:57:00
Yes	Yes	Yes	N/A	No	N/A	No	N/A	No	N/A	Yes	N/A	Yes	N/A	Yes	N/A	Yes	N/A	Yes	N/A	Yes	N/A	Yes	N/A	Yes	N/A	No	Yes	No	English	No	N/A	Yes	N/A	11:51:00	11:56:00
Yes	Yes	Yes	N/A	No	N/A	No	N/A	No	N/A	Yes	N/A	Yes	N/A	Yes	N/A	Yes	N/A	Yes	N/A	Yes	N/A	Yes	N/A	Yes	N/A	No	Yes	No	English	No	N/A	Yes	N/A	09:11:00	09:20:00
Yes	Yes	Yes	N/A	No	N/A	Yes	Could not find the test box inside the test kit box.	No	N/A	Yes	N/A	Yes	N/A	Yes	N/A	Yes	N/A	Yes	N/A	Yes	N/A	Yes	N/A	Yes	N/A	Yes	Yes	No	English	No	N/A	Yes	Participant could not find the test box inside the test kit box. So the whole process was done whilst holding the test kit tube.	09:07:00	09:15:00
Yes	Yes	Yes	N/A	No	N/A	No	But it took time to locate the insertion area	No	N/A	Yes	N/A	Yes	N/A	Yes	N/A	Yes	N/A	Yes	N/A	Yes	N/A	Yes	N/A	Yes	N/A	Yes	Yes	No	English	No	N/A	Yes	N/A	09:36:00	09:47:00
Yes	Yes	Yes	N/A	No	N/A	No	N/A	No	N/A	Yes	N/A	Yes	N/A	Yes	N/A	Yes	N/A	Yes	N/A	Yes	N/A	Yes	N/A	Yes	N/A	No	Yes	No	English	No	N/A	Yes	N/A	09:40:00	09:49:00
Exclusion	Exclusion	Exclusion	Exclusion	Exclusion		Exclusion	Exclusion	Exclusion	Exclusion	Exclusion		Exclusion		Exclusion		Exclusion		Exclusion		Exclusion	Exclusion				Exclusion	Exclusion		Exclusion	Exclusion		Exclusion	Exclusion	Exclusion	Exclusion	Exclusion
Yes	Yes	Yes	N/A	No	N/A	No	N/A	No	N/A	Yes	N/A	Yes	N/A	Yes	N/A	Yes	N/A	Yes	N/A	Yes	N/A	Yes	N/A	Yes	N/A	Yes	Yes	No	English	No	N/A	Yes	N/A	10:32:00	10:37:00
Yes	Yes	Yes	N/A	No	N/A	Yes	Could not locate the box	No	But re-capped the tube again	Yes	N/A	Yes	N/A	Yes	Participant had to re-open the tube again	Yes	N/A	Yes	N/A	Yes	N/A	Yes	N/A	Yes	N/A	No	Yes	No	English	No	N/A	Yes	N/A	11:47:00	12:00:00
Yes	Yes	Yes	N/A	No	N/A	Yes	The participant was bit confused inserting the tube into the text box	No	N/A	Yes	N/A	No	The study participant collect sample (1x Upper and 1x Lower)	Yes	N/A	Yes	N/A	Yes	N/A	Yes	N/A	Yes	N/A	Yes	N/A	No	Yes	No	English	No	N/A	Yes, dispite confusion from the start, the study participant managed to continue	All steps were completed, but the study participant was scared and confused about the IFU	11:54:00	12:02:00
Yes	Yes	Yes	N/A	No	N/A	No	N/A	No	N/A	Yes	N/A	Yes	N/A	Yes	N/A	Yes	N/A	Yes	N/A	Yes	N/A	Yes	N/A	Yes	N/A	No	Yes	No	English	No	N/A	Yes	N/A	12:14:00	12:19:00
Yes	Yes	Yes	N/A	No	N/A	No	But it took time to locate the area.	No	N/A	Yes	N/A	Yes	N/A	Yes	N/A	Yes	N/A	Yes	N/A	Yes	N/A	Yes	N/A	Yes	N/A	Yes	Yes	No	English	No	N/A	yes	N/A	12:40:00	12:46:00
Yes	Yes	Yes	N/A	No	N/A	No	N/A	No	N/A	Yes	N/A	Yes	N/A	Yes	N/A	Yes	N/A	Yes	N/A	Yes	N/A	Yes	N/A	Yes	N/A	No	Yes	No	English	No	N/A	Yes	N/A	12:49:00	12:51:00
Yes	Yes	Yes	N/A	No	N/A	No	N/A	No	N/A	Yes	N/A	Yes	N/A	Yes	N/A	Yes	N/A	Yes	N/A	Yes	N/A	Yes	N/A	Yes	N/A	No	Yes	No	English	No	N/A	Yes	N/A	09:07:00	09:15:00
Yes	Yes	Yes	N/A	No	N/A	No	But it took time to locate the area	No	N/A	Yes	N/A	Yes	N/A	Yes	N/A	Yes	N/A	Yes	N/A	Yes	N/A	Yes	N/A	Yes	N/A	Yes	Yes	No	English	No	N/A	Yes	N/A	09:07:00	09:17:00
Yes	Yes	Yes	N/A	No	N/A	No	N/A	No	N/A	Yes	N/A	Yes	N/A	Yes	N/A	Yes	N/A	Yes	N/A	Yes	N/A	Yes	N/A	Yes	N/A	Yes	Yes	No	English	No	N/A	Yes	N/A	09:36:00	09:41:00
Yes	Yes	Yes	N/A	No	N/A	No	N/A	No	N/A	Yes	N/A	Yes	N/A	Yes	N/A	Yes	N/A	Yes	N/A	Yes	N/A	Yes	N/A	Yes	N/A	Yes	Yes	No	English	No	N/A	Yes	N/A	09:55:00	10:02:00
Yes	Yes	Yes	N/A	No	N/A	No	N/A	No	N/A	Yes	N/A	Yes	N/A	Yes	N/A	Yes	N/A	Yes	N/A	Yes	N/A	Yes	N/A	Yes	N/A	No	Yes	No	English	No	N/A	Yes	N/A	09:27:00	09:41:00
Yes	Yes	Yes	N/A	No	N/A	Yes	Could not locate the stand slot on the box.	No	N/A	Yes	N/A	Yes	N/A	Yes	N/A	Yes	N/A	Yes	N/A	Yes	N/A	Yes	N/A	Yes	N/A	No	Yes	No	English	No	N/A	Yes	N/A	09:55:00	10:00:00
Yes	Yes	Yes	N/A	No	N/A	Yes	Could not find the stand slot on the box	No	N/A	Yes	N/A	Yes	N/A	Yes	N/A	Yes	N/A	Yes	N/A	Yes	N/A	Yes	N/A	Yes	N/A	No	Yes	No	English	No	N/A	Yes	N/A	10:16:00	10:31:00
Yes	Yes	Yes	N/A	No	N/A	No	N/A	No	N/A	Yes	N/A	Yes	N/A	Yes	N/A	Yes	N/A	Yes	N/A	Yes	N/A	Yes	N/A	Yes	N/A	Yes	Yes	No	English	No	N/A	Yes	N/A	10:33:00	10:41:00
Yes	Yes	Yes	N/A	No	N/A	No	N/A	No	N/A	Yes	N/A	Yes	N/A	Yes	N/A	Yes	N/A	Yes	N/A	Yes	N/A	Yes	N/A	Yes	N/A	No	Yes	No	English	No	N/A	Yes	N/A	12:40:00	12:46:00
Yes	Yes	Yes	N/A	No	N/A	Yes	Could not find the test box inside the test kit box.	No	N/A	Yes	N/A	Yes	N/A	Yes	N/A	Yes	N/A	Yes	N/A	Yes	N/A	Yes	N/A	Yes	N/A	Yes	Yes	No	English	No	N/A	Yes	Participant could not find a box inside the test kit box, the whole process was done whilst holding the test tube	14:10:00	14:22:00
Yes	Yes	Yes	N/A	No	N/A	Yes	Could not locate the stand slot on the box.	Yes	Participant struggled to open the cap as it was tightly closed	Yes	N/A	Yes	N/A	Yes	N/A	Yes	N/A	Yes	N/A	Yes	N/A	Yes	N/A	Yes	N/A	No	Yes	No	English	No	N/A	Yes	N/A	14:10:00	14:36:00
Yes	Yes	Yes	N/A	No	N/A	Yes	Could not locate the stand on the box	No	N/A	Yes	N/A	Yes	N/A	Yes	N/A	Yes	N/A	Yes	N/A	Yes	N/A	Yes	N/A	Yes	N/A	No	Yes	No	English	No	N/A	Yes	N/A	09:22:00	09:32:00
Yes	Yes	Yes	N/A	No	N/A	No	N/A	No	N/A	Yes	N/A	Yes	N/A	Yes	N/A	Yes	N/A	Yes	N/A	Yes	N/A	Yes	N/A	Yes	N/A	Yes	Yes	No	English	No	N/A	Yes	N/A	09:26:00	09:32:00
Exclusion	Exclusion	Exclusion		Exclusion		Exclusion	Exclusion	Exclusion		Exclusion		Exclusion		Exclusion	Exclusion		Exclusion	Exclusion			Exclusion		Exclusion		Exclusion			Exclusion	Exclusion		Exclusion		Exclusion	Exclusion	Exclusion
Yes	Yes	Yes	N/A	No	N/A	Yes	Could not find the test box inside the test kit box.	No	N/A	Yes	N/A	Yes	N/A	Yes	N/A	Yes	N/A	Yes	N/A	Yes	N/A	Yes	N/A	Yes	N/A	Yes	Yes	No	English	No	N/A	Yes	Participant could not find the insertion area, so the whole process was done whislt holding the test tube.	10:09:00	10:20:00
Yes	Yes	Yes	N/A	No	N/A	Yes	Could not find the test box inside the test kit box.	No	N/A	Yes	N/A	Yes	N/A	Yes	N/A	Yes	N/A	Yes	N/A	Yes	N/A	Yes	N/A	Yes	N/A	Yes	Yes	No	English	No	N/A	Yes	Participant could not find the test box inside the test kit box, the whole process was done whilst holding the test tube.	09:46:00	09:53:00
Yes	Yes	Yes	N/A	No	N/A	Yes	Could not find the stand slot on the box	No	N/A	Yes	N/A	Yes	N/A	Yes	N/A	Yes	N/A	Yes	N/A	Yes	N/A	Yes	N/A	Yes	N/A	No	Yes	No	English	No	N/A	Yes	N/A	11:44:00	11:58:00
Yes	Yes	Yes	N/A	No	N/A	No	But it took time to locate the insertion area	No	N/A	Yes	N/A	Yes	N/A	Yes	N/A	Yes	N/A	Yes	N/A	Yes	N/A	Yes	N/A	Yes	N/A	Yes	Yes	No	English	No	N/A	Yes	N/A	11:40:00	11:53:00
Yes	Yes	Yes	N/A	No	N/A	No	N/A	No	But it took time.	Yes	N/A	Yes	N/A	Yes	N/A	Yes	N/A	Yes	N/A	Yes	N/A	Yes	N/A	Yes	N/A	Yes	Yes	No	English	No	N/A	Yes	N/A	12:12:00	12:20:00
Yes	Yes	Yes	N/A	No	N/A	No	N/A	No	N/A	Yes	N/A	Yes	N/A	Yes	N/A	Yes	N/A	Yes	N/A	Yes	N/A	Yes	N/A	Yes	N/A	No	Yes	No	English	No	N/A	Yes	N/A	12:15:00	12:25:00
Yes	Yes	Yes	N/A	No	N/A	No	N/A	No	N/A	Yes	N/A	Yes	N/A	Yes	N/A	Yes	N/A	Yes	N/A	Yes	N/A	Yes	N/A	Yes	N/A	No	Yes	No	English	No	N/A	Yes	N/A	14:30:00	14:37:00
Yes	Yes	Yes	N/A	No	N/A	Yes	Could not find the test box inside the test kit box.	No	N/A	Yes	N/A	Yes	N/A	Yes	N/A	Yes	N/A	Yes	N/A	Yes	N/A	Yes	N/A	Yes	N/A	Yes	Yes	No	English	No	N/A	Yes	participant could not find the test box for insertion of tube, so the whole process was done whilst holding the tube.	14:25:00	14:33:00
Yes	Yes	Yes	N/A	No	N/A	Yes	Could not locate the test box.	No	N/A	Yes	N/A	Yes	N/A	Yes	N/A	Yes	N/A	Yes	N/A	Yes	N/A	Yes	N/A	Yes	N/A	No	Yes	No	English	No	N/A	Yes	N/A	09:05:00	09:15:00
Yes	Yes	Yes	N/A	No	N/A	No	N/A	No	N/A	Yes	N/A	Yes	N/A	Yes	N/A	Yes	N/A	Yes	N/A	Yes	N/A	Yes	N/A	Yes	N/A	Yes	Yes	No	English	No	N/A	Yes	N/A	09:03:00	09:12:00
Yes	Yes	Yes	After the study participant adviced to refer the IFU	No	N/A	Yes	Could not find the place to insert test tube into the test box	No	N/A	Yes	But before inserting the test tube into the test box	Yes	N/A	Yes	N/A	Yes	N/A	Yes	N/A	Yes	N/A	Yes	N/A	Yes	N/A	No	Yes	No	English	No	N/A	Yes	Study participant skip step 1 and the entire process was confusing the study participant	09:30:00	09:50:00
Yes	Yes	Yes	N/A	No	N/A	No	But it took time to locate the area	No	N/A	Yes	N/A	Yes	N/A	Yes	N/A	Yes	N/A	Yes	N/A	Yes	N/A	Yes	N/A	Yes	N/A	Yes	Yes	No	English	No	N/A	Yes	N/A	09:52:00	09:59:00
Yes	Yes	Yes	N/A	No	N/A	Yes	Could not see the slot stand on the box	Yes	Says cap was tight, Had to spill some buffer on opening	Yes	N/A	Yes	N/A	Yes	N/A	Yes	N/A	Yes	N/A	Yes	N/A	Yes	N/A	Yes	N/A	No	Yes	No	English	No	N/A	Yes	N/A	10:45:00	10:52:00
Yes	Yes	Yes	N/A	No	N/A	Yes	Could not find the test box inside the test kit box.	No	N/A	Yes	N/A	Yes	N/A	Yes	N/A	Yes	N/A	Yes	N/A	Yes	N/A	Yes	N/A	Yes	N/A	Yes	Yes	No	English	No	N/A	Yes	Participant could not find the test box for tube insertion, so the whole process was done whilst holding the tube	10:51:00	10:58:00
Yes	Yes	Yes	N/A	No	N/A	Yes	Could not find the test box inside the test kit box.	No	N/A	Yes	N/A	Yes	N/A	Yes	N/A	Yes	N/A	Yes	N/A	Yes	N/A	Yes	N/A	Yes	N/A	Yes	Yes	No	English	No	N/A	Yes	Participant could not find the test box inside the test kit, so the whole process was done whilst holding the test tube.	11:32:00	11:36:00
Yes	Yes	Yes	N/A	No	N/A	Yes	Could not find the test box inside the test kit box.	No	But it took time.	Yes	N/A	Yes	N/A	Yes	N/A	Yes	N/A	Yes	N/A	Yes	N/A	Yes	N/A	Yes	N/A	Yes	Yes	No	English	No	N/A	Yes	Participant could not find the test box inside the test kit box, so the whole process was done whilst holding the test tube.	15:00:00	15:08:00
Yes	Yes	Yes	N/A	No	N/A	No	N/A	No	N/A	Yes	N/A	Yes	N/A	Yes	N/A	Yes	N/A	Yes	N/A	Yes	N/A	Yes	N/A	Yes	N/A	No	Yes	No	English	No	N/A	Yes	N/A	15:05:00	15:17:00
Yes	Yes	Yes	N/A	No	N/A	No	N/A	No	N/A	Yes	N/A	Yes	N/A	Yes	N/A	Yes	N/A	Yes	N/A	Yes	N/A	Yes	N/A	Yes	N/A	Yes	Yes	No	English	No	N/A	Yes	N/A	15:27:00	15:32:00
Yes	Yes	Yes	N/A	No	N/A	Yes	Could not locate the stand slot on the box.	No	N/A	Yes	N/A	Yes	N/A	Yes	N/A	Yes	N/A	Yes	N/A	Yes	N/A	Yes	N/A	Yes	N/A	No	Yes	No	English	No	N/A	Yes	N/A	08:45:00	08:52:00
Yes	Yes	Yes	N/A	No	N/A	Yes	Could not identify the box	No	N/A	Yes	N/A	Yes	N/A	Yes	N/A	Yes	N/A	Yes	N/A	Yes	N/A	Yes	N/A	Yes	N/A	No	Yes	No	English	No	N/A	Yes	N/A	09:27:00	09:35:00
Yes	Yes	Yes	N/A	No	N/A	Yes	Could not find the test box inside the test kit box.	No	N/A	Yes	N/A	Yes	N/A	Yes	N/A	Yes	N/A	Yes	N/A	Yes	N/A	Yes	N/A	Yes	N/A	Yes	Yes	No	English	No	N/A	Yes	Participant could not find the test box, so the whole process was done whilst holding the test tube	09:32:00	09:43:00
Yes	Yes	Yes	N/A	No	N/A	Yes	Could not find the test box inside the box.	No	N/A	Yes	N/A	Yes	N/A	Yes	N/A	Yes	N/A	Yes	N/A	Yes	N/A	Yes	N/A	Yes	N/A	Yes	Yes	No	English	No	N/A	Yes	Participant could not find the test box to insert the tube, so the whole process was done whilst holding the test tube.	11:36:00	11:24:00
Yes	Yes	Yes	N/A	No	N/A	No	N/A	No	N/A	Yes	N/A	Yes	N/A	Yes	N/A	Yes	N/A	Yes	N/A	Yes	N/A	Yes	N/A	Yes	N/A	No	Yes	No	English	No	N/A	Yes	N/A	11:20:00	11:30:00
Yes	Yes	Yes	N/A	No	N/A	No	N/A	No	N/A	Yes	N/A	Yes	N/A	Yes	N/A	Yes	N/A	Yes	N/A	Yes	N/A	Yes	N/A	Yes	N/A	Yes	Yes	No	English	No	N/A	Yes	N/A	11:43:00	11:49:00
Yes	Yes	Yes	N/A	No	N/A	No	N/A	No	N/A	Yes	N/A	Yes	N/A	Yes	N/A	Yes	N/A	Yes	N/A	Yes	N/A	Yes	N/A	Yes	N/A	No	Yes	No	English	No	N/A	Yes	N/A	12:19:00	12:27:00
Yes	Yes	Yes	N/A	No	N/A	No	N/A	No	N/A	Yes	N/A	Yes	N/A	Yes	N/A	Yes	N/A	Yes	N/A	Yes	N/A	Yes	N/A	Yes	N/A	Yes	Yes	No	English	No	N/A	Yes	N/A	14:02:00	14:12:00
Yes	Yes	Yes	N/A	No	N/A	Yes	Could not locate the box	Yes	Struggled	Yes	N/A	No	Did not swab at all, put the oral brush on the tube directly after openinig, only swabbed later after reaching the mistake	Yes	N/A	No	Did not move 6-8 times	Yes	N/A	Yes	N/A	Yes	N/A	Yes	N/A	No	No	No	English	No	N/A	Yes	N/A	14:35:00	14:45:00
Yes	Yes	Yes	N/A	No	N/A	Yes	Could not locate the stand slot on the box.	No	N/A	Yes	N/A	No	N/A	Yes	N/A	Yes	N/A	Yes	N/A	Yes	N/A	Yes	N/A	Yes	N/A	No	Yes	No	English	No	N/A	Yes	N/A	08:46:00	08:52:00
Yes	Yes	Yes	N/A	No	N/A	Yes	Could not find the box inside the test kit box.	No	N/A	Yes	N/A	Yes	N/A	Yes	N/A	Yes	N/A	Yes	N/A	Yes	N/A	Yes	N/A	Yes	N/A	Yes	Yes	No	English	No	N/A	Yes	Participant could not find the test box inside the test kit box, so the whole process was done whilst holding trhe test tube	08:43:00	08:50:00
Yes	Yes	Yes	N/A	No	N/A	Yes	Could not even identify the test box.	Yes	Struggled to open the cap off, looks tightly closed.	Yes	N/A	Yes	N/A	Yes	N/A	Yes	N/A	Yes	N/A	Yes	N/A	Yes	N/A	Yes	N/A	No	Yes	No	English	No	N/A	Yes	N/A	09:00:00	09:09:00
Yes	Yes	Yes	N/A	No	N/A	Yes	Did not insert the tube in the test box.	No	N/A	Yes	N/A	Yes	N/A	Yes	N/A	Yes	N/A	Yes	N/A	Yes	N/A	Yes	N/A	Yes	N/A	Yes	Yes	No	English	No	N/A	Yes	Participant skipped the part on step one of inserting the test tube in the box, so the whole process was done whilst holding the test tube.	09:18:00	09:32:00
Yes	Yes	Yes	N/A	No	N/A	Yes	N/A	No	N/A	Yes	N/A	Yes	N/A	Yes	N/A	Yes	N/A	Yes	N/A	Yes	N/A	Yes	N/A	Yes	N/A	No	Yes	No	English	No	N/A	Yes	N/A	10:39:00	10:47:00
Yes	Yes	Yes	N/A	No	N/A	Yes	Could not find the test box inside the test kit box.	No	N/A	Yes	N/A	Yes	N/A	Yes	N/A	Yes	N/A	Yes	N/A	Yes	N/A	Yes	N/A	Yes	N/A	Yes	Yes	No	English	No	N/A	Yes	Participant could not find the test box inside the test kit box, so the whole process was done whilst holding the test tube.	10:47:00	10:56:00
Yes	Yes	Yes	N/A	No	N/A	No	N/A	No	N/A	Yes	N/A	Yes	N/A	Yes	N/A	Yes	N/A	Yes	N/A	Yes	N/A	Yes	N/A	Yes	N/A	No	Yes	No	English	No	N/A	Yes	N/A	11:17:00	11:59:00
Yes	Yes	Yes	N/A	No	N/A	Yes	Could not find the insertion area on the test box	No	N/A	Yes	N/A	Yes	N/A	Yes	N/A	Yes	N/A	Yes	N/A	Yes	N/A	Yes	N/A	Yes	N/A	Yes	Yes	No	English	No	N/A	Yes	Participant could not find the insertion area on the test box, the whole process was done whilst holding the test tube	11:20:00	11:28:00
Yes	Yes	Yes	N/A	No	N/A	No	Took time to find the insertion area	No	N/A	Yes	N/A	Yes	N/A	Yes	N/A	Yes	N/A	Yes	N/A	Yes	N/A	Yes	N/A	Yes	N/A	Yes	Yes	No	English	No	N/A	Yes	N/A	09:24:00	09:29:00
Yes	Yes	Yes	Participant, kept refering to box and IFU and seemed confused.	No	N/A	Yes	Could not locate the stand on the box.	Yes	Had to pull hard and some of the liquid spilled out.	Yes	N/A	Yes	N/A	Yes	N/A	No	Only pushed once.	No	Participant removed the brush without squeezing.	Yes	N/A	No	Did not open the foil at all.	No	Participant put the brush into the plastic and put it onto the tube.	No	Yes	No	English	No	N/A	Yes	Participant did not drop the test strip into the tube.	09:23:00	09:38:00
Yes	Yes	Yes	N/A	No	N/A	No	N/A	No	N/A	Yes	N/A	Yes	N/A	Yes	N/A	Yes	N/A	Yes	N/A	Yes	N/A	Yes	N/A	Yes	N/A	Yes	Yes	No	English	No	N/A	Yes	N/A	10:07:00	10:13:00
Yes	Yes	Yes	N/A	No	N/A	Yes	Could not locate the stand slot.	Yes	Struggled to open the cap from test tube	Yes	N/A	Yes	N/A	Yes	N/A	Yes	N/A	Yes	N/A	Yes	N/A	Yes	N/A	Yes	N/A	No	Yes	No	English	No	N/A	Yes	N/A	10:24:00	10:34:00
Yes	Yes	Yes	N/A	No	N/A	Yes	Could not find the test box inside.	No	N/A	Yes	N/A	Yes	N/A	Yes	N/A	Yes	N/A	Yes	N/A	Yes	N/A	Yes	N/A	Yes	N/A	Yes	Yes	No	English	No	N/A	Yes	Participant could not find the test box, so the whole process was done whilst holding the test tube.	10:36:00	10:45:00
Yes	Yes	Yes	N/A	No	N/A	No	N/A	Yes	Struggled to open the cap.	Yes	N/A	Yes	N/A	Yes	N/A	Yes	N/A	Yes	N/A	Yes	N/A	Yes	N/A	Yes	N/A	No	Yes	No	English	No	N/A	Yes	N/A	10:51:00	11:00:00
Yes	Yes	Yes	N/A	No	N/A	Yes	Could nt locate the stand slot on the box	Yes	Struggled to open the cap.	Yes	N/A	Yes	N/A	Yes	N/A	Yes	N/A	Yes	N/A	Yes	N/A	Yes	N/A	Yes	N/A	No	Yes	No	English	No	N/A	Yes	N/A	14:13:00	14:20:00
Yes	Yes	Yes	N/A	No	N/A	Yes	Could not find the insertion area	No	N/A	Yes	N/A	Yes	N/A	Yes	N/A	Yes	N/A	Yes	N/A	Yes	N/A	Yes	N/A	Yes	N/A	Yes	Yes	No	English	No	N/A	Yes	Participant could not find the insertion area, so the whole process was done whilst holding the test tube	14:33:00	14:43:00
Yes	Yes	Yes	N/A	No	N/A	Yes	Could not find the test box inside the test kit box.	No	N/A	Yes	N/A	Yes	N/A	Yes	N/A	Yes	N/A	Yes	N/A	Yes	N/A	Yes	N/A	Yes	N/A	Yes	Yes	No	English	No	N/A	Yes	Participant could not see the test box inside the test kit box, so the whole process was done whilst holding the tube.	09:27:00	09:39:00
Yes	Yes	Yes	N/A	No	N/A	Yes	Could not find the stand slot on the box.	No	N/A	Yes	N/A	Yes	N/A	Yes	N/A	Yes	N/A	Yes	N/A	Yes	N/A	Yes	N/A	Yes	N/A	No	Yes	No	English	No	N/A	Yes	N/A	09:32:00	09:39:00
Yes	Yes	Yes	However seemed not to understand the IFU	No	N/A	Yes	Could not locate the stand slot from the box.	Yes	Struggled to open the cap.	Yes	N/A	No	Participnat used the brush upside down brushing using the handle of the brush.	No	Brush was inserted upside down.	No	Did not push up and down	No	N/A	Yes	N/A	Yes	N/A	Yes	N/A	No	Yes	No	English	No	N/A	Yes	N/A	09:51:00	10:05:00
Yes	Yes	Yes	N/A	No	N/A	Yes	Could not find the insertion area on the box.	No	N/A	Yes	N/A	Yes	N/A	Yes	N/A	Yes	N/A	Yes	N/A	Yes	N/A	Yes	N/A	Yes	N/A	Yes	Yes	No	English	No	N/A	Yes	Participant could not find the insertion area, so the whole process was done whilst holding the test tube.	10:01:00	10:18:00
Yes	Yes	Yes	N/A	No	N/A	Yes	Could not find the stand slot on the box.	No	N/A	Yes	N/A	Yes	N/A	Yes	N/A	Yes	N/A	Yes	N/A	Yes	N/A	Yes	N/A	Yes	N/A	No	Yes	No	English	No	N/A	Yes	Yes	10:24:00	10:34:00
Yes	Yes	Yes	N/A	No	N/A	Yes	Could not find the insertion area.	No	N/A	Yes	N/A	Yes	N/A	Yes	N/A	Yes	N/A	Yes	N/A	Yes	N/A	Yes	N/A	Yes	N/A	Yes	Yes	No	English	No	N/A	Yes	Participant could not find the insertion area, so the whole process was done whilst holding the test tube.	10:33:00	10:40:00
Yes	Yes	Yes	N/A	No	N/A	No	N/A	No	N/A	Yes	N/A	Yes	N/A	Yes	N/A	Yes	N/A	Yes	N/A	Yes	N/A	Yes	N/A	Yes	N/A	No	Yes	No	English	No	N/A	Yes	N/A	11:32:00	11:44:00
Yes	Yes	Yes	N/A	No	N/A	No	N/A	No	N/A	Yes	N/A	Yes	N/A	Yes	N/A	Yes	N/A	Yes	N/A	Yes	N/A	Yes	N/A	Yes	N/A	Yes	Yes	No	English	No	N/A	Yes	N/A	11:37:00	11:46:00
Yes	Yes	Yes	N/A	No	N/A	Yes	Could not find the insertion area and invented a new insertion area.	No	N/A	Yes	N/A	Yes	N/A	Yes	N/A	Yes	N/A	Yes	N/A	Yes	N/A	Yes	N/A	Yes	N/A	Yes	Yes	No	English	No	N/A	Yes	The Participant could not find the insertion area and created own insertion area using the test box.	09:27:00	09:32:00
Yes	Yes	Yes	N/A	No	N/A	Yes	Could not locate the stand slot on box.	No	N/A	Yes	N/A	Yes	N/A	Yes	N/A	Yes	N/A	Yes	N/A	Yes	N/A	Yes	N/A	Yes	N/A	No	Yes	No	English	No	N/A	Yes	N/A	09:30:00	09:42:00
Yes	Yes	Yes	N/A	No	N/A	Yes	Could not find the insertion area on the box.	No	N/A	Yes	N/A	Yes	N/A	Yes	N/A	Yes	N/A	Yes	N/A	Yes	N/A	Yes	N/A	Yes	N/A	Yes	Yes	No	English	No	N/A	Yes	Participant could not locate the insertion area on the test box, the whole process was done whilst holding the test tube.	09:45:00	09:56:00
Yes	Yes	Yes	N/A	No	N/A	No	N/A	Yes	Struggled to open the cap	Yes	N/A	Yes	N/A	Yes	N/A	Yes	N/A	Yes	N/A	Yes	N/A	Yes	N/A	Yes	N/A	No	Yes	No	English	No	N/A	Yes	N/A	09:57:00	10:07:00
Yes	Yes	Yes	N/A	No	N/A	Yes	Could not find the insertion area on the test box	No	N/A	Yes	N/A	Yes	N/A	Yes	N/A	Yes	N/A	Yes	N/A	Yes	N/A	Yes	N/A	Yes	N/A	Yes	Yes	No	English	No	N/A	Yes	Participant could not find the insertion area, the whole process was done whilst holding the test tube.	10:18:00	10:26:00
Yes	Yes	Yes	N/A	No	N/A	Yes	Could not locate the stand slot on the box.	Yes	Sruggling to open, cap seems tightly closed	Yes	N/A	Yes	N/A	Yes	N/A	Yes	N/A	Yes	N/A	Yes	N/A	Yes	N/A	Yes	N/A	No	Yes	No	English	No	N/A	Yes	N/A	10:27:00	10:40:00
Yes	Yes	Yes	N/A	No	N/A	Yes	Could not find the test box inside the test kit box.	No	N/A	Yes	N/A	Yes	N/A	Yes	N/A	Yes	N/A	Yes	N/A	Yes	N/A	Yes	N/A	Yes	N/A	Yes	Yes	No	English	No	N/A	Yes	Participant could not find the test box, the whole process was done whilst holding the test tube	10:19:00	10:28:00
Yes	Yes	Yes	N/A	No	N/A	No	N/A	No	N/A	Yes	N/A	Yes	N/A	Yes	N/A	Yes	N/A	Yes	N/A	Yes	N/A	Yes	N/A	Yes	N/A	No	Yes	No	English	No	N/A	Yes	N/A	10:48:00	10:54:00
Yes	Yes	Yes	N/A	No	N/A	No	N/A	No	N/A	Yes	N/A	Yes	N/A	Yes	N/A	Yes	N/A	Yes	N/A	Yes	N/A	Yes	N/A	Yes	N/A	Yes	Yes	No	English	No	N/A	Yes	N/A	10:43:00	10:53:00
Yes	Yes	Yes	N/A	No	N/A	Yes	Could not locate the slot stand on the box	Yes	Struggled to open the cap, seems tightly closed	Yes	N/A	Yes	N/A	Yes	N/A	Yes	N/A	Yes	N/A	Yes	N/A	Yes	N/A	Yes	N/A	No	Yes	No	English	No	N/A	Yes	N/A	11:04:00	11:15:00
Yes	Yes	Yes	N/A	No	N/A	Yes	Could not find the test box inside the test kit box.	No	N/A	Yes	N/A	Yes	N/A	Yes	N/A	Yes	N/A	Yes	N/A	Yes	N/A	Yes	N/A	Yes	N/A	Yes	Yes	No	English	No	N/A	Yes	Participant could not find the test box, the whole process was done whilst holding the test tube.	12:40:00	12:50:00
Yes	Yes	Yes	N/A	No	N/A	No	N/A	No	N/A	Yes	N/A	Yes	N/A	Yes	N/A	Yes	N/A	Yes	N/A	Yes	N/A	Yes	N/A	Yes	N/A	Yes	Yes	No	English	No	N/A	Yes	N/A	14:08:00	14:13:00
Yes	Yes	Yes	N/A	No	N/A	No	N/A	No	N/A	Yes	N/A	Yes	N/A	Yes	N/A	Yes	N/A	Yes	N/A	Yes	N/A	Yes	N/A	Yes	N/A	No	Yes	No	English	No	N/A	Yes	N/A	14:02:00	14:10:00
Yes	Yes	Yes	N/A	No	N/A	Yes	Could not locate stand slot on the box.	Yes	Struggled to open cap, seems tightly closed.	Yes	N/A	Yes	N/A	Yes	N/A	Yes	N/A	Yes	N/A	Yes	N/A	Yes	N/A	Yes	N/A	No	Yes	No	English	No	N/A	Yes	N/A	14:20:00	14:31:00
Yes	Yes	Yes	N/A	No	N/A	No	Though it took time to locate the insertion area	No	N/A	Yes	N/A	Yes	N/A	Yes	N/A	Yes	N/A	Yes	N/A	Yes	N/A	Yes	N/A	Yes	N/A	Yes	Yes	No	English	No	N/A	Yes	N/A	14:25:00	14:34:00
Yes	Yes	Yes	N/A	No	N/A	Yes	Could not locate the stand slot on the box.	Yes	Struggled to open a cap, had to use teeth to open	Yes	N/A	Yes	N/A	Yes	N/A	Yes	N/A	Yes	N/A	Yes	N/A	Yes	N/A	Yes	N/A	No	Yes	No	English	No	N/A	Yes	N/A	14:41:00	14:47:00
	Exclusion		Exclusion	Exclusion		Exclusion	Exclusion		Exclusion		Exclusion	Exclusion		Exclusion		Exclusion		Exclusion	Exclusion		Exclusion		Exclusion		Exclusion			Exclusion	Exclusion		Exclusion		Exclusion	Exclusion	Exclusion
Yes	Yes	Yes	N/A	No	N/A	Yes	Could not locate the slot stand on the box	No	N/A	Yes	N/A	Yes	N/A	Yes	N/A	Yes	N/A	Yes	N/A	Yes	N/A	Yes	N/A	Yes	N/A	No	Yes	No	English	No	N/A	Yes	N/A	15:01:00	15:08:00
Yes	Yes	Yes	N/A	No	N/A	Yes	Could not locate the stand slot on the box.	No	N/A	Yes	N/A	Yes	N/A	Yes	N/A	Yes	N/A	Yes	N/A	Yes	N/A	Yes	N/A	Yes	N/A	No	Yes	No	English	No	N/A	Yes	N/A	15:20:00	15:28:00
Yes	Yes	Yes	N/A	No	N/A	No	N/A	No	N/A	Yes	N/A	Yes	N/A	Yes	N/A	Yes	N/A	Yes	N/A	Yes	N/A	Yes	N/A	Yes	N/A	Yes	Yes	No	English	No	N/A	Yes	N/A	10:40:00	10:50:00
Yes	Yes	Yes	N/A	No	N/A	No	N/A	No	N/A	Yes	N/A	Yes	N/A	Yes	N/A	Yes	N/A	Yes	N/A	Yes	N/A	Yes	N/A	Yes	N/A	No	Yes	No	English	No	N/A	Yes	N/A	10:52:00	10:55:00
Yes	Yes	Yes	N/A	No	N/A	Yes	Could not locate the stand slot on the box.	No	N/A	Yes	N/A	Yes	N/A	Yes	N/A	Yes	N/A	Yes	N/A	Yes	N/A	Yes	N/A	Yes	N/A	No	Yes	No	English	No	N/A	Yes	N/A	11:24:00	11:30:00
Yes	Yes	Yes	N/A	No	N/A	No	N/A	No	N/A	Yes	N/A	Yes	N/A	Yes	N/A	Yes	N/A	Yes	N/A	Yes	N/A	Yes	N/A	Yes	N/A	Yes	Yes	No	English	No	N/A	Yes	N/A	11:34:00	11:41:00

## Sheet: SECTION B
MOCK DEVICE RESULT: NEGATIVE	MOCK DEVICE RESULT: FAINT POSITIVE	MOCK DEVICE RESULT: POSITIVE	MOCK DEVICE RESULT: INVALID	COMMENTS	SEQUENCE OF MOCK RESULTS
Negative	Negative	Positive	Invalid/Test did not work	Can only see one line in faint positive	P,F,N,I		Negative
Negative	Negative	Positive	Invalid/Test did not work	Can only see one line in faint positive	I,F,N,P		Positive
Negative	Positive	Positive	Invalid/Test did not work	N/A	N,I,F,P		Invalid/Test did not work
Negative	Positive	Negative	Invalid/Test did not work	N/A	P,I,N,F		Do not know/Not sure
Negative	Positive	Positive	Invalid/Test did not work	N/A	I,P,N,F		Other
Negative	Positive	Positive	Invalid/Test did not work	N/A	P,I,N,F
Negative	Negative	Positive	Invalid/Test did not work	Cannot see the other line in faint positive	I,P,N,F
Negative	Negative	Positive	Invalid/Test did not work	Participant can see one line on faint positive	P,N,I,F
Negative	Positive	Positive	Invalid/Test did not work	N/A	P,I,N,F
Negative	Positive	Positive	Invalid/Test did not work	N/A	N,P,F,I
Negative	Positive	Positive	Invalid/Test did not work	N/A	I,F,P,N
Negative	Negative	Positive	Invalid/Test did not work	Participant can see one line on faint positive	P,N,F,I
Negative	Positive	Positive	Invalid/Test did not work	N/A	I,P,N,F
Negative	Negative	Positive	Invalid/Test did not work	Failed to interprete faint positive	P,I,N,F
Negative	Negative	Positive	Invalid/Test did not work	Participant is seeing only one line	N,I,F,P
Negative	Positive	Positive	Invalid/Test did not work	N/A	P,I,N,F
Negative	Positive	Positive	Invalid/Test did not work	N/A	F,P,N,I
Negative	Positive	Positive	Invalid/Test did not work	N/A	I,N,F,P
Negative	Positive	Positive	Invalid/Test did not work	N/A	I,F,P,N
Negative	Positive	Positive	Invalid/Test did not work	N/A	I,N,F,P
Negative	Positive	Positive	Invalid/Test did not work	N/A	P,I,F,N
Negative	Positive	Positive	Invalid/Test did not work	N/A	N,F,I,P
Negative	Negative	Positive	Invalid/Test did not work	Failed to interprete the faint positive correctly	P,F,N,I
Negative	Positive	Positive	Invalid/Test did not work	N/A	P,F,N,I
Negative	Negative	Positive	Invalid/Test did not work	Participant failed to interprete the faint positive correctly	F,P,N,I
Negative	Negative	Positive	Invalid/Test did not work	Participant failed to interprete faint positive	I,N,P,F
Exclusion	Exclusion	Exclusion	Exclusion	Exclusion	Exclusion
Negative	Negative	Positive	Invalid/Test did not work	Could not see the other line	F,N,P,I
Negative	Negative	Positive	Invalid/Test did not work	Participant failed to interprete faint positive	P,F,I,N
Negative	Positive	Positive	Invalid/Test did not work	Thought it took time to read it	N,I,P,F
Negative	Positive	Positive	Invalid/Test did not work	N/A	I,N,F,P
Negative	Negative	Positive	Invalid/Test did not work	Failed to interprete faint positive	I,N,P,F
Negative	Positive	Positive	Invalid/Test did not work	Struggled to see the faint line	P,I,F,N
Exclusion	Exclusion	Exclusion	Exclusion	Exclusion	Exclusion
Negative	Positive	Positive	Invalid/Test did not work	N/A	N,I,P,F
Negative	Positive	Positive	Invalid/Test did not work	N/A	I,F,N,P
Negative	Positive	Positive	Invalid/Test did not work	N/A	F,P,I,N
Negative	Negative	Positive	Invalid/Test did not work	Participant failed to interprete faint positive	P,N,I,F
Negative	Positive	Positive	Invalid/Test did not work	N/A	P,N,F,I
Negative	Positive	Positive	Invalid/Test did not work	N/A	P,I,F,N
Negative	Positive	Positive	Invalid/Test did not work	N/A	N,I,F,P
Negative	Positive	Positive	Invalid/Test did not work	N/A	F,P,N,I
Negative	Positive	Positive	Invalid/Test did not work	N/A	I,P,N,F
Negative	Negative	Positive	Invalid/Test did not work	Participant failed to interprete faint positive result	P,I,N,F
Exclusion	Exclusion	Exclusion	Exclusion	Exclusion	Exclusion
Negative	Positive	Positive	Invalid/Test did not work	N/A	I,F,N,P
Negative	Positive	Positive	Invalid/Test did not work	N/A	N,I,F,P
Negative	Positive	Positive	Invalid/Test did not work	N/A	F,N,I,P
Negative	Negative	Positive	Invalid/Test did not work	Failed to interprete faint positive	N,F,P,I
Negative	Positive	Positive	Invalid/Test did not work	N/A	N,F,I,P
Negative	Positive	Positive	Invalid/Test did not work	N/A	P,I,N,F
Negative	Positive	Positive	Invalid/Test did not work	N/A	F,I,P,N
Negative	Positive	Positive	Invalid/Test did not work	N/A	P,I,N,F
Negative	Positive	Positive	Invalid/Test did not work	N/A	I,N,F,P
Negative	Positive	Positive	Invalid/Test did not work	N/A	I,F,N,P
Negative	Positive	Positive	Invalid/Test did not work	N/A	P,I,N,F
Negative	Negative	Positive	Invalid/Test did not work	Could not interprete faint positive	P,I,F,N
Negative	Positive	Positive	Invalid/Test did not work	N/A	N,I,F,P
Negative	Positive	Positive	Invalid/Test did not work	N/A	F,N,I,P
Negative	Negative	Positive	Invalid/Test did not work	Could not interprete faint positive	P,I,F,N
Negative	Positive	Positive	Invalid/Test did not work	N/A	P,I,N,F
Negative	Negative	Positive	Invalid/Test did not work	Could not interpret faint positive	I,N,P,F
Negative	Negative	Positive	Invalid/Test did not work	Could not interprete faint positive	F,I,N,P
Negative	Negative	Positive	Invalid/Test did not work	Participant is seeing only one line	P,F,I,N
Negative	Positive	Positive	Invalid/Test did not work	N/A	I,N,P,F
Negative	Positive	Positive	Invalid/Test did not work	N/A	P,I,N,F
Negative	Positive	Positive	Invalid/Test did not work	N/A	N,I,F,P
Negative	Positive	Positive	Invalid/Test did not work	N/A	I,N,F,P
Negative	Negative	Positive	Invalid/Test did not work	One line seen.	F,N,P,I
				Exclusion	Exclusion
Negative	Positive	Positive	Invalid/Test did not work	N/A	P,I,N,F
Negative	Positive	Positive	Invalid/Test did not work	N/A	I,N,F,P
Negative	Negative	Positive	Invalid/Test did not work	Only one line seen	F,P,N,I
				Exclusion	Exclusion
Negative	Positive	Positive	Invalid/Test did not work	N/A	I,F,N,P
Negative	Positive	Positive	Invalid/Test did not work	N/A	P,I,N,F
Negative	Positive	Positive	Invalid/Test did not work	N/A	N,P,I,F
Negative	Positive	Positive	Invalid/Test did not work	N/A	I,N,F,P
Negative	Positive	Positive	Invalid/Test did not work	N/A	N,F,P,I
Negative	Positive	Positive	Invalid/Test did not work	N/A	I,P,F,N
Negative	Negative	Positive	Invalid/Test did not work	Failed to interprete faint positive	I,F,N,P
Negative	Negative	Positive	Invalid/Test did not work	Sees one line	F,N,P,I
Negative	Positive	Positive	Invalid/Test did not work	N/A	N,F,P,I
Negative	Negative	Positive	Invalid/Test did not work	Could not interprete faint positive	I,F,N,P
Negative	Negative	Positive	Invalid/Test did not work	N/A	P,I,F,N
Negative	Positive	Positive	Invalid/Test did not work	N/A	P,F,I,N
Negative	Negative	Positive	Negative	Could not interprete faint positive and invalid	I,F,N,P
Negative	Positive	Positive	Invalid/Test did not work	N/A	N,F,P,I
Negative	Negative	Positive	Invalid/Test did not work	Did not interprete faint positive correctly	I,F,P,N
Negative	Positive	Positive	Invalid/Test did not work	N/A	P,N,I,F
Negative	Positive	Positive	Negative	Could not interprete invalid.	I,N,F,P
Negative	Positive	Positive	Invalid/Test did not work	N/A	F,I,N,P
Negative	Negative	Positive	Invalid/Test did not work	Only one line seen	I,F,N,P
Negative	Positive	Positive	Invalid/Test did not work	N/A	P,F,I,N
Negative	Positive	Positive	Invalid/Test did not work	N/A	F,N,P,I
Negative	Negative	Positive	Invalid/Test did not work	Could not interprete correctly the faint positive	N,F,I,P
Negative	Positive	Positive	Invalid/Test did not work	N/A	N,F,P,I
Negative	Positive	Positive	Invalid/Test did not work	N/A	P,I,N,F
Negative	Positive	Positive	Invalid/Test did not work	N/A	I,N,P,F
Negative	Positive	Positive	Invalid/Test did not work	N/A	F,I,N,P
Negative	Negative	Positive	Invalid/Test did not work	Could not interprete faint positive.	F,I,P,N
Negative	Negative	Positive	Invalid/Test did not work	Could not interprete faint positive.	F,N,P,I
Negative	Positive	Positive	Invalid/Test did not work	N/A	N,P,F,I
Negative	Positive	Positive	Invalid/Test did not work	N/A	N,I,P,F
Negative	Positive	Positive	Invalid/Test did not work	N/A	I,P,F,N
Negative	Positive	Positive	Invalid/Test did not work	N/A	F,P,I,N
Negative	Positive	Positive	Invalid/Test did not work	N/A	P,I,N,F
Negative	Positive	Positive	Invalid/Test did not work	N/A	I,P,F,N
Negative	Positive	Positive	Invalid/Test did not work	N/A	N,F,I,P
Negative	Positive	Positive	Invalid/Test did not work	N/A	N,F,P,I
Negative	Positive	Positive	Invalid/Test did not work	N/A	P,N,I,F
Negative	Positive	Positive	Invalid/Test did not work	N/A	F,I,N,P
Negative	Negative	Positive	Invalid/Test did not work	Could not interprete faint positive.	P,I,N,F
				Exclusion	Exclusion
Negative	Positive	Positive	Invalid/Test did not work	N/A	I,F,P,N
Negative	Negative	Positive	Invalid/Test did not work	Could not interprete faint positive	P,I,N,F
Negative	Positive	Positive	Invalid/Test did not work	All fake results were interprete correctly	P,N,I,F
Negative	Positive	Positive	Invalid/Test did not work	N/A	N,F,P,I
Negative	Positive	Positive	Invalid/Test did not work	N/A	N,F,P,I
Negative	Positive	Positive	Invalid/Test did not work	N/A	N,F,P,I
Negative	Positive	Positive	Invalid/Test did not work	N/A	I,N,F,P
Negative	Negative	Positive	Invalid/Test did not work	See one line	I,P,F,N
Negative	Positive	Positive	Invalid/Test did not work	N/A	N,P,I,F
Negative	Positive	Positive	Invalid/Test did not work	N/A	F,I,P,N
Negative	Positive	Positive	Invalid/Test did not work	N/A	P,I,N,F
Negative	Positive	Positive	Invalid/Test did not work	N/A	N,F,P,I
Negative	Negative	Positive	Invalid/Test did not work	Coulod not inteprete faint positive	N,F,P,I
Negative	Positive	Positive	Invalid/Test did not work	N/A	P,F,N,I
Negative	Negative	Positive	Invalid/Test did not work	Failed to interprete faint positive	P,I,N,F
Negative	Positive	Positive	Invalid/Test did not work	N/A	N,F,P,I
Negative	Negative	Positive	Invalid/Test did not work	Could not interprete faint positive	P,I,F,N
Negative	Positive	Positive	Invalid/Test did not work	N/A	P,N,I,F
Negative	Positive	Positive	Invalid/Test did not work	N/A	F,I,N,P
				Exclusion	Exclusion
Negative	Positive	Positive	Invalid/Test did not work	N/A	N,P,I,F
Negative	Positive	Positive	Invalid/Test did not work	N/A	P,F,I,N
Negative	Negative	Positive	Invalid/Test did not work	Could not interprete faint positive	P,I,N,F
Negative	Positive	Positive	Invalid/Test did not work	N/A	P,I,N,F
Negative	Negative	Invalid/Test did not work	Invalid/Test did not work	See one line	I,F,N,P
Negative	Negative	Positive	Invalid/Test did not work	Could not interprete faint positive	P,F,N,I
Negative	Positive	Positive	Invalid/Test did not work	N/A	P,N,I,F
Negative	Positive	Positive	Invalid/Test did not work	N/A	P,N,F,I
Negative	Positive	Positive	Invalid/Test did not work	N/A	N,F,P,I
Negative	Positive	Positive	Invalid/Test did not work	N/A	N,F,P,I
Negative	Negative	Positive	Invalid/Test did not work	Could not see faint line	N,I,P,F
Negative	Negative	Positive	Invalid/Test did not work	On faint positive the participant see one line	F,P,I,N
Negative	Positive	Positive	Invalid/Test did not work	N/A	P,N,I,F
Negative	Positive	Positive	Invalid/Test did not work	N/A	P,I,N,F
Negative	Positive	Positive	Invalid/Test did not work	N/A	I,N,F,P
Negative	Positive	Positive	Invalid/Test did not work	N/A	F,N,I,P
Negative	Positive	Positive	Invalid/Test did not work	N/A	N,I,F,P
Negative	Positive	Positive	Invalid/Test did not work	N/A	P,F,N,I
Negative	Negative	Positive	Invalid/Test did not work	Could not interprete faint positive.	F,N,P,I
Negative	Negative	Positive	Invalid/Test did not work	Could not interprete faint positive	P,I,F,N
Negative	Positive	Positive	Invalid/Test did not work	N/A	F,I,P,N
Negative	Positive	Positive	Invalid/Test did not work	N/A	I,N,P,F
Negative	Negative	Positive	Invalid/Test did not work	Could not interprete faint positive	I,P,F,N
Negative	Positive	Positive	Invalid/Test did not work	N/A	F,P,I,N
Negative	Positive	Positive	Invalid/Test did not work	N/A	N,I,F,P
Negative	Positive	Positive	Invalid/Test did not work	N/A	N,I,P,F
Negative	Invalid/Test did not work	Positive	Invalid/Test did not work	Could not interprete faint positive	I,P,N,F
Negative	Negative	Positive	Invalid/Test did not work	Could not interprete faint positive	N,F,P,I
Negative	Positive	Positive	Invalid/Test did not work	N/A	N,I,P,F
Negative	Positive	Positive	Invalid/Test did not work	N/A	P,I,N,F
Negative	Positive	Positive	Invalid/Test did not work	N/A	P,F,I,N
Negative	Negative	Positive	Invalid/Test did not work	Could not interprete faint positive	F,P,I,N
Negative	Positive	Positive	Invalid/Test did not work	N/A	F,N,P,I
Negative	Positive	Positive	Invalid/Test did not work	N/A	P,I,N,F
Negative	Positive	Positive	Invalid/Test did not work	N/A	I,F,N,P
Negative	Positive	Positive	Invalid/Test did not work	N/A	F,N,I,P
Positive	Positive	Positive	Positive	Failed to interprete negative/invalid results.	P,I,N,F
Negative	Positive	Positive	Invalid/Test did not work	N/A	P,F,N,I
Negative	Positive	Positive	Invalid/Test did not work	N/A	P,N,I,F
Negative	Positive	Positive	Invalid/Test did not work	N/A	I,F,P,N
Negative	Negative	Positive	Invalid/Test did not work	Could not interprete faint positive	N,I,F,P
Positive	Negative	Positive	Invalid/Test did not work	Could not interprete negative and faint positive	N,I,F,P
Negative	Positive	Positive	Invalid/Test did not work	N/A	N,P,I,F
Negative	Positive	Positive	Invalid/Test did not work	N/A	N,P,I,F
Negative	Negative	Positive	Invalid/Test did not work	Could not interprete faint positive	P,F,N,I
Negative	Negative	Negative	Negative	Could not interprete invalid test, faint positive and the positive	I,N,P,F
Negative	Positive	Positive	Invalid/Test did not work	N/A	P,I,N,F
Negative	Negative	Positive	Invalid/Test did not work	Could not interprete faint positive	I,N,F,P
Negative	Positive	Positive	Invalid/Test did not work	N/A	F,P,N,I
Negative	Negative	Positive	Invalid/Test did not work	Could not interprete faint positive	I,P,N,F
Negative	Positive	Positive	Invalid/Test did not work	N/A	I,P,N,F
Negative	Positive	Positive	Invalid/Test did not work	N/A	F,I,N,P
Negative	Positive	Positive	Invalid/Test did not work	N/A	I,N,F,P
Negative	Positive	Positive	Invalid/Test did not work	N/A	P,N,F,I
Negative	Negative	Positive	Invalid/Test did not work	Could not interprete faint positive	I,P,F,N
Negative	Positive	Positive	Invalid/Test did not work	N/A	I,F,P,N
Negative	Negative	Positive	Invalid/Test did not work	Could not interprete faint positive	N,P,I,F
Negative	Positive	Positive	Invalid/Test did not work	N/A	N,F,P,I
Negative	Positive	Positive	Invalid/Test did not work	N/A	I,N,F,P
Negative	Positive	Positive	Invalid/Test did not work	N/A	I,P,F,N
Negative	Positive	Positive	Invalid/Test did not work	N/A	I,P,N,F
Negative	Negative	Positive	Invalid/Test did not work	Pt sees one line on faint positive.	F,P,I,N
Negative	Positive	Positive	Invalid/Test did not work	N/A	P,I,N,F
Negative	Positive	Positive	Invalid/Test did not work	N/A	P,F,I,N
Negative	Positive	Positive	Invalid/Test did not work	N/A	N,I,F,P
Negative	Negative	Positive	Invalid/Test did not work	Participant sees one line on faint positive.	I,N,F,P
Negative	Positive	Positive	Invalid/Test did not work	N/A	N,I,F,P
				Exclusion	Exclusion
Negative	Positive	Positive	Invalid/Test did not work	N/A	I,F,N,P
Negative	Positive	Positive	Invalid/Test did not work	N/A	I,P,N,F
Negative	Positive	Positive	Invalid/Test did not work	N/A	N,P,I,F
Negative	Positive	Positive	Invalid/Test did not work	N/A	I,P,N,F
Negative	Positive	Positive	Invalid/Test did not work	N/A	P,I,N,F
Negative	Positive	Positive	Invalid/Test did not work	N/A	F,I,N,P

## Sheet: SECTION C
GENDER	AGE BAND	EDUCATION LEVEL	1. When was the last time you had an HIV test done?	2. Can you locate the storage instructions on the box?	3. Should you use the test kit after the expiry date?	4. Did you use the instructions sheet?	Comments	5. Were the instructions easy to follow? Were the pictures helpful?	6. Was the labelling easy to follow?	7. Was the device easy to use?	Comments	8. Should you use this test if you had anything to eat or drink recently?	9. How long should you wait before reading the test?	10. What is the maximum time to read the result?	11. How should you dispose of a used test kit?	12. Are you confident with performing this test on your own?	Comments	13. Was it easy for you to INTERPRET the mock results?	Comments	14. What should you do if you have a negative result?	15. What should you do if you have a positive result?	16. What should you do if your test did not work?	17. What should you do if you are not sure of your result?	18. Would you use this test again?	19. Would you prefer to use this test at home or get tested at a clinic?	20. Would you recommend this test to a sexual partner/friend?	21. What are your 3 favourite things about this test?	22. What are your least favourite things about this test?
Female	26-35	≥Tech	2016-07-01	No	No	Yes	N/A	Yes, pictures help	Yes	Yes	N/A	Yes	20 Minutes	45 Minutes	Dust bin	Yes	N/A	Yes	But hard for faint positive	Test again after 3 months	Clinic	Test again	Clinic	Yes	Home	Yes	Privacy, Confidential	None
Female	18-25	≥Tech	2015-02-01	Yes	No	No	Was confused	Yes, pictures help	Not really	Yes	Except for opening the and finding the hole	No	20 Minutes	45 Minutes	Bin	Yes	N/A	Yes	Except for faint positive	Condomise and retest after 3 months	Clinic	Repeat testing using new test kit	Clinic	Yes	Home	Yes	Easy, Fast	Too much working on the IFU
Male	26-35	≤Gr 7	2015-12-01	Yes	No	Yes	N/A	Yes, pictures help	Yes	Yes	N/A	No	20 Minutes	45 Minutes	Bin, Burn	Yes	N/A	Yes	N/A	Test after 3 months	Clinic	Get a new test kit	Repeat testing using a new test kit	Yes	Home	Yes	Privacy, Easy, No pricking	None
Male	26-35	≤Gr 7	2015	No	No	Yes	N/A	Yes	Yes	Yes	N/A	No	20 Minutes	45 Minutes	Bin	Yes	N/A	Yes	N/A	Test after 3 months	Clinic	Clinic	Clinic	Yes	Home	Yes	Privacy, Confidentiality	None
Female	18-25	≥Tech	2013	Yes	No	Yes	N/A	Yes, pictures helpful	Yes	Yes	N/A	No	20 Minutes	45 Minutes	Bin	Yes	N/A	Yes	N/A	Test after 3 months	Clinic	Clinic	Clinic	Yes	Home	Yes	Easy, Quick results, Easy to follow instructions	None
Male	36-45	≤Gr 7	2013	Yes	No	Yes	N/A	Yes, pictures help	Yes	Yes	N/A	No	20 Minutes	45 Minutes	Dust bin	Yes	N/A	Yes	N/A	Test again after 3 months	Clinic	Clinic and test	Clinic	Yes	Home	Yes	Its fast, Confidential, Saves times	None
Female	46-55	≥Gr 8	2014-11-01	Yes	No	Yes	N/A	Yes,Pictures helpful	Yes	Yes	N/A	No	20 minutes	45 minutes	Burn, Bury, Bin	Yes	N/A	Yes	But the faint positive is too faint	Test again after 3 months	Clinic	Clinic	Test again using a new kit	Yes	Home	Yes	Easy, Confidential	To locate the area to put the tube
Male	26-35	≤Gr 7	2012	Yes	No	Yes	N/A	Yes,Pictures help	Yes	Yes	N/A	No	20 minutes	45 minutes	Dust bin	Yes	N/A	Yes	Except faint positive	Test again after 3 months	Clinic	Clinic	Repeat test	Yes	Home	Yes	Testing alone, Easy to use	None
Male	36-45	≥Gr 8	2014-12-01	Yes	No	Yes	N/A	Yes, pictures helpful	Yes	Yes	N/A	No	20 minutes	45 minutes	Bin, Burn, Bury	Yes	N/A	Yes	But it took long to see the faint positive	Test after 3 months	Clinic	Clinic	Clinic	Yes	Home	Yes	Privacy, Fast, Easy	None
Male	26-35	≤Gr 7	2007-09-01	Yes	No	Yes	N/A	Yes, pictures helpful	Yes	Yes	N/A	No	20 minutes	45 minutes	Bin	Yes	N/A	Yes	N/A	Test again after 3 months	Clinic	Clinic	Clinic	Yes	Yes	Yes	Easy, Privacy	To find the where to insert the tube
Female	36-45	≤Gr 7	2012	Yes	No	Yes	N/A	Yes, pictures help	Yes	Yes	N/A	No	20 minutes	45 minutes	Dust bin	Yes	N/A	Yes	N/A	Re-test after 3 months	Clinic	Clinic	Clinic	Yes	Clinic	Yes	Easy to use, Fast, Not painful	None
Female	26-35	≤Gr 7	2015	Yes	No	Yes	N/A	Yes, pictures help	Yes	Yes	N/A	No	20 minutes	45 minutes	Dust bin	Yes	N/A	Yes	Except for faint positive	Re-test after 3 months	Clinic	Re-test again	Re-test again	Yes	Home	Yes	Privacy, Testing at own time	None
Female	36-45	≥Gr 8	2016-02-01	Yes	No	Yes	N/A	Yes, pictures helpful	Yes	Yes	N/A	No	20 minutes	45 minutes	Bin,Burry	Yes	N/A	Yes	N/A	Test again after 3 months	Clinic	Clinic for further testing	Clinic	Yes	Home	Yes	Easy to follow, understandable, Privacy and painless	None
Male	26-35	≤Gr 7	2015	Yes	No	Yes	N/A	Yes, pictures help	Yes	Yes	N/A	No	20 minutes	45 minutes	Bin	Yes	N/A	Yes	Except faint positive	Re- test after 3 months	Clinic	Clinic	Clinic	Yes	Home	Yes	Easy to use, not painful	No
Female	18-25	≥Gr 8	2015-02-01	Yes	No	Yes	N/A	Yes, pictures helpful	Yes	Yes	N/A	No	20 minutes	45 minutes	Bin,Burn or Burry	Yes	N/A	No	The faint positive is not clear or easy to see	Test again after 3 months	Clinic for further testing	Clinic	Repeat testing using a new kit	Yes	Home	Yes	Easy, Fast, Better because you do not prick	None
Female	26-35	≥Gr 8	2015-12-01	Yes	No	Yes	N/A	Yes, pictures help	Yes	Yes	N/A	No	20 Minutes	45 Minutes	Dust bin	Yes	N/A	Yes	N/A	Re-test after 3 months	Clinic	Clinic	Clinic	Yes	Home	Yes	Easy to use, Can test at any place at any time, Easy to dispose after test	Swabbing the gum, prefer needle
Female	18-25	≥Gr 8	2016-08-01	Yes	No	Yes	N/A	Yes, pictures helpful	Yes	Yes	N/A	No	20 Minutes	45 Minutes	Bin, Bun, Burry	Yes	N/A	Yes	N/A	Test again after 3 months	Clinic	Repeat testing using a new kit	Clinic	Yes	Home	Yes	Easy, Privacy, Not painful	None
Female	18-25	≥Tech	2016-06-01	Yes	No	Yes	N/A	Yes, pictures help	Yes	Yes	N/A	No	20 Minutes	45 Minutes	Dust bin	Yes	N/A	Yes	N/A	Re-test after 3 months	Clinic	Clinic	Clinic	Yes	Home	Yes	It saves time, reading/interpreting results on own	None
Female	18-25	≥Tech	2016-07-01	Yes	No	Yes	N/A	Yes, pictures helpful	Yes	Yes	N/A	No	20 Minutes	45 Minutes	Bin	Yes	N/A	Yes	N/A	Test again after 3 months	Clinic	Clinic	Clinic	Yes	Clinic	Yes	Easy to use, Instruction are clear	That instructions were in english and afrikaans only, instructions to be provided in all home languages
Female	26-35	≥Tech	2015-04-01	Yes	No	Yes	N/A	Yes, pictures help	Yes	Yes	N/A	No	20 Minutes	45 Minutes	Dust bin	Yes	N/A	Yes	N/A	Re-test after 3 months	Clinic	Repeat test	Clinic	Yes	Home	Yes	Privacy, Confidential, Easy to use	None
Male	26-35	≥Tech	2015-10-01	Yes	No	Yes	N/A	Yes, pictures helpful	Yes	Yes	N/A	No	20 minutes	45 minutes	Bin	Yes	N/A	Yes	N/A	Test again after 3 months	Clinic	Clinic	Clinic	Yes	Home	Yes	Privacy,Confidential, Easy	The participant prefers step 1 to be insert test tube into the test kit box not just test box because one will think there is another small box inside the test kit box
Female	36-45	≥Gr 8	2014-04-01	Yes	No	Yes	N/A	Yes, pictures helpful	Yes	Yes	N/A	No	20 minutes	45 minutes	Bin	Yes	N/A	Yes	N/A	Repeat after 3 months	Clinic	Clinic	Clinic	Yes	Home	Yes	Easy, privacy, no pain	None
Male	36-45	≤Gr 7	2016-06-01	Yes	No	Yes	N/A	Yes, pitures help	Yes	Yes	N/A	No	20 minutes	45 minutes	Dust bin	Yes	N/A	Yes	Except for faint positive	Re-test after 3 months	Clinic	Repeat test	Clinic	Yes	Home	Yes	Privacy, easy to use, Confidential	None
Female	26-35	≥Gr 8	2014-04-01	Yes	No	Yes	N/A	Yes, pictures helpful	Yes	Yes	N/A	No	20 minutes	45 minutes	Bin, Burn	Yes	N/A	Yes	N/A	Test again after 3 months	Clinic	Clinic	Clinic	Yes	Home	Yes	Easy, Privacy, Confidential	None
Female	36-45	≤Gr 7	2016-06-01	Yes	No	Yes	N/A	Yes, pictures help	Yes	Yes	N/A	No	20 minutes	45 minutes	Dust bin	Yes	N/A	Yes	Except for faint positive	Re-test after 3 months	Clinic	Clinic	Clinic	Yes	Home	Yes	No pricking, no pain	None
Female	46-55	≥Gr 8	2016-07-01	Yes	No	Yes	N/A	Yes, pictures help	Yes	Yes	N/A	No	20 Minutes	45 Minutes	Dust bin	Yes	N/A	Yes	Except for faint positive results	Re-test after 3 months	Clinic	Clinic	Clinic	Yes	Home	Yes	Easy to use, Not painful	None
Exclusion	Exclusion	Exclusion	Exclusion	Exclusion	Exclusion	Exclusion	Exclusion	Exclusion	Exclusion	Exclusion	Exclusion	Exclusion	Exclusion	Exclusion	Exclusion	Exclusion	Exclusion	Exclusion	Exclusion	Exclusion	Exclusion	Exclusion	Exclusion			Exclusion	Exclusion	Exclusion
Male	26-35	≥Gr 8	2016-02-01	Yes	No	Yes	N/A	Yes, pictures helpful	Yes	Yes	N/A	No	20 Minutes	45 Minutes	Bin	Yes	N/A	No	The faint positive is not clear	Go to clinic for further testing after 3 months	Clinic	Clinic	Clinic	Yes	Home	Yes	No pain, Easy to follow instruction, Privacy	Opening of the lid, it was too tight
Male	26-35	≥Gr 8	2007	Yes	No	Yes	N/A	Yes, pictures help	Yes	Yes	N/A	No	20 Minutes	45 Minutes	Dust bin	Yes	N/A	Yes	Except for faint positive	Re-test after 3 months	Clinic	Clinic	Clinic	Yes	Clinic	No	Easy to use	No counselling
Female	36-45	≥Gr 8	2000-01-01	Yes	No	Yes	N/A	Yes, Pictures helpful	Yes	Yes	N/A	No	20 minutes	45 minutes	Bin	Yes	N/A	Yes	N/A	Test gain after 3 months	Clinic	Clinic	Clinic	Yes	Home	Yes	Easy, Privacy	None
Female	36-45	≥Gr 8	2015-11-01	Yes	No	Yes	But missed step 2 completely	Yes, pictures help	Yes	Yes	N/A	No	20 minutes	45 minutes	Dust bin	Yes	N/A	Yes	N/A	Re-test after 3 months	Clinic	Re-test	Clinic	Yes	Home	Yes	Simple and pain free	None
Male	18-25	≤Gr 7	2015-11-01	No	No	Yes	N/A	Yes, pictures help	Yes	Yes	N/A	No	20 Minutes	45 Minutes	Dust bin	Yes	N/A	Yes	Except faint positive	Condomise	Clinic	Clinic	Clinic	Yes	Clinic	Yes	Easy to use	None
Male	26-35	≤Gr 7	2016-08-01	Yes	No	Yes	N/A	Yes, pictures helpful	Yes	Yes	N/A	No	20 minutes	45 minutes	Bin	Yes	N/A	Yes	N/A	Test again after 3 months	Clinic	Repeat testing	Clinic	Yes	Home	Yes	Privacy, Easy, No pain	To make the insertion area more visible
Exclusion	Exclusion	Exclusion	Exclusion	Exclusion	Exclusion	Exclusion	Exclusion	Exclusion	Exclusion	Exclusion	Exclusion	Exclusion	Exclusion	Exclusion	Exclusion	Exclusion	Exclusion	Exclusion	Exclusion	Exclusion	Exclusion	Exclusion	Exclusion	Exclusion	Exclusion	Exclusion	Exclusion	Exclusion
Female	18-25	≥Gr 8	2016-08-01	Yes	No	Yes	N/A	Yes, pictures helpful	Yes	Yes	N/A	No	20 Minutes	45 Minutes	Bin	Yes	N/A	Yes	N/A	Test again after 3 months	Clinic	Clinic	Clinic	Yes	Home	Yes	Painless, Easy, Confidential	None though the cap is too tight
Female	36-45	≥Tech	2016-08-01	Yes	No	Yes	N/A	Yes, pictures help	Yes	Yes	N/A	No	20 Minutes	45 Minutes	Burn it	Yes	N/A	Yes	N/A	Re-test in 3 months	Clinic	Re-test again	Re-test again	Yes	Home	No	Easy and quick, Privacy	Instructions in english
Female	26-35	≥Gr 8	2016-08-01	Yes	No	Yes	N/A	Yes, pictures helpful	Yes	Yes	N/A	No	20 Minutes	45 Minutes	Bin	Yes	N/A	Yes	N/A	Test again after 3 months	Clinic	Repeat again with a new test kit	Clinic	Yes	Home	Yes	Easy, Painless, Confidential	None
Female	26-35	≥Gr 8	2016-08-01	No	No	Yes	N/A	Yes, pictures help	Yes	Yes	N/A	No	20 Minutes	45 Minutes	Dust bin	Yes	N/A	Yes	Except for faint positive	Condomise	Clinic	Clinic	Clinic	Yes	Clinic	No	Own testing	None
Female	36-45	≥Gr 8	2016-03-01	Yes	No	Yes	N/A	Yes, pictures helpful	Yes	Yes	N/A	No	20 Minutes	45 Minutes	Bin	Yes	N/A	Yes	N/A	Test again after 3 months	Clinic	Repeat using new kit	Repeat using the new kit	Yes	Home	Yes	Easy, pain free, confidential	The tube insertion part is difficult
Male	18-25	≥Tech	2016-08-01	Yes	No	Yes	N/A	Yes, pictures help	Yes	Yes	N/A	No	20 Minutes	45 Minutes	Gabbage bag	Yes	N/A	Yes	N/A	Re-test after 3 months	Clinic	Repeat test	Repeat test	Yes	Home	Yes	Quick and no blood, easy to use	Cap on the tube is tight
Female	26-35	≤Gr 7	2016-02-01	Yes	No	Yes	N/A	Yes, pictures help	Yes	Yes	N/A	No	20 Minutes	45 Minutes	Dust bin	Yes	N/A	Yes	N/A	Condomise	Clinic	Repeat test	Repeat test	Yes	Home	Yes	Privacy	None
Male	18-25	≥Tech	2016-09-01	Yes	No	Yes	N/A	Yes, pictures helpful	Yes	Yes	N/A	No	20 Minutes	45 Minutes	Burn, Burry	Yes	N/A	Yes	N/A	Test again after 3 months	Clinic	Clinic, Repeat test using new kit	Clinic	Yes	Home	Yes	Easy,Time efficiency,Portable	The cap is too tight
Male	18-25	≥Tech	Never	Yes	No	Yes	N/A	Yes, pictures help	Yes	Yes	N/A	No	20 Minutes	45 Minutes	Gabbage bin/Burn/Burry it	Yes	N/A	Yes	N/A	Re-test after 3 months	Clinic	Re-test again	Clinic	Yes	Home	Yes	Confidential, easy to use	None
Female	26-35	≤Gr 7	2015-07-01	No	No	Yes	N/A	Yes, pictures help	Yes	Yes	N/A	No	20 Minutes	45 Minutes	Burn it	Yes	N/A	Yes	Except for faint positive	Condomise	Clinic	Re-test again	Re-test again	Yes	Home	Yes	Instrusctions are clear	None
Exclusion	Exclusion	Exclusion	Exclusion	Exclusion	Exclusion	Exclusion	Exclusion	Exclusion	Exclusion	Exclusion	Exclusion	Exclusion	Exclusion	Exclusion	Exclusion	Exclusion	Exclusion	Exclusion	Exclusion	Exclusion		Exclusion	Exclusion	Exclusion	Exclusion	Exclusion	Exclusion	Exclusion
Female	46-55	≥Tech	2015-03-01	Yes	No	Yes	N/A	Yes, pictures helpful	Yes	Yes	N/A	No	20 Minutes	45 Minutes	Bin, Burn, or Bury	Yes	N/A	Yes	N/A	Test again after 3 months	Clinic	Repeat testing using new kit	Clinic	Yes	Both	Yes	Pain free, Privacy, To be able to test myself	The packaging should be easy to open that is the test tube, brush.
Male	26-35	≥Tech	2015-12-01	Yes	No	Yes	N/A	Yes, pictures help	Yes	Yes	N/A	No	20 Minutes	45 Minutes	Dust bin	Yes	N/A	Yes	N/A	Condomise	Clinic	Re-test again	Re-test again	Yes	Clinic	No	Easy to use, Privacy,Comfortable- no needle	None
Male	36-45	≥Tech	2016-08-01	Yes	No	Yes	N/A	Yes, pictures helpful	Yes	Yes	N/A	No	20 Minutes	45 Minutes	Bin	Yes	N/A	Yes	N/A	Test again after 3 months	Clinic	Clinic	Clinic	Yes	Home	Yes	Easy, privacy, The result instruction are well explained	None
Male	26-35	≤Gr 7	Never tested	Yes	No	Yes	N/A	Yes, pictures help	Yes	Yes	N/A	No	20 Minutes	45 Minutes	Dust bin	Yes	N/A	Yes	Except faint positive	Condomise	Clinic	Clinic	Clinic	Yes	Clinic	Yes	Easy to use, Instruction are clear	None
Male	18-25	≥Tech	2016-06-01	Yes	No	Yes	N/A	Yes, pictures helpful	Yes	Yes	N/A	No	20 Minutes	45 Minutes	Bin, Bury	Yes	N/A	Yes	N/A	Test again after 3 months	Clinic	Test again using new kit	Clinic	Yes	Clinic	Yes	Privacy, Confidential, Pain free	None
Male	18-25	≥Tech	2015-09-01	Yes	No	Yes	N/A	Yes, pictures help	Yes	Yes	N/A	No	20 Minutes	45 Minutes	Dust bin	Yes	N/A	Yes	N/A	Re-test again	Clinic	Clinic	Clinic	Yes	Home	Yes	Quick and easy to use, Instructions are easy to follow, Sterile	None
Female	18-25	≥Tech	2016-08-01	Yes	No	Yes	N/A	Yes, pictures helpful	Yes	Yes	N/A	No	20 Minutes	45 Minutes	Bin, Burn, Burry	Yes	N/A	Yes	N/A	Test again after 3 months	Clinic	Repeat testing using a new kit	Clinic	Yes	Clinic	Yes	Confidential, Easy,Instruction straight forward	None
Male	26-35	≤Gr 7	2015-02-01	Yes	No	Yes	N/A	No, at first it was hard,pictures help	Yes	Yes	N/A	No	20 Minutes	45 Minutes	Dust bin	No	Was nervous	Yes	N/A	Re-test after 3 months	Clinic	Clinic	Clinic	Yes	Home	Yes	Easy to use, Confidential	None
Male	18-25	≥Tech	2015-12-01	Yes	No	Yes	N/A	Yes, picture help.	Yes	Yes	N/A	No	20 Minutes	45 Minutes	Gabbage bin	Yes	N/A	Yes	N/A	Re-test after 3 months	Clinic	Clinic	Clinic	Yes	Home	Yes	Confidentiality, Its simple, User friendly	Too much wording on the IFU
Male	26-35	≥Gr 8	2014-09-01	Yes	No	Yes	N/A	Yes, pictures very helpful	Yes	Yes	N/A	No	20 Minutes	45 Minutes	Bin	Yes	N/A	Yes	N/A	Test again after 3 months	Clinic	Clinic	Clinic	Yes	Home	Yes	Simple, Fast, Painfree	Participant recommend that step 1 to be: insert the test tube into test kit box.
Male	18-25	≥Tech	2016-10-01	Yes	No	Yes	N/A	Yes, pictures help	Yes	Yes	N/A	No	20 Minutes	45 Minutes	Gabbage bin	Yes	N/A	Yes	N/A	Re-test after 3 months	Clinic	Clinic	Clinic	Yes	Home	Yes	Privacy, Confidentiality	None
Male	36-45	≤Gr 7	2014	Yes	No	Yes	N/A	Yes, pictures help	Yes	Yes	N/A	No	20 Minutes	45 Minutes	Gabbage bin	Yes	N/A	Yes	Except for faint positive	Condomise	Clinic	Clinic	Clinic	Yes	Clinic	Yes	Instructions are easy to follow	None
Female	26-35	≥Gr 8	2015-04-01	Yes	No	Yes	N/A	Yes, pictures very helpful	Yes	Yes	N/A	No	20 Minutes	45 Minutes	Bin, Burn	Yes	N/A	Yes	N/A	Test again after 3 months	Clinic	Repeat testing using a new kit	Clinic	Yes	Clinic	Yes	Painfree	None
Female	36-45	≥Gr 8	2016-01-01	Yes	No	Yes	N/A	Yes, pictures very helpful	Yes	Yes	N/A	No	20 Minutes	45 Minutes	Bin	Yes	N/A	Yes	N/A	Test again in 3 months	Clinic	Repeat using a new kit	Repeat it using a new kit	Yes	Home	Yes	Painless, Privacy, Easy	None
Female	26-35	≥Gr 8	2016-10-01	Yes	No	Yes	N/A	Yes, pictures help	Yes	Yes	N/A	No	20 Minutes	45 Minutes	Gabbage bin	Yes	N/A	Yes	Except faint positive	Re-test after 3 months	Clinic	Clinic	Clinic	Yes	Home	Yes	Easy to use	None
Male	36-45	≥Gr 8	2015-01-01	Yes	No	Yes	N/A	Yes, pictures very helpful	Yes	Yes	N/A	No	20 minutes	45 minutes	Bin	Yes	N/A	Yes	N/A	Test again after 3 months	Clinic	Clinic	Clinic	Yes	Home	Yes	Easy, Instructions are clear, Pictures are very clear and helpful	None
Male	36-45	≤Gr 7	2015	Yes	No	Yes	N/A	Yes, pictures help	Yes	Yes	N/A	No	20 Minutes	45 Minutes	Gabbage bin	Yes	N/A	Yes	Except faint positive	Re-test after 3 months	Clinic	Clinic	Clinic	Yes	Home	Yes	Privacy, Easy to use	None
Male	36-45	≥Gr 8	2010	Yes	No	Yes	N/A	Yes, pictures help	Yes	Yes	N/A	No	20 Minutes	45 Minutes	Bin	Yes	N/A	Yes	Except faint positive	Re-test after 3 months	Clinic	Re-test again	Clinic	Yes	Home	Yes	Confidentiality, Easy to use	None
Male	46-55	≤Gr 7	Never	Yes	No	Yes	N/A	Yes, pictures very helpful	Yes	Yes	N/A	No	20 Minutes	45 Minutes	Bin, Burn, Burry	Yes	N/A	No	Failed to interpret the faint positive	Test again after 3 months	Clinic	Repeat the test again using the new test	Clinic	Yes	Home	Yes	Easy, Privacy	None
Male	26-35	≥Gr 8	Never	Yes	No	Yes	N/A	Yes, pictures helpful	Yes	Yes	N/A	No	20 Minutes	45 Minutes	Bin	Yes	N/A	Yes	Though the faint line was tricky	Test again after 3 months	Clinic	Clinic	Clinic	Yes	Home	Yes	Pain free, Quick	Participant suggest that the test tube holder or box should be included in concents
Male	18-25	≥Gr 8	2015-05-01	Yes	No	Yes	N/A	Yes, Pictures help	Yes	Yes	N/A	No	20 Minutes	45 Minutes	Gabbage bin	Yes	N/A	Yes	N/A	Test after 3 months	Clinic	Re-test with another kit	Re-test again	Yes	Home	Yes	Confidentiality, Simple to use and portable, Fast results	None
Male	18-25	≥Tech	2016-06-01	Yes	No	Yes	N/A	Yes, pictures helpful	Yes	Yes	N/A	No	20 Minutes	45 Minutes	Bin	Yes	N/A	Yes	N/A	Test after 3 months	Clinic	Clinc	Clinic	Yes	Home	Yes	Pictures are very helpful, Easy, Privacy	None
Male	26-35	≥Gr 8	2015-10-01	Yes	No	Yes	N/A	Yes, pictures help	Yes	Yes	N/A	No	20 Minutes	45 Minutes	Gabbage bin or burn.	Yes	N/A	Yes	N/A	Re-test after 3 months	Clinic	Re-test again	Clinic	Yes	Clinic	Yes	Simple to use, No blood	None
Female	26-35	≥Gr 8	2016-07-01	Yes	No	Yes	N/A	Yes, pictures very helpful	Yes	Yes	N/A	No	20 Minutes	45 Minutes	Bin or Burn or Bury	Yes	N/A	Yes	Except for the faint positive	Test again after 3 months	Clinic	Repeat testing with a new kit.	Clinic	Yes	Home	Yes	Easy, Privacy, Confidential	To find the insertion area.
			Exclusion	Exclusion	Exclusion	Exclusion	Exclusion	Exclusion	Exclusion	Exclusion	Exclusion	Exclusion	Exclusion	Exclusion	Exclusion	Exclusion	Exclusion	Exclusion	Exclusion	Exclusion	Exclusion	Exclusion	Exclusion	Exclusion	Exclusion	Exclusion	Exclusion	Exclusion
Male	26-35	≥Tech	2015-01-01	Yes	No	Yes	N/A	Yes, pictures very helpful	Yes	Yes	N/A	No	20 Minutes	45 Minutes	Bin or Burn or Burry	Yes	N/A	Yes	N/A	Test again after 3 months	Clinic	Clinic	Clinic	Yes	Home	Yes	Privacy, Easy	None
Male	18-25	≥Gr 8	2014-12-01	Yes	No	Yes	N/A	Yes, Pictures help	Yes	Yes	N/A	No	20 Minutes	45 Minutes	Burry or burn	Yes	N/A	Yes	N/A	Re-test after 3 months	Clinic	Clinic	Clinic	Yes	Clinic	Yes	Easy to use, No pain	None
Female	26-35	≥Gr 8	2015-09-01	Yes	No	Yes	N/A	Yes, pictures helpful	Yes	Yes	N/A	No	20 Minutes	45 Minutes	Bin	Yes	N/A	Yes	Except for the faint positive	Test again after 3 months	Clinic	Clinic	Repeat the test with a new kit	Yes	Both	Yes	Privacy	None
			Exclusion	Exclusion	Exclusion	Exclusion	Exclusion	Exclusion	Exclusion	Exclusion	excsion	Exclusion	Exclusion	Exclusion	Exclusion	Exclusion	Exclusion	Exclusion	Exclusion	Exclusion	Exclusion	Exclusion	Exclusion	Exclusion	Exclusion	Exclusion	Exclusion	Exclusion
Female	26-35	≥Gr 8	2016-08-01	Yes	No	Yes	N/A	Yes, pictures helpful	Yes	Yes	N/A	No	20 Minutes	45 Minutes	Bin	Yes	N/A	Yes	N/A	Test again after 3 months	Clinic	Repeat the test using a new kit	Clinic	Yes	Home	Yes	Easy, Privacy	None
Male	18-25	≥Gr 8	Never tested	Yes	No	Yes	N/A	Yes, Pictures help	Yes	Yes	N/A	No	20 Minutes	45 Minutes	Gabbage Bin	Yes	N/A	Yes	N/A	Be happy	Clinic	Clinic	Clinic	Yes	Home	Yes	Privacy Its simple	None
Female	26-35	≥Gr 8	2016-09-01	Yes	No	Yes	N/A	Yes, pictures helpful	Yes	Yes	N/A	No	20 Minutes	45 Minutes	Bin	Yes	N/A	Yes	N/A	Test again in 3 months	Clinic	Repeat test using a new kit.	Test again using a new kit	Yes	Home	Yes	Easy, Instruction are simple, Pain free	The participant recommends step 1 to be- Insert test tube into the test kit box and the box on the content to be of the same colour as the test kit box
Male	18-25	≥Tech	2016-07-01	Yes	No	Yes	N/A	Yes, Pictures help	Yes	Yes	N/A	No	20 Minutes	45 Minutes	Burn or bury it	Yes	N/A	Yes	N/A	Condomise	Clinic	Clinic	Clinic	Yes	Home	Yes	Easy to use, Instructions and pictures are clear.	None
Male	18-25	≤Gr 7	2014-06-01	Yes	No	Yes	N/A	Yes, pictures very helpful	Yes	Yes	N/A	No	20 Minutes	45 Minutes	Bin	Yes	N/A	Yes	N/A	Test again in 3 months	Clinic	Test again with a new kit	Clinic	Yes	Home	Yes	Privacy, Confidentiality, Easy	The lid is too tight.
Male	18-25	≥Gr 8	2016-09-01	Yes	No	Yes	N/A	Yes, picture helpful	Yes	Yes	N/A	No	20 Minutes	45 Minutes	Bin or bury or burn	Yes	N/A	Yes	N/A	Test again after 3 months	Clinic	Test again using a new kit	Clinic	Yes	Home	Yes	Easy, Privacy	None
Male	26-35	≥Tech	2015-06-01	Yes	No	Yes	N/A	Yes, Pictures help	Yes	Yes	N/A	No	20 Minutes	45 Minutes	Gabbage bin	Yes	N/A	Yes	Except faint positive	Re-test after 3 months	Clinic	Re-test again.	Clinc	Yes	Home	Yes	Simple to use, No needle.	None
Male	18-25	≥Tech	2015	Yes	No	Yes	N/A	Yes, picture helpful	Yes	Yes	N/A	No	20 Minutes	45 Minutes	Bin	Yes	N/A	Yes	Except for the faint positive	Test again in 3 months	Clinic	Repeat the test using a new test kit.	Clinic	Yes	Home	Not sure	Easy	None
Male	18-25	≥Gr 8	2016-09-01	Yes	No	Yes	N/A	Yes, Pictures help	Yes	Yes	N/A	No	20 Minutes	45 Minutes	Gabbage bin	Yes	N/A	Yes	N/A	Re-test after 3 months	Clinic	Clinic	Clinic	Yes	Home	Yes	Its convinient, Privacy.	None
Male	26-35	≥Tech	2016-08-01	Yes	No	Yes	N/A	Yes, Pictures help	Yes	Yes	N/A	No	20 Minutes	45 Minutes	Gabbage bin	Yes	N/A	Yes	Except faint positive	Re-test after 3 months	Clinic	Clinic	Clinic	Yes	Home	Yes	Simple to use, Privacy, Not painful	None
Female	46-55	≤Gr 7	2007	Yes	No	Yes	N/A	Yes, pictures very helpful	Yes	Yes	N/A	No	20 Minutes	45 Minutes	Bin or Burn or Burry	Yes	N/A	Yes	Except for the faint positive	Test again in 3 months	Clinic	Test again using a new kit	Clinic	Yes	Home	Yes	Privacy, Confidential	None
Male	26-35	≥Gr 8	2016-10-01	Yes	No	Yes	N/A	Yes, pictures helpful	Yes	Yes	N/A	No	20 Minutes	45 Minutes	Bin	Yes	N/A	Yes	N/A	Test again after 3 months	Clinic	Test again using a new test kit	Clinic	Yes	Home	Yes	Easy, Pain free	None
Male	26-35	≥Gr 8	2016-05-01	Yes	No	Yes	N/A	Yes, pictures help	Yes	Yes	N/A	No	20 Minutes	45 Minutes	Burn	Yes	N/A	No	Was confused with invalid and faint positive	Condomise	Clinic	Clinic	Clinic	Yes	Clinic	Yes	Not painful	None
Male	26-35	≤Gr 7	Never tested	Yes	No	Yes	N/A	Yes, pictures help	Yes	Yes	N/A	No	20 Minutes	45 Minutes	Gabbage bin	Yes	N/A	Yes	N/A	Condomise	Clinic	Clinic	Clinic	Yes	Home	Yes	Easy to use, Instructions are clear, Convinient	None
Female	18-25	≥Gr 8	2016-07-01	Yes	No	Yes	N/A	Yes, pictures help	Yes	Yes	N/A	No	20 Minutes	45 Minutes	Gabbage bin	Yes	N/A	Yes	Except faint positive	Re-test after 3 months	Clinic	Re-test again.	Clinic	Yes	Home	Yes	Quick and easy, Efficient.	None
Male	18-25	≥Gr 8	2016-08-01	Yes	No	Yes	N/A	Yes, picture very helpful	Yes	Yes	N/A	No	20 Minutes	45 Minutes	Bin or burn or bury	Yes	N/A	Yes	N/A	Test again after 3 months	Clinic	Clinic	Clinic	Yes	Home	Yes	Painfree, Quick, Privacy	None
Male	18-25	≥Tech	2015-06-01	Yes	No	Yes	N/A	Yes, pictures help	Yes	Yes	N/A	No	20 Minutes	45 Minutes	Burn	Yes	N/A	Yes	Except invalid.	Re-test after 3 months	Clinic	Clinic	Clinic	Yes	Clinic	Yes	Instructions are simple.	None
Male	18-25	≥Tech	Never	Yes	No	Yes	N/A	Yes, picture helpful	Yes	Yes	N/A	No	20 Minutes	45 Minutes	Bin	Yes	N/A	Yes	N/A	Test again after 3 months	Clinic	Clinic	Clinic	Yes	Clinic	Yes	Easy	None
Female	36-45	≥Gr 8	2016-05-01	Yes	No	Yes	N/A	Ye, pictures very helpful	Yes	Yes	N/A	No	20 Minutes	45 Minutes	Bin	Yes	N/A	Yes	Except for the faint positive	Test again after 3 months	Clinic	Use a new test kit	Clinic	Yes	Both	Yes	Privacy, Confidential	None
Female	26-35	≥Gr 8	2016-08-01	Yes	No	Yes	N/A	Yes, pictures help	Yes	Yes	N/A	No	20 Minutes	45 Minutes	Gabbage bin	Yes	N/A	Yes	N/A	Re-test after 3 months	Clinic	Repeat test	Clinic	Yes	Home	Yes	Easy to use, Not complicated	None
Male	26-35	≥Gr 8	2016-08-01	Yes	No	Yes	N/A	Yes, pictures very helpful	Yes	Yes	N/A	No	20 Minutes	45 Minutes	Bin	Yes	N/A	Yes	N/A	Test again after 3 months	Clinic	Clinic	Clinic	Yes	Home	Yes	Privacy, Quick, Easy	None
Male	36-45	≤Gr 7	Never tested	Yes	No	Yes	N/A	Yes, pictures help	Yes	Yes	N/A	No	20 Minutes	45 Minutes	Burn	Yes	N/A	Yes	Except faint positive	Condomise	Clinic	Clinic	Clinic	Yes	Home	Yes	Not painful, Easy to use	None
Male	36-45	≥Gr 8	2016-09-01	Yes	No	Yes	N/A	Yes, pictures very helpful	Yes	Yes	N/A	No	20 Minutes	45 Minutes	Bin	Yes	N/A	Yes	N/A	Test again after 3 months	Clinic	Clinic	Clinic	Yes	Home	Yes	Privacy, Confidentiality, Instruction about results are clear	None
Female	36-45	≥Gr 8	2016-11-01	Yes	No	Yes	N/A	Yes, pictures help	Yes	Yes	N/A	No	20 Minutes	45 Minutes	Gabbage bin	Yes	N/A	Yes	N/A	Condomise	Clinic	Re-test again	Clinic	Yes	Home	Yes	Save time, Simple to use	None
Male	18-25	≥Tech	2015-09-01	Yes	No	Yes	N/A	Yes, pictures helpful	Yes	Yes	N/A	No	20 Minutes	45 Minutes	Bin	Yes	N/A	Yes	N/A	Test again in 3 months	Clinic	Clinic	Clinic	Yes	Home	Yes	Pain free, Easy	None
Male	18-25	≥Tech	2016-09-01	Yes	No	Yes	N/A	Yes, pictures very helpful	Yes	Yes	N/A	No	20 Minutes	45 Minutes	Bin	Yes	N/A	Yes	N/A	Go to clinic after 3 months to test again.	Clinic	Go to clinic or repeat the test using a new kit.	Clinic	Yes	Home	Yes	Easy, Painfree	None
Male	36-45	≥Gr 8	2015-02-01	Yes	No	Yes	N/A	Yes, pictures help	Yes	Yes	N/A	No	20 Minutes	45 Minutes	Gabbage bin	Yes	N/A	Yes	Except faint positive	Condomise	Clinic	Clinic	Clinic	Yes	Home	Yes	Not painful, Easy to use	None
Male	26-35	≥Tech	2016-06-01	Yes	No	Yes	N/A	Yes, pictures help	Yes	Yes	N/A	No	20 Minutes	45 Minutes	Burn	Yes	N/A	Yes	Except faint positive	Re-test after 3 months	Clinic	Clinic	Clinic	Yes	Clinic	Yes	Simple and easy to use.	None
Male	18-25	≤Gr 7	2016-09-01	Yes	No	Yes	N/A	Yes, picture very helpful	Yes	Yes	N/A	No	20 Minutes	45 Minutes	Bin or burn	Yes	N/A	Yes	N/A	Test again in 3 months	Clinic	Repeat testing using a new kit or go to clinic.	Clinic	Yes	Clinic	Yes	Easy, Painfree	None
Female	36-45	≥Tech	2013	Yes	No	Yes	N/A	Yes, pictures very helpful	Yes	Yes	N/A	No	20 Minutes	45 Minutes	Bin or Burn, Burry	Yes	N/A	Yes	N/A	Test again after 3 months	Clinic	Repeat the test using a new test kit	Clinic	Yes	Home	Yes	Pain free, Quick, Privacy	None
Male	26-35	≥Tech	2015-08-01	Yes	No	Yes	N/A	Yes, Instruction and pictures help	Yes	Yes	N/A	No	20 Minutes	45 Minutes	Gabbage bin	Yes	N/A	Yes	N/A	Condomise	Clinic	Clinic	Clinic	Yes	Home	Yes	Easy to use, Convinient	None
Male	26-35	≥Tech	2016-06-01	Yes	No	Yes	N/A	Yes, pictures helpful	Yes	Yes	N/A	No	20 Minutes	45 Minutes	Bin	Yes	N/A	Yes	N/A	Test again after 3 months	Clinic	Clinic	Clinic	Yes	Both	Yes	Pain free, Easy	None
Male	18-25	≥Tech	2015-06-01	Yes	No	Yes	N/A	Yes, pictures help	Yes	Yes	N/A	No	20 Minutes	45 Minutes	Burn it	Yes	N/A	Yes	N/A	Condomise	Clinic	Re-test again	Clinic	Yes	Home	Yes	Convinient, Much effective, saves time	None
Female	26-35	≥Gr 8	2015-08-01	Yes	No	Yes	N/A	Yes, pictures very helpful	Yes	Yes	N/A	No	20 Minutes	45 Minutes	Bin	Yes	N/A	Yes	N/A	Test again after 3 months	Clinic	Repeat test using a new kit.	Clinic	Yes	Home	Yes	Privacy, Confidential	None
Male	36-45	≥Gr 8	Never tested	Yes	No	No	N/A	Yes, pictures help	Yes	Yes	N/A	No	20 minutes	45 minutes	Gabbage bin	Yes	N/A	Yes	N/A	Be faithful to one woman	Clinic	Clinic	Clinic	Yes	Home	Yes	Easy to use, Privacy	None
Female	26-35	≤Gr 7	2014-03-01	Yes	No	Yes	N/A	Yes, pictures help	Yes	Yes	N/A	No	20 minutes	45 minutes	Gabbage bin	Yes	N/A	Yes	N/A	Condomise	Clinic	Re-test again.	Re-test again.	Yes	Home	Yes	Privacy, Saves time	None
Male	26-35	≥Tech	2014-04-01	Yes	No	Yes	N/A	Yes, pictures helpful	Yes	Yes	N/A	No	20 minutes	45 minutes	Bin	Yes	N/A	Yes	N/A	Test again after 3 months	Clinic	Go to clinic fot further test or repeat using a new kit.	Clinic	Yes	Home	Yes	Easy, Privacy	None
Male	26-35	≥Tech	Never	Yes	No	Yes	N/A	Yes, pictures helpful	Yes	Yes	N/A	No	20 minutes	45 minutes	Bin	Yes	N/A	Yes	N/A	Test again after 3 months	Clinic	Repeat test using a new kit.	Clinic	Yes	Home	Yes	Confidential, Privacy, Easy	None
Male	18-25	≤Gr 7	2016-02-01	Yes	No	Yes	N/A	Yes, pictures help	Yes	Yes	N/A	No	20 minutes	45 minutes	Gabbage bin	Yes	N/A	Yes	Except faint positive	Condomise	Clinic	Clinic	Clinic	Yes	Home	Yes	Simple to use, Not painful.	None
			Exclusion		Exclusion	Exclusion		Exclusion			Exclusion	Exclusion	Exclusion	Exclusion	Exclusion	Exclusion	Exclusion	Exclusion	Exclusion	Exclusion	Exclusion	Exclusion	Exclusion	Exclusion	Exclusion	Exclusion	Exclusion	Exclusion
Male	46-55	≥Gr 8	Never	Yes	No	Yes	N/A	Yes, pictures helpful	Yes	Yes	N/A	No	20 minutes	45 minutes	Bin, or burry or burn	Yes	N/A	Yes	N/A	Test again after 3 months	Clinic	Clinic	Clinic	Yes	Home	Yes	Easy, Privacy, Quick	The participant recommend to improve the type of cotton on the squeezing part as this one does not release the fluid easily
Female	36-45	≥Tech	2015-04-01	Yes	No	Yes	N/A	Yes, Pictures help	Yes	Yes	N/A	No	20 minutes	45 minutes	Gabbage bin	Yes	N/A	Yes	Except faint positive	Re-test after 3 months	Clinic	Clinic	Clinic	Yes	Home	Yes	Easy to use, Privacy	None
Female	46-55	≤Gr 7	2016-10-01	Yes	No	Yes	N/A	Yes, Pictures guided me	Yes	Yes	N/A	No	20 Minutes	45 Minutes	Gabbage, Burn or bury	Yes	N/A	Yes	N/A	Test again after 3 months	Clinic	Clinic	Clinic	Yes	Home	Yes	Privacy, Easy to use, Pictures	Nothing
Male	46-55	≥Tech	2016-05-01	Yes	No	Yes	N/A	Yes, pictures help	Yes	Yes	N/A	No	20 Minutes	45 Minutes	Gabbage bin	Yes	N/A	Yes	N/A	Re-test after 3 months	Clinic	Re-test again	Clinic	Yes	Clinic	Yes	Easy to use,No pricking, no pain	None
Female	18-25	≥Gr 8	2016-06-01	Yes	No	Yes	N/A	Yes, pictures very helpful	Yes	Yes	N/A	No	20 Minutes	45 Minutes	Bin	Yes	N/A	Yes	N/A	Test again after 3 months	Clinic	Clinic	Clinic	Yes	Home	Yes	Privacy, Easy	None
Female	18-25	≥Tech	2016-11-01	Yes	No	Yes	N/A	Yes, pictures help	Yes	Yes	N/A	No	20 Minutes	45 Minutes	Gabbage bin	Yes	N/A	Yes	N/A	Re-test again after 3 months	Clinic	Clinic	Clinic	Yes	Home	Yes	Self testing, Confidential, Easy to to use	None
Male	26-35	≥Tech	2015-11-01	Yes	No	Yes	N/A	Yes, pictures help	Yes	Yes	N/A	No	20 Minutes	45 Minutes	Gabbbage bin	Yes	N/A	Yes	N/A	Condomise	Clinic	Repeat the test	Repeat test again	Yes	Home	Yes	Easy to use, No blood used	None
Male	36-45	≥Gr 8	2014-07-01	Yes	No	Yes	N/A	Yes, pictures helpful	Yes	Yes	N/A	No	20 Minutes	45 Minutes	Bin	Yes	N/A	Yes	Except for the faint positive	Test again after 3 months	Clinic	Clinic	Clinic	Yes	Home	Yes	Easy, Quick	None
Male	26-35	≥Gr 8	Never	Yes	No	Yes	N/A	Yes, pictures very helpful	Yes	Yes	N/A	No	20 minutes	45 minutes	Bin	Yes	N/A	Yes	N/A	Test again after 3 months	Clinic	Clinic	Clinic	Yes	Home	Yes	Privacy, Confidential, Easy	None
Male	26-35	≥Gr 8	2016-05-01	Yes	No	Yes	N/A	Yes, pictures very helpful	Yes	Yes	N/A	No	20 minutes	45 minutes	Bin	Yes	N/A	Yes	N/A	Test again after 3 months	Clinic	Clinic	Clinic	Yes	Home	Yes	Privacy, Easy	None
Male	36-45	≥Tech	2015-04-01	Yes	No	Yes	N/A	Yes, pictures help	Yes	Yes	N/A	No	20 minutes	45 minutes	Gabbage bin	Yes	N/A	Yes	N/A	Re-test after 3 months	Clinic	Clinic	Clinic	Yes	Home	Yes	Simple to use, Privacy	None
Male	26-35	≤Gr 7	2012	Yes	No	Yes	N/A	Yes, pictures help	Yes	Yes	N/A	No	20 minutes	45 minutes	Gabbage bin	Yes	N/A	Yes	N/A	Re-test after 3 months	Clinic	Clinic	Clinic	Yes	Home	Yes	Confidentiality,Privacy	None
Male	36-45	≤Gr 7	2013	Yes	No	Yes	N/A	Yes, pictures help	Yes	Yes	N/A	No	20 minutes	45 minutes	Burn/Bury	Yes	N/A	Yes	Except faint positive	Condomise	Clinic	Clinic	Clinic	Yes	Clinic	Yes	No blood used, Easy to use	None
Female	18-25	≤Gr 7	2015-03-01	Yes	No	Yes	N/A	Yes, pictures very helpful	Yes	Yes	N/A	No	20 Minutes	45 Minutes	Bin	Yes	N/A	Yes	N/A	Test again after 3 months	Clinic	Repeat testing using a new test kit	Clinic	Yes	Home	Yes	Easy, Pain free, Clear instructions	None
Male	36-45	≥Gr 8	Never tested	Yes	No	Yes	N/A	Yes, pictures help	Yes	Yes	N/A	No	20 Minutes	45 Minutes	Gabbage bin	Yes	N/A	Yes	Except for faint positive	Get second openion at the Clinic	Clinic	Clinic	Clinic	Yes	Clinic	Yes	Easy to use, No pain	None
Male	26-35	≥Gr 8	Jun- Jul-2016	Yes	No	Yes	N/A	Yes, pictures helpful	Yes	Yes	N/A	No	20 Minutes	45 Minutes	Bin or burry	Yes	N/A	Yes	N/A	Test again after 3 months	Clinic	Clinic	Clinic	Yes	Home	Yes	Privacy	None
Female	36-45	≤Gr 7	2016-08-01	Yes	No	Yes	N/A	No, It was confusing for me	Yes	Yes	But a bit confusing	No	20 Minutes	45 Minutes	Gabbage bin	Yes	N/A	Yes	Except for faint positive	Be faithful to one partner	Clinic	Clinic	Clinic	Yes	Clinic	Yes	Instructions are clear	None
Female	46-55	≤Gr 7	2008	Yes	No	Yes	N/A	Yes, Pictures help	Yes	Yes	N/A	No	20 minutes	45 minutes	Gabbage bin	Yes	N/A	Yes	N/A	Re-test after 3 months	Clinic	Clinic	Clinic	Yes	Clinic	Yes	Easy to use	None
Female	36-45	≤Gr 7	2013-07-01	Yes	No	Yes	N/A	Yes, pictures very helpful	Yes	Yes	N/A	No	20 minutes	45 minutes	Bin	Yes	N/A	Yes	N/A	Test again after 3 months	Clinic	Repeat testing using new kit	Clinic	Yes	Home	Yes	Easy, Privacy	None
			Exclusion	Exclusion		Exclusion		Exclusion		Exclusion		Exclusion	Exclusion	Exclusion	Exclusion	Exclusion	Exclusion	Exclusion	Exclusion	Exclusion	Exclusion	Exclusion	Exclusion	Exclusion		Exclusion	Exclusion	Exclusion
Female	18-25	≥Gr 8	2015-10-01	Yes	No	Yes	N/A	Yes, pictures helpful	Yes	Yes	N/A	No	20 minutes	45 minutes	Bin	Yes	N/A	Yes	N/A	Test again after 3 months	Clinic	Repeat testing using a new kit.	Clinic	Yes	Clinic	Yes	Privacy	None
Female	36-45	≥Gr 8	2015-06-01	Yes	No	Yes	N/A	Yes, pictures very helpful	Yes	Yes	N/A	No	20 Minutes	45 Minutes	Bin	Yes	N/A	Yes	N/A	Test again after 3 months	Clinic	Repeat testing using a new test kit	Clinic	Yes	Home	Yes	Easy	None
Female	46-55	≤Gr 7	2016-03-01	Yes	No	Yes	N/A	Yes, pictures help	Yes	Yes	N/A	No	20 Minutes	45 Minutes	Burn/Bury	Yes	N/A	Yes	Except faint positive	Re-test after 3 months	Clinic	Clinic	Clinic	Yes	Home	Yes	Easy to use, No blood	None
Female	36-45	≤Gr 7	2011-03-01	Yes	No	Yes	N/A	Yes, pictures helpful	Yes	Yes	N/A	No	20 Minutes	45 Minutes	Bin	Yes	N/A	Yes	N/A	Test again after 3 months	Clinic	Clinic	Clinic	Yes	Home	Yes	Privacy, Confidential, Easy	None
Female	26-35	≥Gr 8	2015-10-01	Yes	No	Yes	N/A	Yes, picture very helpful	Yes	Yes	N/A	No	20 Minutes	45 Minutes	Bin or Burn	Yes	N/A	Yes	N/A	Test again after 3 months	Clinic	Clinic	Clinic	Yes	Home	Yes	Easy, Privacy	None
Female	18-25	≥Tech	2016-10-01	Yes	No	Yes	N/A	Yes, pictures help	Yes	Yes	N/A	No	20 Minutes	45 Minutes	Gabbage bin	Yes	N/A	Yes	Except faint positive	Condomise	Clinic	Clinic	Clinic	Yes	Home	Yes	Easy to use, No blood	None
Female	26-35	≥Tech	2012	Yes	No	Yes	N/A	Yes, pictures help	Yes	Yes	N/A	No	20 Minutes	45 Minutes	Gabbage bin	Yes	N/A	Yes	N/A	Re-test after 3 months	Clinic	Clinic	Clinic	Yes	Home	Yes	Privacy	None
Female	36-45	≥Gr 8	2016-01-01	Yes	No	Yes	N/A	Yes, pictures very helpful	Yes	Yes	N/A	No	20 Minutes	45 Minutes	Bin	Yes	N/A	Yes	N/A	Test again after 3 months	Clinic	Repeat test using new kit.	Clinic	Yes	Home	Yes	Painfree, Easy	None
Female	36-45	≥Gr 8	2014	Yes	No	Yes	N/A	Yes, pictures help	Yes	Yes	N/A	No	20 Minutes	45 Minutes	Gabbage bin	Yes	N/A	Yes	N/A	Re-test after 3 months	Clinic	Repeat test	Clinic	Yes	Home	Yes	Simple and easy to use, Privacy	None
Female	18-25	≥Gr 8	2015-08-01	Yes	No	Yes	N/A	Yes, picture helpful	Yes	Yes	N/A	No	20 Minutes	45 Minutes	Bin or bury	Yes	N/A	Yes	N/A	Test again after 3 months	Clinic	Repeat test using a new kit.	Clinic	Yes	Both	Yes	Easy, Quick	None
Female	36-45	≥Gr 8	2015-03-01	Yes	No	Yes	N/A	Yes	Yes	No	Got confused in step 1 and 3	Yes	20 Minutes	45 Minutes	Burn, Bury	Yes	N/A	Yes	N/A	Test after 3 months	Clinic	Clinic	Test again	Yes	Home	Yes	Easy to use, Privacy, Sutable for couple	No
Male	18-25	≥Gr 8	2016-05-01	Yes	No	Yes	N/A	Yes, pictures very helpful	Yes	Yes	N/A	No	20 Minutes	45 Minutes	Bin	Yes	N/A	Yes	Except for the faint positive	Test again after 3 months	Clinic	Clinic	Clinic	Yes	Home	Yes	Easy, Quick	None
Male	18-25	≥Gr 8	Never tested	Yes	No	Yes	N/A	Yes, pictures help	Yes	Yes	N/A	No	20 Minutes	45 Minutes	Gabbage Bin	Yes	N/A	Yes	N/A	Re-test after 3 months	Clinic	Repeat test	Clinic	Yes	Home	Yes	Easy to use, Privacy, Confidential	None
Female	26-35	≥Gr 8	2016-09-01	Yes	No	Yes	N/A	Yes, pictures very helpful	Yes	Yes	N/A	No	20 Minutes	45 Minutes	Bin or burry	Yes	N/A	Yes	N/A	Test again after 3 months	Clinic	Clinic	Clinic	Yes	Home	Yes	Simple, Quick	None
Male	26-35	≥Tech	2006-04-01	Yes	No	Yes	N/A	Yes, pictures very helpful	Yes	Yes	N/A	No	20 Minutes	45 Minutes	Bin	Yes	N/A	Yes	N/A	Test again after 3 months	Clinic	Repeat testing using a new test kit	Clinic	Yes	Home	Yes	Quick, Easy	The Participant recommends on step 1 to write test kit box instead of test box.
Male	26-35	≤Gr 7	2016-03-01	Yes	No	Yes	N/A	Yes, pictures helpful	Yes	Yes	N/A	No	20 Minutes	45 Minutes	Bin	Yes	N/A	Yes	N/A	Test again after 3 months	Clinic	Clinic	Clinic	Yes	Home	Yes	Simple, Privacy	None
Male	36-45	≥Tech	2013	Yes	No	Yes	N/A	Yes, pictures help	Yes	Yes	N/A	No	20 Minutes	45 Minutes	Burn/Bury	Yes	N/A	Yes	N/A	Re-test after 3 months	Clinic	Clinic	Clinic	Yes	Home	Yes	No pricking, no pain, Easy to use.	None
Male	36-45	≥Tech	2014-11-01	Yes	No	Yes	N/A	Yes, pictures helpful	Yes	Yes	N/A	No	20 Minutes	45 Minutes	Bin, Burn or Burry	Yes	N/A	Yes	N/A	Test again after 3 months	Clinic	Clinic	Clinic	Yes	Home	Yes	Pain free, Quick, Easy	None
Male	26-35	≤Gr 7	2016-07-01	Yes	No	Yes	N/A	Yes, pictures help	Yes	Yes	N/A	No	20 Minutes	45 Minutes	Burn	Yes	N/A	Yes	Except faint positive	Re-test after 3 months	Clinic	Re-test again	Clinic	Yes	Home	Yes	Not painful, Easy to use	None
Male	26-35	≥Tech	2016-07-01	Yes	No	Yes	N/A	Yes, pictures help	Yes	Yes	N/A	No	20 Minutes	45 Minutes	Dust bin	Yes	N/A	Yes	Except faint positive	Re-test after 3 months	Clinic	Clinic	Clinic	Yes	Home	Yes	Saves time, Convinient	None
Male	36-45	≤Gr 7	2016-04-01	Yes	No	Yes	N/A	Yes, pictures very helpful	Yes	Yes	N/A	No	20 Minutes	45 Minutes	Bin	Yes	N/A	Yes	N/A	Test again after 3 months	Clinic	Repeat the test using a new test kit.	Clinic	Yes	Clinic	Yes	Easy	None
Female	36-45	≤Gr 7	2015-03-01	Yes	No	Yes	N/A	Yes, pictures very helpful	Yes	Yes	N/A	No	20 Minutes	45 Minutes	Bin	Yes	N/A	Yes	N/A	Test again after 3 months	Clinic	Clinic	Clinic	Yes	Home	Yes	Easy, Privacy	None
Female	46-55	≤Gr 7	2015	Yes	No	Yes	N/A	Yes, pictures help	Yes	Yes	N/A	No	20 Minutes	45 Minutes	Gabbage bin	Yes	N/A	Yes	Except faint positive	Be happy	Clinic	Clinic	Clinic	Yes	Clinic	Yes	Simple to use, Privacy	None
Female	36-45	≤Gr 7	Never	Yes	No	Yes	N/A	Yes, picture very helpful	Yes	Yes	N/A	No	20 Minutes	45 Minutes	Bin	Yes	N/A	Yes	N/A	Test again after 3 months	Clinic	Clinic	Clinic	Yes	Home	Yes	Easy, Privacy	None
Male	18-25	≤Gr 7	2015-06-01	Yes	No	Yes	N/A	Yes, pictures help	Yes	Yes	N/A	No	20 Minutes	45 Minutes	Gabbage bin	Yes	N/A	Yes	N/A	Re-test after 3 months	Clinic	Clinic	Clinic	Yes	Home	Yes	Confidentiality, Privacy	None
Female	26-35	≥Gr 8	2013	Yes	No	Yes	N/A	Yes, pictures helpful	Yes	Yes	N/A	No	20 Minutes	45 Minutes	Bin or bury	Yes	N/A	Yes	N/A	Test again after 3 months	Clinic	Repeat testing using a new test kit	Clinic	Yes	Home	Yes	Pain free, Easy	None
Female	26-35	≥Gr 8	2015-09-01	Yes	No	Yes	N/A	Yes, pictures help	Yes	Yes	N/A	No	20 Minutes	45 Minutes	Gabbage bin	Yes	N/A	Yes	Except for faint positive	Condomise	Clinic	Clinic	Re-test again after 6 weeks	Yes	Home	Yes	No queues, No pain	None
Male	18-25	≤Gr 7	Never tested	Yes	No	Yes	N/A	Yes, pictures help	Yes	Yes	N/A	No	20 Minutes	45 Minutes	Gabbage bin	Yes	N/A	Yes	Except faint positive	Condomise	Clinic	Clinic	Clinic	Yes	Clinic	Yes	Simple to use, Not painful.	None
Male	18-25	≤Gr 7	2015-01-01	Yes	No	Yes	N/A	Yes, pictures very helpful	Yes	Yes	N/A	No	20 Minutes	45 Minutes	Bin	Yes	N/A	Yes	N/A	Test again after 3 months	Clinic	Clinic	Clinic	Yes	Home	Yes	Painfree	None
Male	18-25	≤Gr 7	2013	Yes	No	Yes	N/A	Yes, pictures help	Yes	Yes	N/A	No	20 Minutes	45 Minutes	Burn/Bury	Yes	N/A	Yes	N/A	Re-test after 3 months	Clinic	Re-test again	Clinic	Yes	Home	Yes	Not painful, Privacy, Easy to use	None
Female	26-35	≤Gr 7	Never	Yes	No	Yes	N/A	Yes, picture very helpful	Yes	Yes	N/A	No	20 Minutes	45 Minutes	Bin	Yes	N/A	Yes	N/A	Test again after 3 months	Clinic	Repeat testing using a new test kit	Clinic	Yes	Home	Yes	Privacy, Painfree	None
Female	36-45	≥Tech	2014	Yes	No	Yes	N/A	Yes, pictures help	Yes	Yes	N/A	No	20 Minutes	45 Minutes	Gabbage	Yes	N/A	Yes	Except faint positive	Re-tets after 3 months	Clinic	Re-test again	Re-test again	Yes	Home	Yes	Easy to use, not pinful, Saves time	None
Female	18-25	≥Tech	2015-02-01	Yes	No	Yes	N/A	Yes, pictures very helpful	Yes	Yes	N/A	No	20 Minutes	45 Minutes	Bin or burry	Yes	N/A	Yes	N/A	Test gain after 3 months	Clinic	Repeat testing using a new test kit	Clinic	Yes	Home	Yes	Privacy, Pain free	None
Male	26-35	≥Tech	Never tested	Yes	No	Yes	N/A	Yes, pictures help	Yes	Yes	N/A	No	20 Minutes	45 Minutes	Gabbage bin	Yes	N/A	Yes	N/A	Re-test after 3 months	Clinic	Re-test again	Clinic	Yes	Home	Yes	Confidentiality, Privacy	None
Male	26-35	≥Tech	2014-05-01	Yes	No	Yes	N/A	Yes, pictures helpful	Yes	Yes	N/A	No	20 Minutes	45 Minutes	Bin	Yes	N/A	Yes	N/A	Test again after 3 months	Clinic	Clinic	Clinic	Yes	Home	Yes	Pain free, Privacy	None
Female	18-25	≥Tech	2016-02-01	Yes	No	Yes	N/A	Yes, pictures helpful	Yes	Yes	N/A	No	20 Minutes	45 Minutes	Bin	Yes	N/A	Yes	N/A	Test again after 3 months	Clinic	Clinic	Clinic	Yes	Home	Yes	Easy,Quick, Privacy	None
Female	26-35	≥Tech	Never tested	No	No	Yes	Was using instructions on box.	Confusing	Yes	No	Was confused.	No	20 Minutes	45 Minutes	Gabbage bin	No	Was nervous	No	Was confusing	Condomise	Clinic	Clinic	Clinic	Yes	Clinic	Yes	None	None
Female	26-35	≥Tech	2015-06-01	Yes	No	Yes	N/A	Yes, pictures very helpful	Yes	Yes	N/A	No	20 Minutes	45 Minutes	Bin	Yes	N/A	Yes	N/A	Test again after 3 months	Clinic	Clinic	Clinic	Yes	Home	Yes	Privacy, Quick.	None
Female	26-35	≤Gr 7	2015-01-01	Yes	No	Yes	N/A	Yes, pictures help	Yes	Yes	N/A	No	20 Minutes	45 Minutes	Gabbage bin	Yes	N/A	Yes	N/A	Re-test after 3 months	Clinic	Re-test again	Re-test again	Yes	Home	Yes	Privacy	None
Male	26-35	≥Tech	Never	Yes	No	Yes	N/A	Yes, pictures helpful	Yes	Yes	N/A	No	20 Minutes	45 Minutes	Bin	Yes	N/A	Yes	N/A	Test again in 3 months	Clinic	Clinic	Clinic	Yes	Home	Yes	Easy, Privacy.	None
Male	26-35	≥Tech	2014	Yes	No	Yes	N/A	Yes, pictures help	Yes	Yes	N/A	No	20 Minutes	45 Minutes	Gabbage	Yes	N/A	Yes	N/A	Condomise	Clinic	Re-test again	Clinic	Yes	Clinic	Yes	Privacy, Easy to use.	None
Male	36-45	≥Tech	2016-10-01	Yes	No	Yes	N/A	Yes, pictures help	Yes	Yes	N/A	No	20 Minutes	45 Minutes	Gabbage bin	Yes	N/A	No	Was confused by the lines on negative and faint positive	Re-test after 3 months	Clinic	Clinic	Clinic	Yes	Home	Yes	No pain, no blood	None
Female	18-25	≥Tech	2016-09-01	Yes	No	Yes	N/A	Yes, pictures very helpful	Yes	Yes	N/A	No	20 Minutes	45 Minutes	Bin	Yes	N/A	Yes	N/A	Test again after 3 months	Clinic	Clinic	Clinic	Yes	Home	Yes	Pain free, Easy	None
Female	36-45	≤Gr 7	2016-07-01	Yes	No	Yes	N/A	Yes, pictures very helpful	Yes	Yes	N/A	No	20 Minutes	45 Minutes	Bin	Yes	N/A	Yes	N/A	Test again after 3 months	Clinic	Clinic	Clinic	Yes	Home	Yes	Privacy	None
Female	46-55	≤Gr 7	2016-02-01	Yes	No	Yes	N/A	Yes, pictures help	Yes	Yes	N/A	No	20 Minutes	45 Minutes	Burn	Yes	N/A	Yes	Except faint positive	Re-test after 3 months	Clinic	Re-test again	Clinic	Yes	Clinic	Yes	Simple to use, Privacy	None
Male	26-35	≥Tech	2016-09-01	Yes	No	Yes	N/A	No, a bit confusing	Yes	No	Was confusing	No	20 Minutes	45 Minutes	Gabbage bin	No	Was nervous	No	Was confused with which lines to look.	Re-test after 3 months	Clinic	Clinic	Clinic	Yes	Clinic	Yes	None	None
Male	26-35	≥Tech	2016-09-01	Yes	No	Yes	N/A	Yes, picture very helpful	Yes	Yes	N/A	No	20 Minutes	45 Minutes	Bin	Yes	N/A	Yes	N/A	Test again after 3 months	Clinic	Clinic	Clinic	Yes	Home	Yes	Painfree, Easy	None
Male	26-35	≥Tech	2015-06-01	Yes	No	Yes	N/A	Yes, pictures help	Yes	Yes	N/A	No	20 Minutes	45 Minutes	Gabbage bin	Yes	N/A	Yes	Except faint positive	Re-test after 3 months	Clinic	Re-test again	Clinic	Yes	Clinic	Yes	Its easy to use and quick, Convinient.	None
Male	36-45	≥Tech	2015-11-01	Yes	No	Yes	N/A	Yes, pictures very helpful	Yes	Yes	N/A	No	20 Minutes	45 Minutes	Bin or burn	Yes	N/A	Yes	N/A	Test again after 3 months	Clinic	Repeat testing using a new kit.	Clinic	Yes	Home	Yes	Easy, Privacy	None
Male	56-65	≥Tech	2015-11-01	Yes	No	Yes	N/A	Yes, pictures help	Yes	Yes	N/A	No	20 Minutes	45 Minutes	Burn	Yes	N/A	Yes	Except faint positive	Re-test after 3 months	Clinic	Re-test again	Clinic	Yes	Home	Yes	Easy to use, Instructions are clear.	None
Female	26-35	≥Gr 8	2016-08-01	Yes	No	Yes	N/A	Yes, picture helpful	Yes	Yes	N/A	No	20 Minutes	45 Minutes	Bin	Yes	N/A	Yes	N/A	Test again after 3 months	Clinic	Repeat the test using a new kit.	Clinic	Yes	Home	Yes	Painfree, Easy	None
Female	36-45	≤Gr 7	2014	Yes	No	Yes	N/A	Yes, picture helpful	Yes	Yes	N/A	No	20 Minutes	45 Minutes	Bin	Yes	N/A	Yes	N/A	Test again after 3 months	Clinic	Repeat using a new kit	Clinic	Yes	Home	Yes	Easy, Privacy, Confidential	None
Male	36-45	≥Gr 8	2015-12-01	Yes	No	Yes	N/A	Yes, pictures help	Yes	Yes	N/A	No	20 Minutes	45 Minutes	Gabbage bin	Yes	N/A	Yes	N/A	Re-test after 3 months	Clinic	Re-test again	Clinic	Yes	Clinic	Yes	Easy to use, Privacy	None
Female	36-45	≥Gr 8	2016-11-01	Yes	No	Yes	N/A	Yes, picture very helpful	Yes	Yes	N/A	No	20 Minutes	45 Minutes	Bin	Yes	N/A	Yes	N/A	Test again after 3 months	Clinic	Clinic	Clinic	Yes	Home	Yes	Easy, Privacy, Painfree	None
Male	18-25	≥Gr 8	2011	Yes	No	Yes	N/A	Yes, pictures help	Yes	Yes	N/A	No	20 Minutes	45 Minutes	Gabbage Bin	Yes	N/A	Yes	Except faint positive	Re-test after 3 months	Clinic	Clinic	Clinic	Yes	Home	Yes	Privacy, Confidentiality, Easy to use.	None
Female	36-45	≤Gr 7	2016-09-01	Yes	No	Yes	N/A	Yes, picture very helpful	Yes	Yes	N/A	No	20 Minutes	45 Minutes	Bin	Yes	N/A	Yes	N/A	Test again after 3 months	Clinic	Repeat testing using a new test kit	Clinic	Yes	Home	Yes	Privacy, Confidentiality	None
Male	26-35	≤Gr 7	2016-10-01	Yes	No	Yes	N/A	Yes, pictures help	Yes	Yes	N/A	No	20 Minutes	45 Minutes	Gabbage bin	Yes	N/A	Yes	Except faint positive	Condomise	Clinic	Re-test again	Clinic	Yes	Clinic	Yes	Not painful	None
Male	26-35	≤Gr 7	2016-10-01	Yes	No	Yes	N/A	Yes, pictures very helpful	Yes	Yes	N/A	No	20 Minutes	45 Minutes	Bin	Yes	N/A	Yes	N/A	Test again after 3 months	Clinic	Repeat testing using a new test kit	Clinic	Yes	Home	Yes	Easy, instructions are clear	None
Male	26-35	≤Gr 7	2014	Yes	No	Yes	N/A	Yes, pictures help	Yes	Yes	N/A	No	20 Minutes	45 Minutes	Gabbage bin	Yes	N/A	Yes	N/A	Re-test after 3 months	Clinic	Re-test again	Clinic	Yes	Home	Yes	Easy to use, Privacy	None
Male	36-45	≤Gr 7	2015-11-01	Yes	No	Yes	N/A	Yes, pictures very helpful	Yes	Yes	N/A	No	20 Minutes	45 Minutes	Bin	Yes	N/A	Yes	N/A	Test again after 3 months	Clinic	Repeat test using a new kit.	Clinic	Yes	Home	Yes	Easy, Privacy, Pain free	None
Male	26-35	≤Gr 7	2016-05-01	Yes	No	Yes	N/A	Yes, pictures help	Yes	Yes	N/A	No	20 Minutes	45 Minutes	Gabbage bin	Yes	N/A	Yes	N/A	Re-test after 3 months	Clinic	Clinic	Clinic	Yes	Home	Yes	Privacy, Easy to use, not painful	None
Male	26-35	≤Gr 7	2015-03-01	Yes	No	Yes	N/A	Yes, pictures very helpful	Yes	Yes	N/A	No	20 Minutes	45 Minutes	Bury or Burn	Yes	N/A	Yes	Except for the faint positive	Test again after 3 months	Clinic	Clinic	Clinic	Yes	Clinic	Yes	Easy	None
Female	36-45	≤Gr 7	2015-06-01	Yes	No	Yes	N/A	Yes, pictures very helpful	Yes	Yes	N/A	No	20 Minutes	45 Minutes	Bin	Yes	N/A	Yes	N/A	Test again after 3 months	Clinic	Clinic	Clinic	Yes	Home	Yes	Privacy, Easy	None
Female	26-35	≤Gr 7	2014	Yes	No	Yes	N/A	Yes, pictures help	Yes	Yes	N/A	No	20 Minutes	45 Minutes	Gabbage bin	Yes	N/A	Yes	N/A	Re-test after 3 months	Clinic	Re-test again	Clinic	Yes	Clinic	Yes	Easy to use.	None
Female	18-25	≤Gr 7	2016-01-01	Yes	No	Yes	N/A	Yes	Yes	Yes	N/A	No	20 Minutes	45 Minutes	Gabbage bin	Yes	N/A	Yes	N/A	Condomise	Clinic	Re-test again	Clinic	Yes	Clinic	Yes	No pain, Easy to use.	None
Female	36-45	≤Gr 7	2016-11-01	Yes	No	Yes	N/A	Yes, picture very helpful	Yes	Yes	N/A	No	20 Minutes	45 Minutes	Bin	Yes	N/A	Yes	Except for the faint positive	Test again after 3 months	Clinic	Clinic	Clinic	Yes	Home	Yes	Easy, Privacy	None
Female	18-25	≤Gr 7	2015-08-01	Yes	No	Yes	N/A	Yes, pictures help	Yes	Yes	N/A	No	20 Minutes	45 Minutes	Gabbage bin	Yes	N/A	Yes	N/A	Condomise	Clinic	Clinic	Clinic	Yes	Home	Yes	Privacy, Confidentiality	None
				Exclusion		Exclusion		Exclusion			Exclusion		Exclusion		Exclusion	Exclusion	Exclusion	Exclusion	Exclusion	Exclusion	Exclusion	Exclusion	Exclusion	Exclusion	Exclusion	Exclusion	Exclusion	Exclusion
Female	26-35	≤Gr 7	2016-02-01	Yes	No	Yes	N/A	Yes, pictures help	Yes	Yes	N/A	No	20 Minutes	45 Minutes	Gabbage bin	Yes	N/A	Yes	N/A	Re-tets after 3 months	Clinic	Re-test again	Clinic	Yes	Clinic	Yes	Easy to use	None
Female	26-35	≤Gr 7	2015-12-01	Yes	No	Yes	N/A	Yes, pictures help	Yes	Yes	N/A	No	20 Minutes	45 Minutes	Burn	Yes	N/A	Yes	N/A	Condomise	Clinic	Clinic	Clinic	Yes	Clinic	Yes	No pain,Quick results	None
Female	18-25	≥Tech	2016-06-01	Yes	No	Yes	N/A	Yes, pictures very helpful	Yes	Yes	N/A	No	20 Minutes	45 Minutes	Bin	Yes	N/A	Yes	N/A	Test again after 3 months	Clinic	Clinic	Clinic	Yes	Home	Yes	Easy, Privacy	None
Female	18-25	≥Tech	2016-09-01	Yes	No	Yes	N/A	Yes, pictures help	Yes	Yes	N/A	No	20 Minutes	45 Minutes	Gabbage bin	Yes	N/A	Yes	N/A	Re-test after 3 months	Clinic	Clinic	Clinic	Yes	Home	Yes	Confidentiality, Privacy	None
Female	18-25	≥Tech	2015-09-01	Yes	No	Yes	N/A	Yes, pictures help	Yes	Yes	N/A	No	20 Minutes	45 Minutes	Burn	Yes	N/A	Yes	N/A	Re-test after 3 months	Clinic	Clinic	Clinic	Yes	Home	Yes	Instructions are eas to use, No pain	None
Male	18-25	≤Gr 7	2016-09-01	Yes	No	Yes	N/A	Yes, pictures very helpful	Yes	Yes	N/A	No	20 Minutes	45 Minutes	Bin	Yes	N/A	Yes	N/A	Test again after 3 months	Clinic	Repeat testing using a new test kit	Clinic	Yes	Home	Yes	Easy, Privacy	None
