# Supplementary material for: Usability assessment of seven HIV self-test devices conducted with lay-users in Johannesburg, South Africa
Source: PLoS One. 2020 Jan 14;15(1):e0227198. doi: 10.1371/journal.pone.0227198 (PMC6959591; doi:10.1371/journal.pone.0227198)
Supplement: S5 Dataset — (XLSX) [file pone.0227198.s006.xlsx]

## Sheet: PATIENT DETAILS
DATE	DOMINANT HAND	GENDER	AGE BAND	EDUCATION LEVEL	NATIONALITY
2017-11-01	Right	Female	18-25	≥Tech +	S.A
2017-11-01	left	Female	18-25	≥Tech +	S.A
2017-11-01	Right	Male	18-25	≥Tech +	S.A
2017-11-01	left	Female	18-25	≥Tech +	S.A
2017-11-01	Right	Female	18-25	≥Grd 8	S.A
2017-11-01	Right	Female	26-35	≥Tech +	S.A
2017-11-01	Right	Female	18-25	≥Tech +	S.A
2017-11-01	Right	Male	18-25	≥Tech +	S.A
2017-11-01	Right	Female	18-25	≥Tech +	Lesotho
2017-11-01	Right	Male	18-25	≥Tech +	S.A
2017-11-01	Right	Female	18-25	≥Tech +	S.A
2017-11-01	Right	Female	18-25	≥Tech +	Lesotho
2017-11-01	Right	Female	18-25	≥Tech +	S.A
2017-11-01	Right	Female	18-25	≥Tech +	S.A
2017-11-01	Right	Female	18-25	≥Tech +	S.A
2017-11-01	left	Female	18-25	≥Tech +	S.A
2017-11-01	Right	Male	18-25	≥Tech +	S.A
2017-11-01	Right	Female	18-25	≥Tech +	S.A
2017-11-01	Right	Female	18-25	≥Tech +	S.A
2017-11-01	Right	Female	18-25	≥Tech +	S.A
2017-11-01	Right	Male	18-25	≥Tech +	S.A
2017-11-01	Right	Female	26-35	≥Grd 8	Zimbabwean
2017-11-01	Right	Male	36-45	≥Tech +	S.A
2017-11-01	Right	Male	18-25	≥Tech +	S.A
2017-11-01	Right	Male	18-25	≥Grd 8	S.A
2017-11-01	Right	Male	18-25	≥Tech +	S.A
2017-11-01	Right	Male	26-35	≥Grd 8	S.A
2017-11-01	Right	Female	36-45	≥Grd 8	Lesotho
2017-11-01	Right	Male	18-25	≥Tech +	S.A
2017-11-01	Right	Male	18-25	≥Tech +	S.A
2017-11-01	Right	Male	18-25	≥Tech +	S.A
2017-11-01	Right	Male	18-25	≥Tech +	S.A
2017-11-01	Right	Female	18-25	≥Tech +	S.A
2017-11-01	left	Female	18-25	≥Tech +	S.A
2017-11-01	Right	Male	18-25	≥Tech +	S.A
2017-11-01	Right	Male	18-25	≤Grd 7	S.A
2017-11-01	Right	Male	18-25	≥Tech +	S.A
2017-11-01	left	Male	18-25	≥Grd 8	S.A
2017-11-01	Right	Male	26-35	≥Grd 8	S.A
2017-11-01	Right	Male	18-25	≥Grd 8	S.A
2017-11-01	Right	Male	18-25	≥Tech +	S.A
2017-11-01	Right	Female	18-25	≥Tech +	S.A
2017-11-01	Right	Female	18-25	≥Tech +	S.A
2017-11-01	Right	Male	18-25	≥Tech +	S.A
2017-11-01	Right	Male	18-25	≥Tech +	S.A
2017-11-01	left	Male	18-25	≥Tech +	S.A
2017-11-01	Right	Male	18-25	≥Tech +	S.A
2017-11-01	Right	Male	18-25	≥Tech +	S.A
2017-11-01	Right	Female	18-25	≥Tech +	S.A
2017-11-01	Right	Female	18-25	≥Tech +	S.A
2017-11-01	Right	Male	18-25	≥Tech +	S.A
2017-11-01	Right	Male	18-25	≥Tech +	S.A
2017-11-01	Right	Male	18-25	≥Tech +	S.A
2017-11-01	Right	Male	18-25	≥Tech +	S.A
2017-11-01	Right	Male	18-25	≥Tech +	S.A
2017-11-01	left	Female	18-25	≥Tech +	S.A
2017-11-01	Right	Male	18-25	≥Tech +	S.A
2017-11-01	Right	Male	18-25	≥Tech +	S.A
2017-11-01	Right	Female	26-35	≥Tech +	S.A
2017-11-01	Right	Male	18-25	≥Tech +	S.A
2017-11-01	Right	Female	18-25	≥Tech +	S.A
2017-11-01	Right	Female	18-25	≥Tech +	S.A
2017-11-01	Right	Male	18-25	≥Tech +	S.A
2017-11-01	Right	Female	18-25	≥Tech +	S.A
2017-11-01	Right	Female	18-25	≥Tech +	S.A
2017-11-01	Right	Female	18-25	≥Tech +	S.A
2017-11-01	Right	Male	18-25	≥Grd 8	S.A
2017-11-01	Right	Female	18-25	≥Tech +	S.A
2017-11-01	Right	Female	18-25	≥Tech +	S.A
2017-11-01	Right	Female	18-25	≥Tech +	S.A
2017-11-01	Right	Male	18-25	≥Grd 8	S.A
2017-11-01	Right	Female	56-65	≥Grd 8	S.A
2017-11-01	Right	Male	36-45	≥Grd 8	Zimbabwean
2017-11-01	Right	Male	36-45	≥Grd 8	S.A
2017-11-01	Right	Male	56-65	≥Grd 8	S.A
2017-11-01	Right	Male	26-35	≥Grd 8	S.A
2017-11-01	Right	Female	36-45	≤Grd 7	Zimbabwean
2017-11-01	Right	Male	18-25	≥Grd 8	S.A
2017-11-01	Right	Male	18-25	≥Grd 8	S.A
2017-11-01	Right	Male	36-45	≥Grd 8	Swaziland
2017-11-01	Right	Male	26-35	≥Grd 8	S.A
2017-11-01	Right	Male	36-45	≥Grd 8	S.A
2017-11-01	Right	Female	36-45	≤Grd 7	S.A
2017-11-01	Right	Female	36-45	≤Grd 7	S.A
2017-11-01	Right	Male	18-25	≥Grd 8	Zimbabwean
2017-11-01	Right	Male	18-25	≥Grd 8	S.A
2017-11-01	Right	Male	18-25	≥Grd 8	S.A
2017-11-01	Right	Male	26-35	≤Grd 7	S.A
2017-11-01	Right	Male	>65	≥Grd 8	S.A
2017-11-01	Right	Male	26-35	≥Grd 8	S.A
2017-11-01	Right	Male	36-45	≤Grd 7	Zimbabwean
2017-11-01	Right	Male	26-35	≥Grd 8	S.A
2017-11-01	Right	Male	46-55	≤Grd 7	S.A
2017-11-01	Right	Male	56-65	≤Grd 7	S.A
2017-11-01	Right	Male	56-65	≤Grd 7	S.A
2017-11-01	Right	Male	26-35	≥Grd 8	Zimbabwean
2017-11-01	Right	Female	18-25	≥Grd 8	S.A
2017-11-01	Right	Male	18-25	≥Grd 8	S.A
2017-11-01	Right	Male	18-25	≥Grd 8	S.A
2017-11-01	Right	Male	26-35	≥Grd 8	S.A
2017-11-01	left	Male	18-25	≥Grd 8	S.A
2017-11-01	Right	Male	36-45	≥Grd 8	S.A
2017-11-01	Right	Male	18-25	≥Grd 8	S.A
2017-11-01	Right	Female	18-25	≥Tech +	S.A
2017-11-01	Right	Female	18-25	≥Tech +	S.A
2017-11-01	Right	Male	18-25	≥Tech +	S.A
2017-11-01	Right	Male	26-35	≥Grd 8	S.A
2017-11-01	Right	Male	18-25	≥Tech +	S.A
2017-11-01	Right	Male	18-25	≥Tech +	S.A
2017-11-01	Right	Male	18-25	≥Tech +	S.A
2017-11-01	Right	Male	18-25	≥Tech +	S.A
2017-11-01	Right	Male	18-25	≥Tech +	Congo
2017-11-01	Right	Female	18-25	≥Grd 8	S.A
2017-11-01	Right	Male	18-25	≥Tech +	S.A
2017-11-01	Right	Female	18-25	≥Tech +	S.A
2017-11-01	Right	Female	26-35	≥Grd 8	S.A
2017-11-01	Right	Male	18-25	≥Grd 8	S.A
2017-11-01	Right	Female	26-35	≥Grd 8	S.A
2017-11-01	Right	Male	26-35	≥Grd 8	S.A
2017-11-01	Right	Male	46-55	≤Grd 7	S.A
2017-11-01	Right	Male	18-25	≤Grd 7	S.A
2017-11-01	left	Male	18-25	≥Grd 8	S.A
2017-11-01	Right	Male	18-25	≥Grd 8	S.A
2017-11-01	Right	Male	46-55	≥Grd 8	Zimbabwean
2017-11-01	Right	Female	18-25	≤Grd 7	Zimbabwean
2017-11-01	Right	Male	18-25	≥Grd 8	S.A
2017-11-01	Right	Male	18-25	≥Grd 8	S.A
2017-11-01	Right	Male	18-25	≥Grd 8	S.A
2017-11-01	Right	Female	18-25	≥Grd 8	S.A
2017-11-01	Right	Female	18-25	≥Grd 8	S.A
2017-11-01	Right	Male	18-25	≥Grd 8	S.A
2017-11-01	Right	Female	18-25	≥Grd 8	S.A
2017-11-01	left	Male	18-25	≥Grd 8	S.A
2017-11-01	Right	Male	18-25	≥Grd 8	S.A
2017-11-01	Right	Male	18-25	≥Grd 8	S.A
2017-11-01	Right	Female	18-25	≥Grd 8	S.A
2017-11-01	Right	Male	18-25	≥Grd 8	S.A
2017-11-01	Right	Female	18-25	≥Grd 8	S.A
2017-11-01	Right	Female	26-35	≥Grd 8	S.A
2017-11-01	Right	Female	18-25	≥Grd 8	S.A
2017-11-01	Right	Female	18-25	≥Grd 8	S.A
2017-11-01	Right	Female	26-35	≥Grd 8	S.A
2017-11-01	Right	Female	18-25	≥Grd 8	S.A
2017-11-01	Right	Male	18-25	≥Grd 8	S.A
2017-11-01	Right	Male	18-25	≥Grd 8	S.A
2017-11-01	left	Female	18-25	≥Grd 8	S.A
2017-11-01	Right	Female	36-45	≤Grd 7	Zimbabwean
2017-11-01	Right	Female	36-45	≥Grd 8	S.A
2017-11-01	Right	Female	18-25	≥Grd 8	S.A
2017-11-01	Right	Female	18-25	≥Grd 8	S.A
2017-11-01	Right	Female	26-35	≤Grd 7	S.A
2017-11-01	Right	Male	26-35	≥Grd 8	S.A
2017-12-01	Right	Male	46-55	≥Grd 8	S.A
2017-12-01	Right	Male	56-65	≤Grd 7	S.A
2017-12-01	Right	Male	26-35	≤Grd 7	S.A
2017-12-01	left	Male	36-45	≤Grd 7	S.A
2017-12-01	Right	Female	18-25	≤Grd 7	Zimbabwean
2017-12-01	Right	Female	46-55	≤Grd 7	Zimbabwean
2017-12-01	Right	Male	36-45	≤Grd 7	S.A
2017-12-01	Right	Male	36-45	≤Grd 7	Mozambique
2017-12-01	Right	Female	46-55	≤Grd 7	S.A
2017-12-01	Right	Male	26-35	≤Grd 7	Zimbabwean
2017-12-01	Right	Male	36-45	≤Grd 7	Zimbabwean
2017-12-01	Right	Male	18-25	≤Grd 7	Zimbabwean
2017-12-01	left	Male	26-35	≤Grd 7	Zimbabwean
2017-12-01	Right	Male	36-45	≤Grd 7	S.A
2017-12-01	Right	Male	18-25	≤Grd 7	S.A
2017-12-01	Right	Male	36-45	≤Grd 7	Zimbabwean
2017-12-01	Right	Female	36-45	≤Grd 7	Zimbabwean
2017-12-01	Right	Male	18-25	≤Grd 7	S.A
2017-12-01	Right	Male	18-25	≤Grd 7	S.A
2017-12-01	Right	Male	18-25	≤Grd 7	Zimbabwean
2017-12-01	left	Male	18-25	≤Grd 7	Zimbabwean
2017-12-01	Right	Male	26-35	≤Grd 7	Zimbabwean
2017-12-01	Right	Male	18-25	≤Grd 7	S.A
2017-12-01	left	Male	46-55	≤Grd 7	S.A
2017-12-01	Right	Male	26-35	≤Grd 7	S.A
2017-12-01	left	Male	18-25	≤Grd 7	S.A
2017-12-01	Right	Male	18-25	≥Grd 8	Zimbabwean
2017-12-01	left	Male	18-25	≤Grd 7	S.A
2017-12-01	left	Male	36-45	≤Grd 7	S.A
2017-12-01	Right	Female	26-35	≥Grd 8	S.A
2017-12-01	Right	Male	18-25	≤Grd 7	S.A
2017-12-01	Right	Male	26-35	≥Tech +	S.A
2017-12-01	Right	Female	18-25	≥Grd 8	S.A
2017-12-01	Right	Female	18-25	≥Tech +	S.A
2017-12-01	Right	Female	18-25	≥Tech +	S.A
2017-12-01	Right	Female	18-25	≥Tech +	S.A
2017-12-01	Right	Female	36-45	≤Grd 7	S.A
2017-12-01	Right	Female	18-25	≥Grd 8	S.A
2017-12-01	Right	Female	18-25	≤Grd 7	S.A
2017-12-01	Right	Female	18-25	≥Grd 8	S.A
2017-12-01	Right	Female	26-35	≥Tech +	S.A
2017-12-01	Right	Male	26-35	≤Grd 7	S.A
2017-12-01	Right	Male	26-35	≤Grd 7	S.A
2017-12-01	Right	Male	46-55	≤Grd 7	S.A
2017-12-01	Right	Female	36-45	≤Grd 7	S.A
2017-12-01	Right	Female	46-55	≤Grd 7	S.A
2017-12-01	Right	Female	36-45	≤Grd 7	S.A
2017-12-01	Right	Female	36-45	≤Grd 7	S.A

## Sheet: SECTION A
1. Did the study participant read/use the information sheet?	If yes, was the IFU read before the test?	Was it referred to during the test process?	Comments	2. Was it difficult for the study participant to remove the test device from the foil pouch?	Comments	3. Did the study participant successfully place the stand on a flat surface?	Comments	4. Was the study participant able to carefully remove the buffer cap?	Comments	5. Did the study participant correctly insert the buffer cap into the test stand?	Comments	6a. Was the study participant able to open the disinfectant wipe?	Comments	6b. Was the study participant able to open the sterile pad?	Comments	7. Did the study participant swab finger with disinfectant wipe and allow to dry?	Comments	8a. Did the study participant successfully uncap safety lancet?	Comments	8b. Did the study participant successfully place red end of lancet against the side of fingertip?	Comments	9. Did the study participant successfully press down firmly to prick their skin?	Comments	10. Did the study participant gently squeeze out the first blood drop?	Comments	11. Did the study participant use the sterile pad to wipe up the blood?	Comments	12. Did the study participant gently squeeze out second blood drop?	Comments	13. Was the study participant able to fill the testing device with an adequate amount of blood?	14a.Was the study participant able to insert tip of the device into the test stand opening?	14b.Was the study participant able to push firmly through the foil cap until 3 snaps were felt?	If No, describe what was done	15.Did the participant check for pink stain formation within 1 minute of puncturing the buffer pot?	If No, describe what was done?	16.Did the participant quit the process at any point?If yes, explain	17.Did the participant continue the process despite a missed or incorrect step?	Any other observer comments:NOTES:(Was there significant hesitation or indecision at specific steps or overall?Did they say anything; did they ask any questions of the interviewer during the process? Which steps were skipped or modified?)	Process START time:	Process END time:
Yes	Yes	Yes	N/A	Yes	Weakness	Yes	N/A	Yes	N/A	Yes	N/A	Yes	N/A	No	Did not open or use sterile pad	Yes	N/A	Yes	N/A	Yes	N/A	Yes	N/A	Yes	N/A	No	Used alcohol swab or disinfectant swab	Yes		Yes	Yes	Yes	N/A	Yes	N/A	No	Yes	Participant did not use sterile gauze pad	10:10:00	10:18:00
Yes	Yes	Yes	N/A	No	N/A	Yes	N/A	Yes	N/A	Yes	N/A	Yes	N/A	Yes	N/A	Yes	N/A	Yes	N/A	Yes	N/A	Yes	N/A	Yes	N/A	Yes		Yes		Yes	Yes	Yes	N/A	Yes	N/A	No	Yes	N/A	10:12:00	10:29:00
Yes	Yes	Yes	N/A	No	N/A	Yes	N/A	Yes	N/A	Yes	N/A	Yes	N/A	Yes	N/A	Yes	N/A	Yes	N/A	Yes	N/A	Yes	N/A	Yes	N/A	Yes		Yes		Yes	Yes	Yes	N/A	Yes	N/A	No	Yes	N/A	10:19:00	10:23:00
Yes	Yes	Yes	N/A	Yes	Weakness	Yes	N/A	Yes	N/A	Yes	N/A	Yes	N/A	Yes	N/A	Yes	N/A	Yes	N/A	Yes	N/A	Yes	N/A	Yes	N/A	Yes		Yes		Yes	Yes	Yes	N/A	Yes	N/A	No	Yes	N/A	10:20:00	10:32:00
Yes	Yes	Yes	N/A	No	N/A	Yes	N/A	Yes	N/A	Yes	N/A	Yes	N/A	Yes	N/A	Yes	N/A	Yes	N/A	Yes	N/A	Yes	N/A	Yes	N/A	Yes		Yes		Yes	Yes	Yes	N/A	Yes	N/A	No	Yes	N/A	10:30:00	10:50:00
Yes	Yes	Yes	N/A	No	N/A	Yes	N/A	Yes	N/A	Yes	N/A	Yes	N/A	Yes	N/A	Yes	N/A	Yes	N/A	Yes	N/A	Yes	N/A	Yes	N/A	Yes		Yes		Yes	Yes	Yes	N/A	Yes	N/A	No	Yes	N/A	10:39:00	10:46:00
Yes	Yes	Yes	N/A	No	N/A	Yes	N/A	Yes	N/A	Yes	N/A	Yes	N/A	No	Skipped the part	Yes	N/A	Yes	N/A	Yes	N/A	Yes	N/A	Yes	N/A	No	Used the disinfectant wipe	Yes		Yes	Yes	Yes	N/A	Yes	N/A	No	Yes	N/A	10:55:00	11:01:00
Yes	Yes	Yes	N/A	No	N/A	Yes	N/A	Yes	N/A	Yes	N/A	Yes	N/A	Yes	N/A	Yes	N/A	Yes	N/A	Yes	N/A	Yes	N/A	Yes	N/A	Yes		Yes		Yes	Yes	Yes	N/A	Yes	N/A	No	Yes	N/A	10:40:00	10:49:00
Yes	Yes	Yes	N/A	No	N/A	Yes	N/A	Yes	N/A	Yes	N/A	Yes	N/A	Yes	N/A	Yes	N/A	Yes	N/A	Yes	N/A	Yes	N/A	Yes	N/A	Yes		Yes		Yes	Yes	Yes	N/A	Yes	N/A	No	Yes	N/A	11:13:00	11:21:00
Yes	Yes	Yes	N/A	No	N/A	Yes	N/A	Yes	N/A	Yes	N/A	Yes	N/A	Yes	N/A	Yes	N/A	Yes	N/A	Yes	N/A	Yes	N/A	Yes	N/A	Yes		Yes		Yes	Yes	Yes	N/A	Yes	N/A	No	Yes	N/A	10:55:00	11:10:00
Yes	Yes	Yes	N/A	No	N/A	Yes	N/A	Yes	N/A	Yes	N/A	Yes	N/A	Yes	N/A	Yes	N/A	Yes	N/A	Yes	N/A	Yes	N/A	Yes	N/A	Yes		Yes		Yes	Yes	Yes	N/A	Yes	N/A	No	Yes	N/A	10:50:00	10:57:00
Yes	Yes	Yes	N/A	No	N/A	Yes	N/A	Yes	N/A	Yes	N/A	Yes	N/A	No	Skipped the part	Yes	N/A	Yes	N/A	Yes	N/A	Yes	N/A	Yes	N/A	No	Used the disinfectant wipe	Yes		Yes	Yes	Yes	N/A	Yes	N/A	No	Yes	Skipped step 6b	11:36:00	11:45:00
Yes	Yes	Yes	N/A	No	N/A	Yes	N/A	Yes	N/A	Yes	N/A	Yes	N/A	Yes	N/A	Yes	N/A	Yes	N/A	Yes	N/A	Yes	N/A	Yes	N/A	Yes		Yes		Yes	Yes	Yes	N/A	Yes	N/A	No	Yes	N/A	11:20:00	11:40:00
Yes	Yes	Yes	N/A	Yes	Weakness	Yes	N/A	Yes	N/A	Yes	N/A	Yes	N/A	Yes	N/A	Yes	N/A	Yes	N/A	Yes	N/A	Yes	N/A	Yes	N/A	Yes		Yes		Yes	Yes	Yes	N/A	Yes	N/A	No	Yes	N/A	11:10:00	11:16:00
Yes	Yes	Yes	N/A	No	N/A	Yes	N/A	Yes	N/A	Yes	N/A	Yes	N/A	No	Skipped the part	Yes	N/A	Yes	N/A	Yes	N/A	Yes	N/A	Yes	N/A	No	Used the disinfectant	Yes		Yes	Yes	Yes	N/A	Yes	N/A	No	Yes	N/A	11:57:00	12:04:00
Yes	Yes	Yes	N/A	No	N/A	Yes	N/A	Yes	N/A	Yes	N/A	Yes	N/A	Yes	N/A	Yes	N/A	Yes	N/A	Yes	N/A	Yes	N/A	Yes	N/A	No	She used the webcoil to wipe off the blood	Yes		Yes	Yes	Yes	N/A	Yes	N/A	No	Yes	N/A	12:42:00	13:10:00
Yes	Yes	Yes	N/A	No	N/A	Yes	N/A	Yes	N/A	Yes	N/A	Yes	N/A	Yes	N/A	Yes	N/A	Yes	N/A	Yes	N/A	Yes	N/A	Yes	N/A	Yes		Yes		Yes	Yes	Yes	N/A	Yes	N/A	No	Yes	N/A	14:14:00	14:24:00
Yes	Yes	Yes	N/A	No	N/A	Yes	N/A	Yes	N/A	Yes	N/A	Yes	N/A	Yes	N/A	Yes	N/A	Yes	N/A	Yes	N/A	Yes	N/A	Yes	N/A	Yes		Yes		Yes	Yes	Yes	N/A	Yes	N/A	No	Yes	N/A	14:18:00	14:28:00
Yes	Yes	Yes	N/A	No	N/A	Yes	N/A	Yes	N/A	Yes	N/A	Yes	N/A	Yes	N/A	Yes	N/A	Yes	N/A	Yes	N/A	Yes	N/A	Yes	N/A	Yes		Yes		Yes	Yes	Yes	N/A	Yes	N/A	No	Yes	N/A	14:18:00	14:43:00
Yes	Yes	Yes	N/A	No	N/A	Yes	N/A	Yes	N/A	Yes	N/A	Yes	N/A	Yes	But on step 11	Yes	N/A	Yes	N/A	Yes	N/A	Yes	N/A	Yes	N/A	Yes		Yes		Yes	Yes	Yes	N/A	Yes	N/A	No	Yes	N/A	14:32:00	14:41:00
Yes	Yes	Yes	N/A	No	N/A	Yes	N/A	Yes	N/A	Yes	N/A	Yes	N/A	Yes	N/A	Yes	N/A	Yes	N/A	Yes	N/A	Yes	N/A	Yes	N/A	No	Used the disinfectant wipe	Yes		Yes	Yes	Yes	N/A	Yes	N/A	No	Yes	N/A	14:33:00	14:39:00
Yes	Yes	Yes	N/A	No	N/A	Yes	N/A	Yes	N/A	Yes	N/A	Yes	N/A	Yes	N/A	Yes	N/A	Yes	N/A	Yes	N/A	Yes	N/A	Yes	N/A	Yes		Yes		Yes	Yes	Yes	N/A	Yes	N/A	No	Yes	N/A	14:45:00	15:03:00
Yes	Yes	Yes	N/A	No	N/A	Yes	N/A	Yes	N/A	Yes	N/A	Yes	N/A	Yes	N/A	Yes	N/A	Yes	N/A	Yes	N/A	Yes	N/A	Yes	N/A	No	Used the disinfectant wipe	Yes		Yes	Yes	Yes	N/A	Yes	N/A	No	Yes	N/A	15:05:00	15:10:00
Yes	Yes	Yes	N/A	No	N/A	Yes	N/A	Yes	N/A	Yes	N/A	Yes	N/A	No	Sterile pad was not opened	Yes	N/A	Yes	N/A	Yes	N/A	Yes	N/A	Yes	N/A	No	Blood was not wiped off	No	Used first drop of blood	Yes	Yes	No	Left it at tip level.	Yes	N/A	No	Yes	Pt did not understand 13b and 14 instruction	08:30:00	08:41:00
Yes	Yes	Yes	N/A	No	N/A	Yes	N/A	Yes	N/A	Yes	N/A	Yes	N/A	Yes	N/A	Yes	N/A	Yes	N/A	Yes	N/A	Yes	N/A	Yes	N/A	Yes		Yes		Yes	Yes	Yes	N/A	Yes	N/A	No	Yes	N/A	09:05:00	09:23:00
Yes	Yes	Yes	N/A	No	N/A	Yes	N/A	Yes	N/A	Yes	N/A	Yes	N/A	Yes	N/A	Yes	N/A	Yes	N/A	Yes	N/A	Yes	N/A	Yes	N/A	Yes		Yes		Yes	Yes	Yes	N/A	Yes	N/A	No	Yes	N/A	09:25:00	09:40:00
Yes	Yes	Yes	N/A	No	N/A	Yes	N/A	Yes	N/A	Yes	N/A	Yes	N/A	Yes	N/A	Yes	N/A	Yes	N/A	Yes	N/A	Yes	N/A	Yes	N/A	Yes		Yes		Yes	Yes	Yes	N/A	Yes	N/A	No	Yes	Step 13b participant did not know whether to push down to the bottom or leave only the tip inside	08:42:00	08:44:00
Yes	Yes	Yes	N/A	No	N/A	Yes	But upside down	Yes	N/A	Yes	N/A	Yes	N/A	Yes	N/A	No	swabed finger with the sterile pad	Yes	N/A	Yes	N/A	Yes	N/A	Yes	N/A	No	Used the disinfectant wipe	Yes		Yes	Yes	No	Until 2 snaps	Yes	Participant confirms checking	No	Yes	N/A	09:27:00	09:38:00
Yes	Yes	Yes	N/A	No	N/A	Yes	N/A	Yes	N/A	Yes	N/A	Yes	N/A	Yes	N/A	Yes	N/A	Yes	N/A	Yes	N/A	Yes	N/A	Yes	N/A	Yes		Yes		Yes	Yes	Yes	N/A	Yes	N/A	No	Yes	N/A	08:45:00	08:55:00
Yes	Yes	Yes	N/A	No	N/A	Yes	N/A	Yes	N/A	Yes	N/A	Yes	N/A	Yes	N/A	Yes	N/A	Yes	N/A	Yes	N/A	Yes	N/A	Yes	N/A	Yes		Yes		Yes	Yes	Yes	N/A	Yes	N/A	No	Yes	N/A	09:43:00	10:00:00
Yes	Yes	Yes	N/A	No	N/A	Yes	N/A	Yes	N/A	Yes	N/A	Yes	N/A	Yes	N/A	Yes	N/A	Yes	N/A	Yes	N/A	Yes	N/A	Yes	N/A	Yes		Yes		Yes	Yes	Yes	N/A	Yes	N/A	No	Yes	N/A	09:56:00	10:04:00
Yes	Yes	Yes	N/A	No	N/A	Yes	N/A	Yes	N/A	Yes	N/A	Yes	N/A	Yes	N/A	Yes	N/A	Yes	N/A	Yes	N/A	Yes	N/A	Yes	N/A	Yes		Yes		Yes	Yes	Yes	N/A	Yes	N/A	No	Yes	N/A	09:00:00	09:09:00
Yes	Yes	Yes	N/A	No	N/A	Yes	N/A	Yes	N/A	Yes	N/A	Yes	N/A	Yes	N/A	Yes	N/A	Yes	N/A	Yes	N/A	Yes	N/A	Yes	N/A	Yes		Yes		Yes	Yes	Yes	N/A	Yes	N/A	No	Yes	N/A	10:05:00	10:22:00
Yes	Yes	Yes	N/A	No	N/A	Yes	N/A	Yes	N/A	Yes	N/A	Yes	N/A	Yes	N/A	Yes	N/A	Yes	N/A	Yes	N/A	Yes	N/A	Yes	N/A	Yes		Yes		No, quarter full	Yes	Yes	N/A	Yes	N/A	No	Yes	N/A	10:14:00	10:22:00
Yes	Yes	Yes	N/A	No	N/A	Yes	N/A	Yes	N/A	Yes	N/A	Yes	N/A	Yes	N/A	Yes	N/A	Yes	N/A	Yes	N/A	Yes	N/A	Yes	N/A	Yes		Yes		Yes	Yes	Yes	N/A	Yes	N/A	No	Yes	Participant had to redo step 13b and 14 as he had not done it first time	09:10:00	09:17:00
Yes	Yes	Yes	N/A	No	N/A	Yes	N/A	Yes	N/A	Yes	N/A	Yes	N/A	Yes	N/A	Yes	N/A	Yes	N/A	Yes	N/A	Yes	N/A	Yes	N/A	Yes		Yes		Yes	Yes	Yes	N/A	Yes	N/A	No	Yes	N/A	10:00:00	10:12:00
Yes	Yes	Yes	N/A	No	N/A	Yes	N/A	Yes	N/A	Yes	N/A	Yes	N/A	Yes	N/A	Yes	N/A	Yes	N/A	Yes	N/A	Yes	N/A	Yes	N/A	Yes		Yes		Yes	Yes	Yes	N/A	Yes	N/A	No	Yes	N/A	10:30:00	10:45:00
Yes	Yes	Yes	N/A	No	N/A	Yes	N/A	Yes	N/A	Yes	N/A	Yes	N/A	No	N/A	Yes	N/A	Yes	N/A	Yes	N/A	Yes	N/A	Yes	N/A	No	Used the disinfectant wipe	Yes		Yes	Yes	Yes	N/A	Yes	N/A	No	Yes	N/A	10:37:00	10:46:00
Yes	Yes	Yes	N/A	No	N/A	Yes	N/A	Yes	N/A	Yes	N/A	Yes	N/A	Yes	N/A	Yes	N/A	Yes	N/A	Yes	N/A	Yes	N/A	Yes	N/A	Yes		Yes		Yes	Yes	Yes	N/A	Yes	N/A	No	Yes	N/A	10:47:00	11:05:00
Yes	Yes	Yes	N/A	No	N/A	Yes	N/A	Yes	N/A	Yes	N/A	Yes	N/A	No	Did not open sterile pad	Yes	N/A	Yes	N/A	Yes	N/A	Yes	N/A	Yes	N/A	No	Did not open sterile pad	Yes		Yes	Yes	No	Just inserted tip of device	Yes	N/A	No	Yes	No pink stain showed after 1 minutes because participant failed to push device firmly	10:35:00	10:48:00
Yes	Yes	Yes	N/A	No	N/A	Yes	N/A	Yes	N/A	Yes	N/A	Yes	N/A	Yes	N/A	Yes	N/A	Yes	N/A	Yes	N/A	Yes	N/A	Yes	N/A	Yes		Yes		Yes	Yes	Yes	N/A	Yes	N/A	No	Yes	N/A	11:06:00	11:22:00
Yes	Yes	Yes	N/A	No	N/A	Yes	N/A	Yes	N/A	Yes	N/A	Yes	N/A	No	Did not open sterile pad	Yes	N/A	Yes	N/A	Yes	N/A	Yes	N/A	Yes	N/A	No	Sterile pad was not opened	Yes		Yes	Yes	Yes	N/A	Yes	N/A	No	Yes	N/A	11:01:00	11:12:00
Yes	Yes	Yes	N/A	No	N/A	Yes	N/A	Yes	N/A	Yes	N/A	Yes	N/A	Yes	N/A	Yes	N/A	Yes	N/A	Yes	N/A	Yes	N/A	Yes	N/A	Yes		Yes		Yes	Yes	Yes	N/A	Yes	But did not know what to do next since its not showing the pink stain	No	Yes	N/A	11:12:00	11:18:00
Yes	Yes	Yes	N/A	No	N/A	Yes	N/A	Yes	N/A	Yes	N/A	Yes	N/A	Yes	N/A	Yes	N/A	Yes	N/A	Yes	N/A	Yes	N/A	Yes	N/A	Yes		Yes		Yes	Yes	Yes	N/A	Yes	N/A	No	Yes	N/A	11:30:00	11:47:00
Yes	Yes	Yes	N/A	No	N/A	Yes	N/A	Yes	N/A	Yes	N/A	Yes	N/A	Yes	N/A	Yes	N/A	Yes	N/A	Yes	N/A	Yes	N/A	Yes	N/A	Yes		Yes		Yes	Yes	Yes	N/A	Yes	N/A	No	Yes	N/A	11:30:00	11:37:00
Yes	Yes	Yes	N/A	No	N/A	Yes	N/A	Yes	N/A	Yes	N/A	Yes	N/A	Yes	N/A	Yes	N/A	Yes	N/A	Yes	N/A	Yes	N/A	Yes	N/A	Yes		Yes		Yes	Yes	Yes	N/A	Yes	N/A	No	Yes	N/A	11:43:00	11:54:00
Yes	Yes	Yes	N/A	No	N/A	Yes	N/A	Yes	N/A	Yes	N/A	Yes	N/A	Yes	N/A	Yes	N/A	Yes	N/A	Yes	N/A	Yes	N/A	Yes	N/A	Yes		Yes		Yes	Yes	Yes	N/A	Yes	N/A	No	Yes	N/A	14:20:00	14:35:00
Yes	Yes	Yes	N/A	No	N/A	Yes	N/A	Yes	N/A	Yes	N/A	Yes	N/A	Yes	N/A	Yes	N/A	Yes	N/A	Yes	N/A	Yes	N/A	Yes	N/A	Yes		Yes		Yes	Yes	Yes	N/A	Yes	N/A	No	Yes	N/A	14:23:00	14:29:00
Yes	Yes	Yes	N/A	No	N/A	Yes	N/A	Yes	N/A	Yes	N/A	Yes	N/A	Yes	N/A	Yes	N/A	Yes	N/A	Yes	N/A	Yes	N/A	Yes	N/A	Yes		Yes		Yes	Yes	Yes	N/A	Yes	N/A	No	Yes	N/A	14:15:00	14:21:00
Yes	Yes	Yes	N/A	No	N/A	Yes	N/A	Yes	N/A	Yes	N/A	Yes	N/A	Yes	N/A	Yes	N/A	Yes	N/A	Yes	N/A	Yes	N/A	Yes	N/A	No	Used the disinfectant wipe	Yes		Yes	Yes	Yes	N/A	Yes	N/A	No	Yes	N/A	14:35:00	14:42:00
Yes	Yes	Yes	N/A	No	N/A	Yes	N/A	Yes	N/A	Yes	N/A	Yes	N/A	Yes	N/A	No	Used the sterile pad	Yes	N/A	Yes	N/A	Yes	N/A	Yes	N/A	No	Used the disinfectant wipe	Yes		Yes	Yes	Yes	N/A	Yes	N/A	No	Yes	N/A	14:50:00	14:55:00
Yes	Yes	Yes	N/A	No	N/A	Yes	N/A	Yes	N/A	Yes	N/A	Yes	N/A	Yes	N/A	Yes	N/A	Yes	N/A	Yes	N/A	Yes	N/A	Yes	N/A	Yes		Yes		Yes	Yes	Yes	N/A	Yes	N/A	No	Yes	N/A	08:30:00	08:36:00
Yes	Yes	Yes	N/A	No	N/A	Yes	N/A	Yes	N/A	Yes	N/A	Yes	N/A	Yes	N/A	Yes	N/A	Yes	N/A	Yes	N/A	Yes	N/A	Yes	N/A	Yes		Yes		Yes	Yes	Yes	N/A	Yes	N/A	No	Yes	N/A	08:39:00	08:45:00
Yes	Yes	Yes	N/A	No	N/A	Yes	N/A	Yes	N/A	Yes	N/A	Yes	N/A	Yes	N/A	Yes	N/A	Yes	N/A	Yes	N/A	Yes	N/A	Yes	N/A	Yes		Yes		Yes	Yes	Yes	N/A	Yes	N/A	No	Yes	N/A	08:37:00	08:47:00
Yes	Yes	Yes	N/A	No	N/A	Yes	N/A	Yes	N/A	Yes	N/A	Yes	N/A	Yes	N/A	Yes	N/A	Yes	N/A	Yes	N/A	Yes	N/A	Yes	N/A	Yes		Yes		Yes	Yes	Yes	N/A	Yes	N/A	No	Yes	N/A	08:53:00	08:59:00
Yes	Yes	Yes	N/A	No	N/A	Yes	N/A	Yes	N/A	Yes	N/A	Yes	N/A	Yes	N/A	Yes	N/A	Yes	N/A	Yes	N/A	Yes	N/A	Yes	N/A	Yes		Yes		Yes	Yes	Yes	N/A	Yes	N/A	No	Yes	N/A	08:49:00	09:00:00
Yes	Yes	Yes	N/A	No	N/A	Yes	N/A	Yes	N/A	Yes	N/A	Yes	N/A	No	Did not open it	Yes	N/A	Yes	N/A	Yes	N/A	Yes	N/A	Yes	N/A	No	Did not use sterile pad	No	Used first drop of blood	Yes	Yes	Yes	N/A	Yes	N/A	No	Yes	N/A	09:01:00	09:08:00
Yes	Yes	Yes	N/A	No	N/A	Yes	N/A	Yes	N/A	Yes	N/A	Yes	N/A	No	Did not open sterile pad	Yes	N/A	Yes	N/A	Yes	N/A	Yes	N/A	Yes	N/A	No	Used the disinfectant wipe	Yes		Yes	Yes	Yes	N/A	Yes	N/A	No	Yes	N/A	09:09:00	09:20:00
Yes	Yes	Yes	N/A	No	N/A	Yes	N/A	Yes	N/A	Yes	N/A	Yes	N/A	Yes	N/A	Yes	N/A	Yes	N/A	Yes	N/A	Yes	N/A	Yes	N/A	Yes		Yes		Yes	Yes	Yes	N/A	Yes	N/A	No	Yes	N/A	09:36:00	09:54:00
Yes	Yes	Yes	N/A	No	N/A	Yes	N/A	Yes	N/A	Yes	N/A	Yes	N/A	No	Sterile pad not opened	Yes	N/A	Yes	N/A	Yes	N/A	Yes	N/A	Yes	N/A	No	Sterile pad not used	No	Used first drop of blood	Yes	Yes	No	Just inserted tip of device	No	Just inserted tip of test device	No	Yes	N/A	09:22:00	09:31:00
Yes	Yes	Yes	N/A	No	N/A	Yes	N/A	Yes	N/A	Yes	N/A	Yes	N/A	Yes	N/A	Yes	N/A	Yes	N/A	Yes	N/A	Yes	N/A	Yes	N/A	Yes		Yes		Yes	Yes	Yes	N/A	Yes	N/A	No	Yes	N/A	09:45:00	09:54:00
Yes	Yes	Yes	N/A	No	N/A	Yes	N/A	Yes	N/A	Yes	N/A	Yes	N/A	No	Skipped the part	Yes	N/A	Yes	N/A	Yes	N/A	Yes	N/A	Yes	N/A	No	Used the disinfectant wipe	Yes		Yes	Yes	Yes	N/A	Yes	Participant checked and did not see the pink stain and tried to push down again, still no pink stain up to 15 minutes of reading the result	No	Yes	N/A	10:01:00	10:11:00
Yes	Yes	Yes	N/A	No	N/A	Yes	N/A	Yes	N/A	Yes	N/A	Yes	N/A	Yes	N/A	Yes	N/A	Yes	N/A	Yes	N/A	Yes	N/A	Yes	N/A	Yes		Yes		Yes	Yes	Yes	N/A	Yes	N/A	No	Yes	N/A	09:55:00	10:03:00
Yes	Yes	Yes	N/A	No	N/A	Yes	N/A	Yes	N/A	Yes	N/A	Yes	N/A	Yes	N/A	Yes	N/A	Yes	N/A	Yes	N/A	Yes	N/A	Yes	N/A	Yes		Yes		Yes	Yes	Yes	N/A	Yes	N/A	No	Yes	N/A	10:20:00	10:24:00
Yes	Yes	Yes	N/A	No	N/A	Yes	N/A	Yes	N/A	Yes	N/A	Yes	N/A	Yes	N/A	Yes	N/A	Yes	N/A	Yes	N/A	Yes	N/A	Yes	N/A	No	Used the disinfectant wipe	Yes		Yes	Yes	Yes	N/A	Yes	N/A	No	Yes	N/A	10:40:00	10:50:00
Yes	Yes	Yes	N/A	No	N/A	Yes	N/A	Yes	N/A	Yes	N/A	Yes	N/A	Yes	N/A	Yes	N/A	Yes	N/A	Yes	N/A	Yes	N/A	Yes	N/A	No	Used disinfectant swab	Yes		Yes	Yes	Yes	N/A	Yes	N/A	No	Yes	N/A	10:15:00	10:23:00
Yes	Yes	Yes	N/A	No	N/A	Yes	N/A	Yes	N/A	Yes	N/A	No	Skipped the part	Yes	N/A	No	Used a sterile pad	Yes	N/A	Yes	N/A	Yes	N/A	Yes	N/A	Yes		Yes		Yes	Yes	Yes	N/A	Yes	N/A	No	Yes	N/A	10:57:00	11:02:00
Yes	Yes	Yes	N/A	No	N/A	Yes	N/A	Yes	N/A	Yes	N/A	Yes	N/A	Yes	N/A	Yes	N/A	Yes	N/A	Yes	N/A	Yes	N/A	Yes	N/A	Yes		Yes		Yes	Yes	Yes	N/A	Yes	N/A	No	Yes	N/A	11:03:00	11:10:00
Yes	Yes	Yes	N/A	No	N/A	Yes	N/A	Yes	N/A	Yes	N/A	Yes	N/A	Yes	N/A	Yes	N/A	Yes	N/A	Yes	N/A	Yes	N/A	Yes	N/A	Yes		Yes		Yes	Yes	Yes	N/A	Yes	N/A	No	Yes	N/A	11:10:00	11:18:00
Yes	Yes	Yes	N/A	No	N/A	Yes	N/A	Yes	N/A	Yes	N/A	Yes	N/A	Yes	N/A	Yes	N/A	Yes	N/A	Yes	N/A	Yes	N/A	Yes	N/A	Yes		Yes		Yes	Yes	Yes	N/A	Yes	N/A	No	Yes	N/A	11:52:00	12:00:00
Yes	Yes	Yes	N/A	No	N/A	Yes	N/A	Yes	N/A	Yes	N/A	Yes	N/A	No	Skipped step	Yes	N/A	Yes	N/A	Yes	N/A	Yes	N/A	Yes	N/A	No	Used the disinfectant wipe	Yes		Yes	Yes	Yes	N/A	Yes	N/A	No	Yes	N/A	11:37:00	11:44:00
Yes	Yes	Yes	N/A	No	N/A	Yes	N/A	Yes	N/A	Yes	N/A	Yes	N/A	Yes	N/A	Yes	N/A	Yes	N/A	Yes	N/A	Yes	N/A	Yes	N/A	Yes		Yes		Yes	Yes	Yes	N/A	Yes	N/A	No	Yes	N/A	09:15:00	09:30:00
Yes	Yes	Yes	N/A	No	N/A	Yes	N/A	Yes	N/A	Yes	N/A	Yes	N/A	Yes	N/A	Yes	N/A	Yes	N/A	Yes	N/A	Yes	N/A	Yes	N/A	Yes		Yes		Yes	Yes	Yes	N/A	Yes	N/A	No	Yes	N/A	09:18:00	09:33:00
Yes	Yes	Yes	N/A	No	N/A	Yes	N/A	Yes	N/A	Yes	N/A	Yes	N/A	Yes	N/A	Yes	N/A	Yes	N/A	Yes	N/A	Yes	N/A	Yes	N/A	Yes		Yes		Yes	Yes	Yes	N/A	Yes	N/A	No	Yes	N/A	09:00:00	09:15:00
Yes	Yes	Yes	N/A	No	N/A	Yes	N/A	Yes	N/A	Yes	N/A	Yes	N/A	Yes	N/A	Yes	N/A	Yes	N/A	Yes	N/A	Yes	N/A	Yes	N/A	Yes		Yes		Yes	Yes	Yes	N/A	Yes	N/A	No	Yes	N/A	10:08:00	10:23:00
Yes	Yes	Yes	N/A	No	N/A	Yes	N/A	Yes	N/A	Yes	N/A	Yes	N/A	Yes	N/A	Yes	N/A	Yes	N/A	Yes	N/A	Yes	N/A	Yes	N/A	Yes		Yes		Yes	Yes	Yes	N/A	Yes	N/A	No	Yes	N/A	10:00:00	10:07:00
Yes	Yes	Yes	N/A	No	N/A	Yes	N/A	Yes	N/A	Yes	N/A	Yes	N/A	Yes	N/A	Yes	N/A	Yes	N/A	Yes	N/A	Yes	N/A	Yes	N/A	No	Did not use sterile pad	No	Used first drop of blood	Yes	No, Pt held test device in hand	No	Did not punture foil cap or insert test device into buffer pot.	No	Pt held test device in hand	No	Yes	N/A	10:40:00	10:55:00
Yes	Yes	Yes	N/A	No	N/A	Yes	N/A	Yes	N/A	Yes	N/A	Yes	N/A	Yes	N/A	Yes	N/A	Yes	N/A	Yes	N/A	Yes	N/A	Yes	N/A	Yes		Yes		Yes	Yes	Yes	N/A	Yes	N/A	No	Yes	N/A	10:30:00	10:51:00
Yes	Yes	Yes	N/A	No	N/A	Yes	N/A	Yes	N/A	Yes	N/A	Yes	N/A	Yes	N/A	Yes	N/A	Yes	N/A	Yes	N/A	Yes	N/A	Yes	N/A	Yes		Yes		Yes	Yes	Yes	N/A	Yes	N/A	No	Yes	N/A	10:55:00	11:10:00
Yes	Yes	Yes	N/A	No	N/A	Yes	N/A	Yes	N/A	Yes	N/A	Yes	N/A	Yes	N/A	Yes	N/A	Yes	N/A	Yes	N/A	Yes	N/A	Yes	N/A	Yes		Yes		Yes	Yes	Yes	N/A	Yes	N/A	No	Yes	N/A	11:12:00	11:27:00
Yes	Yes	Yes	N/A	No	N/A	Yes	N/A	Yes	N/A	Yes	N/A	Yes	N/A	No	Did not open sterile pad	Yes	N/A	Yes	N/A	Yes	N/A	Yes	N/A	Yes	N/A	No	Used disinfectant swab	Yes		Yes	Yes	Yes	N/A	Yes	N/A	No	Yes	N/A	11:00:00	11:08:00
Yes	Yes	Yes	N/A	No	N/A	Yes	N/A	Yes	N/A	Yes	N/A	Yes	N/A	Yes	N/A	Yes	N/A	Yes	N/A	Yes	N/A	Yes	N/A	Yes	N/A	Yes		Yes		Yes	Yes	Yes	N/A	Yes	N/A	No	Yes	N/A	11:20:00	11:33:00
Yes	Yes	Yes	N/A	No	N/A	Yes	N/A	Yes	N/A	Yes	N/A	Yes	N/A	Yes	N/A	Yes	N/A	Yes	N/A	Yes	N/A	Yes	N/A	Yes	N/A	Yes		Yes		Yes	Yes	Yes	N/A	Yes	N/A	No	Yes	N/A	11:30:00	11:45:00
No	No	No	Pt not reading or following instructions	Yes	Could not tear point	No	Did nothing	No	Did not remove buffer cap	No	Did not find buffer cap	No	Did not open disinfectant wipe	No	Pad was not opened	No	Nothing was done	No	Nothing done	No	Nothing was done	No	Nothing done	No	Not done	No	Not done	No	Not done	No, Not done	No, Not done	No,Not done	Not done all	No	Nothing done	Yes,Quit process after taking out testing device	No,Failed to understand instructions	N/A	11:40:00	11:56:00
Yes	Yes	Yes	N/A	No	N/A	Yes	N/A	Yes	N/A	Yes	N/A	Yes	N/A	Yes	N/A	Yes	N/A	Yes	N/A	Yes	N/A	Yes	N/A	Yes	N/A	Yes		Yes		Yes	Yes	Yes	N/A	Yes	N/A	No	Yes	N/A	11:50:00	12:05:00
Yes	Yes	Yes	N/A	No	N/A	Yes	N/A	Yes	N/A	Yes	N/A	Yes	N/A	No	Not opened	Yes	N/A	Yes	N/A	Yes	N/A	Yes	N/A	Yes	N/A	No	Did not use it	No	Used first drop of blood	Yes	Yes	No	Just inserted tip of device into test stand	No	No pink stain came up	No	Yes	N/A	12:01:00	12:17:00
Yes	Yes	Yes	N/A	No	N/A	Yes	N/A	Yes	N/A	Yes	N/A	Yes	N/A	Yes	N/A	Yes	N/A	Yes	N/A	Yes	N/A	Yes	N/A	Yes	N/A	Yes		Yes		Yes	Yes	Yes	N/A	Yes	N/A	No	Yes	N/A	12:26:00	12:37:00
Yes	Yes	Yes	N/A	No	N/A	Yes	N/A	Yes	N/A	Yes	N/A	Yes	N/A	No	Sterile pad not opened	Yes	N/A	Yes	N/A	Yes	N/A	Yes	N/A	Yes	N/A	No	Sterile pad not opened	No	Used first drop of blood	Yes	Yes	No	Only inserted tip of test device	Yes	N/A	No	Yes	Pt only inserted tip of device so device is not running	14:31:00	14:41:00
Yes	Yes	Yes	N/A	No	N/A	Yes	N/A	Yes	N/A	Yes	N/A	Yes	N/A	Yes	N/A	Yes	N/A	Yes	N/A	Yes	N/A	Yes	N/A	Yes	N/A	Yes		Yes		Yes	Yes	Yes	N/A	Yes	N/A	No	Yes	N/A	14:30:00	14:50:00
Yes	Yes	Yes	N/A	No	N/A	Yes	N/A	Yes	N/A	Yes	N/A	Yes	N/A	Yes	N/A	Yes	N/A	Yes	N/A	Yes	N/A	Yes	N/A	Yes	N/A	Yes		Yes		Yes	Yes	Yes	N/A	Yes	N/A	No	Yes	N/A	14:55:00	15:10:00
Yes	Yes	Yes	N/A	No	N/A	Yes	N/A	Yes	N/A	Yes	N/A	Yes	N/A	No	Did not open sterile pad	Yes	N/A	Yes	N/A	Yes	N/A	Yes	N/A	Yes	N/A	No	Did not open sterile pad	No	Used first drop of blood	Yes	Yes	Yes	N/A	Yes	N/A	No	Yes	N/A	14:52:00	15:02:00
Yes	Yes	Yes	N/A	No	N/A	Yes	N/A	Yes	N/A	Yes	N/A	Yes	N/A	Yes	N/A	Yes	N/A	Yes	N/A	Yes	N/A	Yes	N/A	Yes	N/A	Yes		Yes		Yes	Yes	Yes	N/A	Yes	N/A	No	Yes	N/A	09:20:00	09:46:00
Yes	Yes	Yes	N/A	No	N/A	Yes	N/A	No	Took test device with buffer pot and inserted it on the stand	No	Placed buffer pot still attached to test device on test satnd	Yes	N/A	No	Did not open	Yes	N/A	Yes	N/A	Yes	N/A	Yes	N/A	Yes	N/A	No	Did not open sterile pad	No	Used first drop of blood	Yes	Yes	Yes	N/A	Yes	N/A	No	Yes	N/A	09:26:00	09:41:00
Yes	Yes	Yes	N/A	No	N/A	Yes	N/A	Yes	N/A	Yes	N/A	Yes	N/A	Yes	N/A	Yes	N/A	Yes	N/A	Yes	N/A	Yes	N/A	Yes	N/A	Yes		Yes		Yes	Yes	Yes	N/A	Yes	N/A	No	Yes	N/A	09:32:00	09:40:00
Yes	Yes	Yes	N/A	No	N/A	Yes	N/A	Yes	N/A	Yes	N/A	Yes	N/A	Yes	N/A	Yes	N/A	Yes	N/A	Yes	N/A	Yes	N/A	Yes	N/A	Yes		Yes		Yes	Yes	Yes	N/A	Yes	N/A	No	Yes	N/A	10:00:00	10:22:00
Yes	Yes	Yes	N/A	No	N/A	Yes	N/A	Yes	N/A	Yes	N/A	Yes	N/A	Yes	N/A	Yes	N/A	Yes	N/A	Yes	N/A	Yes	N/A	Yes	N/A	Yes		Yes		Yes	Yes	Yes	N/A	Yes	N/A	No	Yes	N/A	10:02:00	10:17:00
Yes	Yes	Yes	N/A	No	N/A	Yes	N/A	Yes	N/A	Yes	N/A	Yes	N/A	Yes	N/A	Yes	N/A	Yes	N/A	Yes	N/A	No	Press down by mistake and pricked the wrong finger	Yes	N/A	No	Did not wipe the blood	No	Used first drop of blood	Yes	Yes	Yes	N/A	Yes	N/A	No	Yes	Participant cleaned one finger the accidentialy pricked the other	10:07:00	10:15:00
Yes	Yes	Yes	N/A	No	N/A	Yes	N/A	Yes	N/A	Yes	N/A	Yes	N/A	Yes	N/A	Yes	N/A	Yes	N/A	Yes	N/A	Yes	N/A	Yes	N/A	Yes		Yes		Yes	Yes	Yes	N/A	Yes	N/A	No	Yes	N/A	10:20:00	10:35:00
Yes	Yes	Yes	N/A	No	N/A	Yes	N/A	Yes	N/A	Yes	N/A	Yes	N/A	Yes	N/A	Yes	N/A	Yes	N/A	Yes	N/A	Yes	N/A	Yes	N/A	Yes		Yes		Yes	Yes	Yes	N/A	Yes	N/A	No	Yes	N/A	10:27:00	10:42:00
Yes	Yes	Yes	N/A	No	N/A	Yes	N/A	Yes	N/A	Yes	N/A	Yes	N/A	Yes	N/A	Yes	N/A	Yes	N/A	Yes	N/A	Yes	N/A	Yes	N/A	No	Used disinfectant swab	Yes		Yes	Yes	Yes	N/A	Yes	N/A	No	Yes	N/A	10:39:00	10:52:00
Yes	Yes	Yes	N/A	No	N/A	Yes	N/A	Yes	N/A	Yes	N/A	Yes	N/A	Yes	N/A	Yes	N/A	Yes	N/A	Yes	N/A	Yes	N/A	Yes	N/A	Yes		Yes		Yes	Yes	Yes	N/A	Yes	N/A	No	Yes	N/A	10:50:00	11:05:00
Yes	Yes	Yes	N/A	No	Used teeth	Yes	N/A	Yes	N/A	Yes	N/A	Yes	N/A	No	Skipped the part	Yes	N/A	Yes	N/A	Yes	N/A	Yes	N/A	Yes	N/A	No	Used the disinfectant wipe	Yes		Yes	Yes	Yes	N/A	Yes	But did not know what to do next	No	Yes	N/A	10:54:00	11:00:00
Yes	Yes	Yes	N/A	No	N/A	Yes	N/A	Yes	N/A	Yes	N/A	Yes	N/A	Yes	N/A	Yes	N/A	Yes	N/A	Yes	N/A	Yes	N/A	Yes	N/A	Yes		Yes		Yes	Yes	Yes	N/A	Yes	N/A	No	Yes	N/A	11:07:00	11:18:00
Yes	Yes	Yes	N/A	No	N/A	Yes	N/A	Yes	N/A	Yes	N/A	Yes	N/A	No	Skipped the part	Yes	N/A	Yes	N/A	Yes	N/A	Yes	N/A	Yes	N/A	No	Used the disinfectant wipe	Yes		No,Quarter full	Yes	Yes	N/A	Yes	N/A	No	Yes	N/A	11:09:00	11:17:00
Yes	Yes	Yes	N/A	No	N/A	Yes	N/A	Yes	N/A	Yes	N/A	Yes	N/A	Yes	N/A	Yes	N/A	Yes	N/A	Yes	N/A	Yes	N/A	Yes	N/A	Yes		Yes		Yes	Yes	Yes	N/A	Yes	N/A	No	Yes	N/A	11:15:00	11:30:00
Yes	Yes	Yes	N/A	No	N/A	Yes	N/A	Yes	N/A	Yes	N/A	Yes	N/A	Yes	N/A	Yes	N/A	Yes	N/A	Yes	N/A	Yes	N/A	Yes	N/A	Yes		Yes		Yes	Yes	No	Just inserted tip of test device	No	Pink stain didn't appear	No	Yes	N/A	11:25:00	11:39:00
Yes	Yes	Yes	N/A	No	N/A	Yes	N/A	Yes	N/A	Yes	N/A	Yes	N/A	Yes	N/A	Yes	N/A	Yes	N/A	Yes	N/A	Yes	N/A	Yes	N/A	No	Used the disinfectant wipe	Yes		Yes	Yes	Yes	N/A	Yes	N/A	No	Yes	N/A	11:27:00	11:40:00
Yes	Yes	Yes	N/A	No	N/A	Yes	N/A	Yes	N/A	Yes	N/A	Yes	N/A	Yes	N/A	Yes	N/A	Yes	N/A	Yes	N/A	Yes	N/A	Yes	N/A	Yes		Yes		Yes	Yes	Yes	N/A	Yes	N/A	No	Yes	N/A	11:45:00	12:00:00
Yes	Yes	Yes	N/A	No	N/A	Yes	N/A	Yes	N/A	Yes	N/A	Yes	N/A	No	Did not open it	Yes	N/A	Yes	N/A	Yes	N/A	Yes	N/A	Yes	N/A	No	Used disinfectant swab	Yes		Yes	Yes	Yes	N/A	Yes	N/A	No	Yes	N/A	11:51:00	12:03:00
Yes	Yes	Yes	N/A	No	N/A	Yes	N/A	Yes	N/A	Yes	N/A	Yes	N/A	Yes	N/A	Yes	N/A	Yes	N/A	Yes	N/A	Yes	N/A	Yes	N/A	Yes		Yes		Yes	Yes	No	1 swab	No	N/A	No	Yes	N/A	11:58:00	12:10:00
Yes	Yes	Yes	N/A	No	N/A	Yes	N/A	Yes	N/A	Yes	N/A	Yes	N/A	Yes	N/A	Yes	N/A	Yes	N/A	Yes	N/A	Yes	N/A	Yes	N/A	Yes		Yes		Yes	Yes	Yes	N/A	Yes	N/A	No	Yes	N/A	12:05:00	12:20:00
Yes	Yes	Yes	N/A	No	N/A	Yes	N/A	Yes	N/A	Yes	N/A	Yes	N/A	No	Did not open pad	Yes	N/A	Yes	N/A	Yes	N/A	Yes	N/A	Yes	N/A	No	Did not use sterile pad	No	Used first drop of blood	Yes	Yes	No	Just inserted tip of device into test stand	No	No pink stain seen	No	Yes	N/A	12:09:00	12:16:00
Yes	Yes	Yes	N/A	No	N/A	Yes	N/A	Yes	N/A	Yes	N/A	Yes	N/A	No	Skipped the part	Yes	N/A	Yes	N/A	Yes	N/A	Yes	N/A	Yes	N/A	No	Used the disinfectant wipe	Yes		Yes	Yes	Yes	N/A	Yes	N/A	No	Yes	N/A	12:20:00	12:30:00
Yes	Yes	Yes	N/A	No	N/A	Yes	N/A	Yes	N/A	Yes	N/A	Yes	N/A	Yes	N/A	Yes	N/A	Yes	N/A	Yes	N/A	Yes	N/A	Yes	N/A	Yes		Yes		Yes	Yes	Yes	N/A	Yes	N/A	No	Yes	N/A	12:34:00	12:42:00
Yes	Yes	Yes	N/A	No	N/A	Yes	N/A	Yes	N/A	Yes	N/A	Yes	N/A	Yes	N/A	Yes	N/A	Yes	N/A	Yes	N/A	Yes	N/A	Yes	N/A	Yes		Yes		Yes	Yes	Yes	N/A	Yes	N/A	No	Yes	N/A	12:42:00	12:50:00
Yes	Yes	Yes	N/A	No	N/A	Yes	N/A	Yes	N/A	Yes	N/A	Yes	N/A	Yes	N/A	Yes	N/A	Yes	N/A	Yes	N/A	Yes	N/A	Yes	N/A	Yes		Yes		Yes	Yes	Yes	N/A	Yes	N/A	No	Yes	N/A	14:41:00	14:54:00
Yes	Yes	Yes	N/A	No	N/A	Yes	N/A	Yes	N/A	Yes	N/A	Yes	N/A	No	Skipped the part	Yes	N/A	Yes	N/A	Yes	N/A	Yes	N/A	Yes	N/A	No	Skipped the part	No	Used first drop of blood	Yes	Yes	Yes	N/A	Yes	N/A	No	Yes	N/A	14:43:00	14:50:00
Yes	Yes	Yes	N/A	No	N/A	Yes	N/A	Yes	N/A	Yes	N/A	Yes	N/A	Yes	N/A	Yes	N/A	Yes	N/A	Yes	N/A	Yes	N/A	Yes	N/A	Yes		Yes		Yes	Yes	Yes	N/A	Yes	N/A	No	Yes	N/A	14:55:00	15:10:00
Yes	Yes	Yes	N/A	No	N/A	Yes	N/A	Yes	N/A	Yes	N/A	Yes	N/A	Yes	N/A	Yes	N/A	Yes	N/A	Yes	N/A	Yes	N/A	Yes	N/A	Yes		Yes		Yes	Yes	Yes	N/A	Yes	N/A	No	Yes	N/A	15:30:00	15:48:00
Yes	Yes	Yes	N/A	No	N/A	Yes	N/A	Yes	N/A	Yes	N/A	Yes	N/A	Yes	N/A	Yes	N/A	Yes	N/A	Yes	N/A	Yes	N/A	Yes	N/A	No	Used the disinfectant wipe	Yes		Yes	Yes	Yes	N/A	Yes	N/A	No	Yes	N/A	15:46:00	15:52:00
Yes	Yes	Yes	N/A	No	N/A	Yes	N/A	Yes	N/A	Yes	N/A	Yes	N/A	Yes	N/A	Yes	N/A	Yes	N/A	Yes	N/A	Yes	N/A	Yes	N/A	Yes		Yes		Yes	Yes	Yes	N/A	Yes	N/A	No	Yes	N/A	15:50:00	16:05:00
Yes	Yes	Yes	N/A	No	N/A	Yes	N/A	Yes	N/A	Yes	N/A	Yes	N/A	Yes	N/A	Yes	N/A	Yes	N/A	Yes	N/A	Yes	N/A	Yes	N/A	Yes		Yes		Yes	Yes	Yes	N/A	Yes	N/A	No	Yes	N/A	09:40:00	09:55:00
Yes	Yes	Yes	N/A	No	N/A	Yes	N/A	Yes	N/A	Yes	N/A	Yes	N/A	Yes	N/A	Yes	N/A	Yes	N/A	Yes	N/A	Yes	N/A	Yes	N/A	Yes		Yes		Yes	Yes	Yes	N/A	Yes	N/A	No	Yes	N/A	09:40:00	09:50:00
Yes	Yes	Yes	N/A	No	N/A	Yes	N/A	Yes	N/A	Yes	After a struggle	Yes	N/A	No	Skipped the part	Yes	N/A	Yes	N/A	Yes	N/A	Yes	N/A	Yes	N/A	No	Used the disinfectant wipe	Yes		Yes	Yes	No	One swab	Yes	Checked could not see pink stains, but did not know what to do next	No	Yes	N/A	09:47:00	10:04:00
Yes	Yes	Yes	N/A	No	N/A	Yes	N/A	Yes	N/A	Yes	N/A	Yes	N/A	Yes	N/A	Yes	N/A	Yes	N/A	Yes	N/A	Yes	N/A	Yes	N/A	Yes		Yes		Yes	No, Pt failed to understand instructions 13(a)	No	Pt failed to understand instructions 13(b)	No	Stage 14 not done	Yes, Pt quit at stage 13(a)	No, Pt quit at stage 13(a)	N/A	10:00:00	10:16:00
Yes	Yes	Yes	N/A	No	N/A	Yes	N/A	Yes	N/A	Yes	N/A	Yes	N/A	Yes	N/A	Yes	N/A	Yes	N/A	Yes	N/A	Yes	N/A	Yes	N/A	Yes		Yes		Yes	Yes	Yes	N/A	Yes	N/A	No	Yes	N/A	09:58:00	10:13:00
Yes	Yes	Yes	N/A	No	N/A	Yes	N/A	Yes	N/A	Yes	N/A	Yes	N/A	Yes	N/A	No	Used the sterile pad	Yes	N/A	Yes	N/A	Yes	N/A	Yes	N/A	Yes		Yes		Yes	Yes	No	Participant did not push firmly all the way down, but pushed a little for the snap, and removed device, pushed little for a second and removed then the third snap and stopped	Yes	Checked for pink stain but could not know what to do next since its not there.	No	Yes	N/A	10:14:00	10:22:00
Yes	Yes	Yes	N/A	No	N/A	Yes	N/A	Yes	N/A	Yes	N/A	Yes	N/A	Yes	N/A	Yes	N/A	Yes	N/A	Yes	N/A	Yes	N/A	Yes	N/A	Yes		Yes		Yes	Yes	Yes	N/A	Yes	N/A	No	Yes	N/A	10:20:00	10:35:00
Yes	Yes	Yes	N/A	No	N/A	Yes	N/A	Yes	N/A	Yes	N/A	Yes	N/A	Yes	N/A	Yes	N/A	Yes	N/A	Yes	N/A	Yes	N/A	Yes	N/A	Yes		Yes		Yes	Yes	Yes	N/A	Yes	N/A	No	Yes	N/A	10:24:00	10:35:00
Yes	Yes	Yes	N/A	No	N/A	Yes	N/A	Yes	N/A	Yes	N/A	Yes	N/A	Yes	N/A	Yes	N/A	Yes	N/A	Yes	N/A	Yes	N/A	Yes	N/A	Yes		Yes		Yes	Yes	Yes	N/A	Yes	N/A	No	Yes	N/A	10:40:00	10:55:00
Yes	Yes	Yes	N/A	No	N/A	Yes	N/A	Yes	N/A	Yes	N/A	Yes	N/A	Yes	N/A	Yes	N/A	Yes	N/A	Yes	N/A	Yes	N/A	Yes	N/A	No	Used disinfectant swab	Yes		Yes	Yes	Yes	N/A	Yes	N/A	No	Yes	N/A	10:48:00	10:57:00
Yes	Yes	Yes	N/A	No	N/A	Yes	N/A	Yes	N/A	Yes	N/A	Yes	N/A	Yes	N/A	Yes	N/A	Yes	N/A	Yes	N/A	Yes	N/A	Yes	N/A	Yes		Yes		Yes	Yes	No	2 snaps	Yes	Checked and no pink stain but did not know what to do next.	No	Yes	N/A	11:09:00	11:17:00
Yes	Yes	Yes	N/A	No	N/A	Yes	N/A	Yes	N/A	Yes	N/A	Yes	N/A	Yes	N/A	Yes	N/A	Yes	N/A	Yes	N/A	Yes	N/A	Yes	N/A	Yes		Yes		No, quarter full	Yes	Yes	N/A	Yes	N/A	No	Yes	N/A	14:38:00	14:45:00
Yes	Yes	Yes	N/A	No	N/A	Yes	N/A	Yes	N/A	Yes	N/A	Yes	N/A	Yes	N/A	Yes	N/A	Yes	N/A	Yes	N/A	Yes	N/A	Yes	N/A	Yes		Yes		Yes	Yes	Yes	N/A	Yes	N/A	No	Yes	N/A	14:50:00	15:05:00
Yes	Yes	Yes	N/A	No	N/A	Yes	N/A	Yes	N/A	Yes	N/A	Yes	N/A	No	Did not open pad	Yes	N/A	Yes	N/A	Yes	N/A	Yes	N/A	Yes	N/A	No	Did not open pad	No	Used first drop of blood	Yes	Yes	No	Only inserted tip of device	No	No stain came up	No	Yes	N/A	14:57:00	15:07:00
Yes	Yes	Yes	N/A	No	N/A	Yes	N/A	Yes	N/A	Yes	N/A	Yes	N/A	Yes	N/A	Yes	N/A	Yes	N/A	Yes	N/A	Yes	N/A	Yes	N/A	No	Used the disinfectant wipe	Yes		Yes	Yes	Yes	N/A	Yes	N/A	No	Yes	N/A	15:02:00	15:09:00
Yes	Yes	Yes	N/A	No	N/A	Yes	N/A	Yes	N/A	Yes	N/A	Yes	N/A	Yes	N/A	Yes	N/A	Yes	N/A	Yes	N/A	Yes	N/A	Yes	N/A	Yes		Yes		Yes	Yes	Yes	N/A	Yes	N/A	No	Yes	N/A	15:15:00	15:19:00
Yes	Yes	Yes	N/A	No	N/A	Yes	N/A	Yes	N/A	Yes	N/A	Yes	N/A	Yes	N/A	Yes	N/A	Yes	N/A	Yes	N/A	Yes	N/A	Yes	N/A	Yes		Yes		Yes	Yes	Yes	N/A	Yes	N/A	No	Yes	N/A	15:20:00	15:35:00
Yes	Yes	Yes	N/A	No	N/A	Yes	N/A	Yes	N/A	Yes	N/A	Yes	N/A	Yes	N/A	Yes	N/A	Yes	N/A	Yes	N/A	Yes	N/A	Yes	N/A	Yes		Yes		Yes	Yes	Yes	N/A	Yes	N/A	No	Yes	N/A	09:40:00	09:55:00
Yes	Yes	Yes	N/A	No	N/A	Yes	N/A	Yes	N/A	Yes	N/A	Yes	N/A	Yes	N/A	Yes	Used the wipe	Yes	N/A	Yes	N/A	Yes	N/A	Yes	N/A	Yes		Yes		Yes	Yes	Yes	One swap only	Yes	Checked but could not see the pink stain and did not know what to do next	No	Yes	N/A	09:44:00	09:48:00
Yes	Yes	Yes	N/A	No	N/A	Yes	N/A	Yes	N/A	Yes	N/A	Yes	N/A	Yes	N/A	Yes	N/A	Yes	N/A	Yes	N/A	Yes	N/A	Yes	N/A	Yes		Yes		Yes	Yes	Yes	N/A	Yes	N/A	No	Yes	N/A	09:51:00	09:58:00
Yes	Yes	Yes	N/A	No	N/A	Yes	But upside down	Yes	N/A	Yes	N/A	Yes	N/A	Yes	N/A	Yes	N/A	Yes	N/A	Yes	N/A	Yes	N/A	Yes	N/A	No	Used the disinfectant pad	Yes		Yes	Yes	No	One snap only	Yes	Checked and no pink stain but did not know what to do next.	No	Yes	N/A	09:56:00	10:03:00
Yes	Yes	Yes	N/A	No	N/A	Yes	N/A	Yes	N/A	Yes	N/A	Yes	N/A	Yes	N/A	Yes	N/A	Yes	N/A	Yes	N/A	Yes	N/A	Yes	N/A	Yes		Yes		Yes	Yes	Yes	N/A	Yes	N/A	No	Yes	N/A	09:57:00	10:15:00
Yes	Yes	Yes	N/A	No	N/A	Yes	N/A	Yes	N/A	Yes	N/A	Yes	N/A	Yes	N/A	Yes	N/A	Yes	N/A	Yes	N/A	Yes	N/A	Yes	N/A	Yes		Yes		Yes	Yes	Yes	N/A	Yes	N/A	No	Yes	N/A	09:58:00	10:13:00
Yes	Yes	Yes	N/A	No	N/A	Yes	But done at a later stage	Yes	Done at a later stage	Yes	N/A	Yes	N/A	No	Skipped the part	No	Skipped the part	Yes	N/A	Yes	N/A	Yes	N/A	Yes	N/A	No	Used the disinfectant wipe	Yes		Yes	Yes	No	One snap only	Yes	Checked for pink stain did not see it but also did not know what to do next	No	Yes	Participant did not follow the instructions in order, did step 3 then went to step 8a till step 14a and realised that there is no stand and buffer pot and then went back step 3 till 4.	10:16:00	10:23:00
Yes	Yes	Yes	N/A	No	N/A	Yes	N/A	Yes	N/A	Yes	N/A	Yes	N/A	Yes	N/A	Yes	N/A	Yes	N/A	Yes	N/A	Yes	N/A	Yes	N/A	Yes		Yes		Yes	Yes	Yes	N/A	Yes	N/A	No	Yes	N/A	10:22:00	10:37:00
Yes	Yes	Yes	N/A	No	N/A	Yes	N/A	Yes	N/A	Yes	N/A	Yes	N/A	Yes	N/A	Yes	N/A	Yes	N/A	Yes	N/A	Yes	N/A	Yes	N/A	Yes		Yes		Yes	Yes	Yes	N/A	Yes	N/A	No	Yes	N/A	10:27:00	10:36:00
Yes	Yes	Yes	N/A	No	N/A	Yes	N/A	Yes	N/A	Yes	N/A	Yes	N/A	No	Sterile pad not opened	Yes	N/A	Yes	N/A	Yes	N/A	Yes	N/A	Yes	N/A	No	Sterile pad not opened	No	Used first drop of blood	Yes	Yes	Yes	N/A	Yes	N/A	No	Yes	N/A	11:31:00	11:43:00
Yes	Yes	Yes	N/A	No	N/A	Yes	N/A	Yes	N/A	Yes	N/A	Yes	N/A	Yes	N/A	Yes	N/A	Yes	N/A	Yes	N/A	Yes	N/A	Yes	N/A	Yes		Yes		Yes	Yes	Yes	N/A	Yes	N/A	No	Yes	N/A	11:32:00	11:47:00
Yes	Yes	Yes	N/A	No	N/A	Yes	N/A	Yes	N/A	Yes	N/A	Yes	N/A	Yes	N/A	Yes	N/A	Yes	N/A	Yes	N/A	Yes	N/A	Yes	N/A	No	Used the disinfectant wipe	Yes		Yes	Yes	No	2 swabs	Yes	Checked did not see the pink stain but did not know what to do next.	No	Yes	N/A	11:40:00	11:45:00
Yes	Yes	Yes	N/A	No	N/A	Yes	N/A	Yes	N/A	Yes	N/A	Yes	N/A	No	Not opened	Yes	N/A	Yes	N/A	Yes	N/A	Yes	N/A	Yes	N/A	No	Sterle pad not opened	No	Used first drop of blood	Yes	Yes	No	Just inserted tip of device	No	No stain was checked for	No	Yes	N/A	11:50:00	11:59:00
Yes	Yes	Yes	N/A	No	N/A	Yes	N/A	Yes	N/A	Yes	N/A	Yes	N/A	Yes	N/A	Yes	N/A	Yes	N/A	Yes	N/A	Yes	N/A	Yes	N/A	Yes		Yes		Yes	Yes	Yes	N/A	Yes	N/A	No	Yes	N/A	14:45:00	15:00:00
Yes	Yes	Yes	N/A	No	N/A	Yes	N/A	Yes	N/A	Yes	N/A	Yes	N/A	Yes	N/A	Yes	N/A	Yes	N/A	Yes	N/A	Yes	N/A	Yes	N/A	Yes		Yes		Yes	Yes	Yes	N/A	Yes	N/A	No	Yes	N/A	09:35:00	09:50:00
Yes	Yes	Yes	N/A	No	N/A	Yes	N/A	Yes	N/A	Yes	N/A	No	Did not open disinfectant wipe	No	Did not open	No	Did not open	Yes	N/A	Yes	N/A	Yes	N/A	Yes	N/A	No	Did not use pad	No	Used first drop of blood	Yes	Yes	No	Just insert tip of test device into foil cap	No	Did not check	No	Yes	N/A	09:42:00	10:00:00
Yes	Yes	Yes	N/A	No	N/A	Yes	N/A	Yes	N/A	Yes	N/A	Yes	N/A	Yes	N/A	Yes	N/A	Yes	N/A	Yes	N/A	Yes	N/A	Yes	N/A	Yes		Yes		Yes	Yes	Yes	N/A	Yes	N/A	No	Yes	N/A	09:55:00	10:10:00
Yes	Yes	Yes	N/A	No	N/A	Yes	N/A	Yes	N/A	Yes	N/A	Yes	N/A	Yes	N/A	Yes	N/A	Yes	N/A	Yes	N/A	Yes	N/A	Yes	N/A	Yes		Yes		Yes	Yes	Yes	N/A	Yes	N/A	No	Yes	N/A	10:12:00	10:21:00
Yes	Yes	Yes	N/A	No	N/A	Yes	N/A	Yes	N/A	Yes	N/A	Yes	N/A	Yes	N/A	Yes	N/A	Yes	N/A	Yes	N/A	Yes	N/A	Yes	N/A	Yes		No	Used first drop of blood	Yes	Yes	No	Just inserted tip of test device through foil cap	Yes	N/A	No	Yes	N/A	10:19:00	10:28:00
Yes	Yes	Yes	N/A	No	N/A	Yes	N/A	Yes	N/A	Yes	N/A	Yes	N/A	Yes	N/A	Yes	N/A	Yes	N/A	Yes	N/A	Yes	N/A	Yes	N/A	Yes		Yes		Yes	Yes	Yes	N/A	Yes	N/A	No	Yes	N/A	10:28:00	10:43:00
Yes	Yes	Yes	N/A	No	N/A	Yes	N/A	Yes	N/A	Yes	N/A	Yes	N/A	No	N/A	Yes	N/A	Yes	N/A	Yes	N/A	Yes	N/A	Yes	N/A	No	Used disinfectant swab	Yes		Yes	Yes	No	Just inserted tip of device	No	Did not check	No	Yes	N/A	10:44:00	10:54:00
No	No	No	N/A	No	N/A	Yes	N/A	No	Participant cant understand english, he has no clue on what to do.	No	He did not remove the buffer	No	He just placed it on the table	No	Sterile pad was not removed from the box	No	Participant did not open the swab	No	Participant did not know what to do	No	Lancet remained on the table	No	Lancet remained on the table	No	He did not lance himself	No	Sterile pad was never removed from the box	No	Participant did not lance himself	No,Participant did not lance himself	No,Participant did not know what to do	No	Participant had the testing device on the table	No	He did not know what to do	Yes	No	N/A	10:57:00	11:30:00
Yes	Yes	Yes	N/A	Yes	Could not find tear point	Yes	N/A	Yes	N/A	Yes	N/A	Yes	N/A	Yes	N/A	Yes	N/A	Yes	N/A	Yes	N/A	Yes	N/A	Yes	N/A	No	Did not use the pad	No	Used first drop of blood	Yes	Yes	No	Just inserted tip of the device into the test stand	No	Did not check for stain	No	Yes	N/A	11:25:00	11:34:00
Yes	Yes	Yes	N/A	No	N/A	Yes	N/A	Yes	N/A	Yes	N/A	Yes	N/A	Yes	N/A	Yes	N/A	Yes	N/A	Yes	N/A	Yes	N/A	Yes	N/A	Yes		Yes		Yes	Yes	Yes	N/A	Yes	N/A	No	Yes	N/A	11:36:00	11:50:00
Yes	Yes	Yes	N/A	No	N/A	Yes	N/A	Yes	N/A	Yes	N/A	Yes	N/A	No	Did not open sterile pad	Yes	N/A	Yes	N/A	Yes	N/A	Yes	N/A	Yes	N/A	No	Did not use pad	No	Used first drop of blood	Yes	Yes	No	Inserted tip of device into foil cap only	No	Did not check	No	Yes	N/A	11:43:00	11:50:00
Yes	Yes	Yes	N/A	No	N/A	Yes	N/A	No	Did not find buffer cap	No	Did not find buffer pot	No	Did not open it	No	Did not open pad	No	Did not swab finger	Yes	N/A	Yes	N/A	Yes	N/A	Yes	N/A	No	Did not use pad	No	Used first drop of blood	Yes	No,Did not find buffer pot and test stand	No	Did not find buffer pot	No	Did not check	No	Yes	N/A	12:04:00	12:10:00
Yes	Yes	Yes	N/A	No	N/A	Yes	N/A	Yes	N/A	Yes	N/A	Yes	N/A	Yes	N/A	Yes	N/A	Yes	N/A	Yes	N/A	Yes	N/A	Yes	N/A	Yes		Yes		Yes	Yes	Yes	N/A	No	N/A	No	Yes	N/A	14:20:00	14:35:00
Yes	Yes	Yes	N/A	No	N/A	Yes	N/A	Yes	N/A	Yes	N/A	Yes	N/A	Yes	N/A	Yes	N/A	Yes	N/A	Yes	N/A	Yes	N/A	Yes	N/A	No	Sterile pad was opened but not used	No	Used first drop of blood	Yes	Yes	No	Pushed once and only tip of device entered foil cap	No	Did not check	No	Yes	N/A	14:22:00	14:32:00
Yes	Yes	Yes	N/A	No	N/A	Yes	N/A	Yes	N/A	Yes	N/A	Yes	N/A	Yes	N/A	Yes	N/A	Yes	N/A	Yes	N/A	Yes	N/A	Yes	N/A	Yes		Yes		Yes	Yes	No	Only inserted tip of device into test stand	No	Did not check	No	Yes	N/A	14:37:00	14:47:00
Yes	Yes	Yes	N/A	No	N/A	Yes	N/A	Yes	N/A	Yes	N/A	Yes	N/A	Yes	N/A	Yes	N/A	Yes	N/A	Yes	N/A	Yes	N/A	Yes	N/A	Yes		Yes		Yes	Yes	No	One snap	No	Skipped the part	No	Yes	N/A	09:22:00	09:27:00
Yes	Yes	Yes	N/A	No	N/A	Yes	N/A	Yes	N/A	Yes	N/A	Yes	N/A	Yes	N/A	Yes	N/A	Yes	N/A	Yes	N/A	Yes	N/A	Yes	N/A	Yes		Yes		Yes	Yes	Yes	N/A	Yes	N/A	No	Yes	N/A	09:25:00	09:37:00
Yes	Yes	Yes	N/A	No	N/A	Yes	N/A	Yes	N/A	Yes	N/A	Yes	N/A	Yes	N/A	Yes	N/A	Yes	N/A	Yes	N/A	Yes	N/A	Yes	N/A	Yes		Yes		Yes	Yes	Yes	N/A	Yes	N/A	No	Yes	N/A	09:25:00	09:40:00
Yes	Yes	Yes	N/A	No	N/A	Yes	N/A	Yes	N/A	Yes	N/A	Yes	N/A	Yes	N/A	Yes	N/A	Yes	N/A	Yes	N/A	Yes	N/A	Yes	N/A	Yes		Yes		Yes	Yes	Yes	N/A	Yes	N/A	No	Yes	N/A	09:52:00	10:01:00
Yes	Yes	Yes	N/A	No	N/A	Yes	N/A	Yes	N/A	Yes	N/A	No	Did not open	No	Did not	No	Did not swab finger	Yes	N/A	Yes	N/A	Yes	N/A	Yes	N/A	No	Did not use pad	No	Used first drop of blood	Yes	No,Held test device in hand	No	Held test device in hand	No	Did not check	No	Yes	N/A	10:34:00	10:49:00
Yes	Yes	Yes	N/A	No	N/A	Yes	N/A	Yes	N/A	Yes	N/A	Yes	N/A	Yes	N/A	Yes	N/A	Yes	N/A	Yes	N/A	Yes	N/A	Yes	N/A	No	Used disinfectant wipe	Yes		No,Very little blood	Yes	No	Two snaps	Yes	Checked no. pink stain but did not know what to do next	No	Yes	N/A	10:47:00	10:57:00
Yes	Yes	Yes	N/A	No	N/A	Yes	N/A	Yes	N/A	Yes	N/A	Yes	N/A	Yes	N/A	Yes	N/A	Yes	N/A	Yes	N/A	Yes	N/A	Yes	N/A	Yes		Yes		Yes	Yes	Yes	N/A	Yes	N/A	No	Yes	N/A	10:55:00	11:10:00
Yes	Yes	Yes	N/A	No	N/A	Yes	N/A	Yes	N/A	Yes	N/A	Yes	N/A	Yes	N/A	Yes	N/A	Yes	N/A	Yes	N/A	Yes	N/A	Yes	N/A	Yes		Yes		Yes	Yes	Yes	N/A	Yes	N/A	No	Yes	N/A	11:12:00	11:30:00
Yes	Yes	Yes	N/A	No	N/A	Yes	N/A	Yes	N/A	Yes	N/A	Yes	N/A	Yes	N/A	Yes	N/A	Yes	N/A	Yes	N/A	Yes	N/A	Yes	N/A	Yes		No	Used the disinfectant wipe	Yes	Yes	Yes	N/A	Yes	N/A	No	Yes	N/A	11:46:00	11:54:00
Yes	Yes	Yes	N/A	No	N/A	Yes	N/A	Yes	N/A	Yes	N/A	Yes	N/A	No	Did not open pad	Yes	N/A	Yes	N/A	Yes	N/A	Yes	N/A	Yes	N/A	No	Used disinfectant swab	Yes		Yes	Yes	Yes	N/A	Yes	N/A	No	Yes	N/A	11:48:00	11:54:00
Yes	Yes	Yes	N/A	No	N/A	Yes	N/A	Yes	N/A	Yes	N/A	Yes	N/A	Yes	N/A	Yes	N/A	Yes	N/A	Yes	N/A	Yes	N/A	Yes	N/A	Yes		Yes		Yes	Yes	Yes	N/A	Yes	N/A	No	Yes	N/A	12:30:00	12:45:00
Yes	Yes	Yes	N/A	No	N/A	Yes	N/A	Yes	N/A	Yes	N/A	Yes	N/A	Yes	N/A	Yes	N/A	Yes	N/A	Yes	N/A	Yes	N/A	Yes	N/A	Yes		Yes		Yes	Yes	Yes	N/A	Yes	N/A	No	Yes	N/A	08:55:00	09:10:00
Yes	Yes	Yes	N/A	Yes	Could not find tear point	Yes	N/A	Yes	N/A	Yes	N/A	Yes	N/A	Yes	N/A	Yes	N/A	Yes	N/A	Yes	N/A	Yes	N/A	Yes	N/A	No	Used disinfectant swab	Yes		Yes	Yes	No	Just inserted tip of device into foil cap	Yes	N/A	No	Yes	N/A	14:30:00	14:40:00
Yes	Yes	Yes	N/A	No	N/A	Yes	N/A	Yes	N/A	Yes	N/A	Yes	N/A	Yes	N/A	Yes	N/A	Yes	N/A	Yes	N/A	Yes	N/A	Yes	N/A	Yes		Yes		Yes	Yes	Yes	N/A	Yes	N/A	No	Yes	N/A	14:31:00	14:38:00
Yes	Yes	Yes	N/A	No	N/A	Yes	N/A	Yes	N/A	Yes	N/A	Yes	N/A	Yes	N/A	Yes	N/A	Yes	N/A	Yes	N/A	Yes	N/A	Yes	N/A	Yes		Yes		Yes	Yes	Yes	N/A	Yes	N/A	No	Yes	N/A	14:40:00	14:55:00
Yes	Yes	Yes	N/A	No	N/A	Yes	N/A	Yes	N/A	Yes	N/A	Yes	N/A	Yes	N/A	Yes	N/A	Yes	N/A	Yes	N/A	Yes	N/A	Yes	N/A	Yes		Yes		Yes	Yes	No	Only inserted tip of device in foil cap	Yes	N/A	No	Yes	N/A	09:02:00	09:09:00
Yes	Yes	Yes	N/A	No	N/A	Yes	N/A	Yes	N/A	Yes	N/A	Yes	N/A	No	Did not open pad	Yes	N/A	Yes	N/A	Yes	N/A	Yes	N/A	Yes	N/A	No	Did not open sterile pad	No	Used first drop of blood	Yes	Yes	No	Just inserted tip of the device.	No	Did not check	No	Yes	N/A	09:14:00	09:25:00
Yes	Yes	Yes	N/A	No	N/A	Yes	N/A	Yes	N/A	Yes	N/A	Yes	N/A	Yes	N/A	Yes	N/A	Yes	N/A	Yes	N/A	Yes	N/A	Yes	N/A	Yes		Yes		Yes	Yes	Yes	N/A	Yes	N/A	No	Yes	N/A	09:20:00	09:35:00
Yes	Yes	Yes	N/A	No	N/A	Yes	N/A	Yes	N/A	Yes	N/A	Yes	N/A	Yes	N/A	Yes	N/A	Yes	N/A	Yes	N/A	Yes	N/A	Yes	N/A	Yes		Yes		Yes	Yes	Yes	N/A	Yes	N/A	No	Yes	N/A	09:29:00	09:34:00
Yes	Yes	Yes	N/A	No	N/A	Yes	N/A	Yes	N/A	Yes	N/A	Yes	N/A	Yes	N/A	Yes	N/A	Yes	N/A	Yes	N/A	Yes	N/A	Yes	N/A	Yes		Yes		Yes	Yes	Yes	N/A	Yes	N/A	No	Yes	N/A	10:10:00	10:25:00
Yes	Yes	Yes	N/A	No	N/A	Yes	N/A	Yes	N/A	Yes	N/A	Yes	N/A	No	Did not open pad	Yes	N/A	Yes	N/A	Yes	N/A	Yes	N/A	Yes	N/A	No	Used disinfectant swab	Yes		Yes	Yes	No	N/A	Yes	N/A	No	Yes	N/A	10:06:00	10:15:00
Yes	Yes	Yes	N/A	No	N/A	Yes	N/A	Yes	N/A	Yes	N/A	Yes	N/A	Yes	N/A	Yes	N/A	Yes	N/A	Yes	N/A	Yes	N/A	Yes	N/A	No	Did not use pad	No	Used first drop of blood	Yes	Yes	Yes	N/A	No	Did not check	No	Yes	N/A	10:20:00	10:27:00
Yes	Yes	Yes	N/A	No	N/A	Yes	N/A	Yes	N/A	Yes	N/A	Yes	N/A	Yes	N/A	Yes	N/A	Yes	N/A	Yes	N/A	Yes	N/A	Yes	N/A	Yes		Yes		Yes	Yes	Yes	N/A	Yes	N/A	No	Yes	N/A	10:30:00	10:45:00
Yes	Yes	Yes	N/A	No	N/A	Yes	N/A	Yes	N/A	Yes	N/A	Yes	N/A	Yes	N/A	Yes	N/A	Yes	N/A	Yes	N/A	Yes	N/A	Yes	N/A	No	Used disinfectant swab	Yes		Yes	Yes	No	Just inserted tip of device into foil cap	No	Did not check	No	Yes	N/A	10:34:00	10:43:00
Yes	Yes	Yes	N/A	No	N/A	Yes	N/A	Yes	N/A	Yes	N/A	Yes	N/A	Yes	N/A	Yes	N/A	Yes	N/A	Yes	N/A	Yes	N/A	Yes	N/A	Yes		Yes		Yes	Yes	Yes	N/A	Yes	N/A	No	Yes	N/A	10:47:00	11:00:00
Yes	Yes	Yes	N/A	No	N/A	Yes	N/A	Yes	N/A	Yes	N/A	Yes	N/A	Yes	N/A	Yes	N/A	Yes	N/A	Yes	N/A	Yes	N/A	Yes	N/A	No	Used disinfectant swab	Yes		Yes	Yes	No	Just inserted tip of device through foil cap	No	Did not check	No	Yes	N/A	10:51:00	11:02:00
Yes	Yes	Yes	N/A	No	N/A	Yes	N/A	Yes	N/A	Yes	N/A	Yes	N/A	Yes	N/A	Yes	N/A	Yes	N/A	Yes	N/A	Yes	N/A	Yes	N/A	Yes		Yes		Yes	Yes	Yes	N/A	Yes	N/A	No	Yes	N/A	11:02:00	11:17:00
Yes	Yes	Yes	N/A	No	N/A	Yes	N/A	Yes	N/A	Yes	N/A	Yes	N/A	Yes	N/A	Yes	N/A	Yes	N/A	Yes	N/A	Yes	N/A	Yes	N/A	Yes		Yes		Yes	Yes	Yes	N/A	Yes	N/A	No	Yes	N/A	11:11:00	11:19:00
Yes	Yes	Yes	N/A	No	N/A	Yes	N/A	Yes	N/A	Yes	N/A	Yes	N/A	Yes	N/A	Yes	N/A	Yes	N/A	Yes	N/A	Yes	N/A	Yes	N/A	Yes		Yes		Yes	Yes	Yes	N/A	Yes	N/A	No	Yes	N/A	11:30:00	11:45:00
Yes	Yes	Yes	N/A	No	N/A	Yes	N/A	Yes	N/A	Yes	N/A	Yes	N/A	Yes	N/A	Yes	N/A	Yes	N/A	Yes	N/A	Yes	N/A	Yes	N/A	Yes		Yes		Yes	Yes	Yes	N/A	Yes	N/A	No	Yes	N/A	11:58:00	12:07:00
Yes	Yes	Yes	N/A	No	N/A	Yes	N/A	Yes	N/A	Yes	N/A	Yes	N/A	Yes	N/A	Yes	N/A	Yes	N/A	Yes	N/A	Yes	N/A	Yes	N/A	Yes		Yes		Yes	Yes	Yes	N/A	Yes	N/A	No	Yes	N/A	12:08:00	12:27:00
Yes	Yes	Yes	N/A	No	N/A	Yes	N/A	Yes	N/A	Yes	N/A	Yes	N/A	Yes	N/A	Yes	N/A	Yes	N/A	Yes	N/A	Yes	N/A	Yes	N/A	Yes		Yes		Yes	Yes	Yes	N/A	Yes	N/A	No	Yes	N/A	12:13:00	12:20:00
Yes	Yes	Yes	N/A	No	N/A	Yes	N/A	Yes	N/A	Yes	N/A	Yes	N/A	Yes	N/A	Yes	N/A	Yes	N/A	Yes	N/A	Yes	N/A	Yes	N/A	Yes		Yes		Yes	Yes	Yes	N/A	Yes	N/A	No	Yes	N/A	12:30:00	12:45:00

## Sheet: SECTION B
MOCK DEVICE RESULT: NEGATIVE	MOCK DEVICE RESULT: FAINT POSITIVE	MOCK DEVICE RESULT: POSITIVE	MOCK DEVICE RESULT: INVALID	COMMENTS	SEQUENCE OF MOCK RESULTS
Negative	Negative	Positive	Invalid/Test did not work	N/A	FP,N,P,I	Negative
Negative	Negative	Positive	Invalid/Test did not work	N/A	P,FP,I,N	Positive
Negative	Positive	Positive	Invalid/Test did not work	N/A	N,FP,P,I	Invalid/Test did not work
Negative	Positive	Positive	Invalid/Test did not work	N/A	P,FP,N,I	Do not know/Not sure
Negative	Negative	Positive	Invalid/Test did not work	N/A	FP,I,N,P
Negative	Positive	Positive	Invalid/Test did not work	N/A	I,P,N,FP	Other
Negative	Positive	Positive	Invalid/Test did not work	N/A	P,N,I,FP
Negative	Positive	Positive	Invalid/Test did not work	N/A	N,I,FP,P
Negative	Positive	Positive	Invalid/Test did not work	N/A	FP,P,I,N
Negative	Positive	Positive	Invalid/Test did not work	N/A	N,P,I,FP
Negative	Positive	Positive	Invalid/Test did not work	N/A	N,FP,P,I
Negative	Positive	Positive	Invalid/Test did not work	N/A	P,I,N,FP
Negative	Positive	Positive	Invalid/Test did not work	N/A	I,N,FP,P
Negative	Positive	Positive	Invalid/Test did not work	N/A	FP,I,N,P
Negative	Positive	Positive	Invalid/Test did not work	N/A	I,N,FP,P
Negative	Negative	Positive	Invalid/Test did not work	N/A	FP,P,I,N
Negative	Positive	Positive	Invalid/Test did not work	N/A	I,P,FP,N
Negative	Invalid/Test did not work	Positive	Invalid/Test did not work	N/A	N,FP,P,I
Negative	Positive	Positive	Invalid/Test did not work	N/A	I,N,P,FP
Negative	Negative	Positive	Invalid/Test did not work	N/A	N,P,I,FP
Negative	Positive	Positive	Invalid/Test did not work	N/A	N,I,P,FP
Negative	Positive	Positive	Invalid/Test did not work	N/A	FP,P,I,N
Negative	Negative	Positive	Invalid/Test did not work	N/A	I,P,FP,N
Negative	Positive	Positive	Invalid/Test did not work	N/A	I,P,FP,N
Negative	Negative	Positive	Invalid/Test did not work	N/A	N,I,FP,P
Negative	Negative	Positive	Invalid/Test did not work	N/A	I,N,FP,P
Negative	Positive	Positive	Invalid/Test did not work	N/A	P,I,FP,N
Negative	Negative	Positive	Invalid/Test did not work	N/A	N,I,P,FP
Negative	Positive	Positive	Invalid/Test did not work	N/A	N,FP,P,I
Negative	Positive	Positive	Invalid/Test did not work	N/A	N,I,FP,P
Negative	Positive	Positive	Invalid/Test did not work	N/A	I,P,FP,N
Negative	Positive	Positive	Invalid/Test did not work	N/A	I,N,P,FP
Negative	Positive	Positive	Invalid/Test did not work	N/A	P,I,N,FP
Negative	Positive	Positive	Invalid/Test did not work	N/A	P,FP,N,I
Negative	Positive	Positive	Invalid/Test did not work	N/A	FP,I,P,N
Do not know/Not sure	Positive	Positive	Invalid/Test did not work	N/A	N,FP,I,P
Negative	Positive	Positive	Invalid/Test did not work	N/A	P,FP,N,I
Negative	Positive	Positive	Invalid/Test did not work	N/A	FP,N,I,P
Negative	Positive	Positive	Invalid/Test did not work	N/A	P,I,N,FP
Negative	Positive	Positive	Invalid/Test did not work	N/A	I,N,FP,P
Negative	Positive	Positive	Invalid/Test did not work	N/A	FP,N,I,P
Negative	Positive	Positive	Invalid/Test did not work	N/A	P,I,FP,N
Negative	Positive	Positive	Invalid/Test did not work	N/A	N,FP,I,P
Negative	Positive	Positive	Invalid/Test did not work	N/A	I,FP,P,N
Negative	Positive	Positive	Invalid/Test did not work	N/A	N,I,P,FP
Negative	Positive	Positive	Invalid/Test did not work	N/A	P,I,FP,N
Negative	Positive	Positive	Invalid/Test did not work	N/A	FP,P,I,N
Negative	Positive	Positive	Invalid/Test did not work	N/A	N,FP,I,P
Negative	Positive	Positive	Invalid/Test did not work	N/A	I,FP,N,P
Negative	Positive	Positive	Invalid/Test did not work	N/A	FP,I,N,P
Negative	Positive	Positive	Invalid/Test did not work	N/A	N,P,I,FP
Negative	Negative	Positive	Invalid/Test did not work	N/A	FP,P,I,N
Negative	Positive	Positive	Invalid/Test did not work	N/A	N,FP,P,I
Negative	Do not know/Not sure	Positive	Invalid/Test did not work	N/A	FP,N,I,P
Negative	Negative	Positive	Invalid/Test did not work	N/A	FP,P,I,N
Negative	Positive	Positive	Invalid/Test did not work	N/A	FP,I,P,N
Negative	Negative	Positive	Invalid/Test did not work	N/A	P,N,I,FP
Negative	Negative	Positive	Do not know/Not sure	N/A	I,FP,P,N
Negative	Positive	Positive	Invalid/Test did not work	N/A	P,I,N,FP
Negative	Positive	Positive	Invalid/Test did not work	N/A	N,I,P,FP
Negative	Positive	Positive	Invalid/Test did not work	N/A	N,FP,I,P
Negative	Positive	Positive	Invalid/Test did not work	N/A	I,N,FP,P
Negative	Positive	Positive	Invalid/Test did not work	N/A	N,I,P,FP
Negative	Positive	Positive	Invalid/Test did not work	N/A	P,N,I,FP
Negative	Positive	Positive	Invalid/Test did not work	N/A	FP,I,N,P
Negative	Positive	Positive	Invalid/Test did not work	N/A	I,N,FP,P
Negative	Positive	Positive	Invalid/Test did not work	N/A	I,N,P,FP
Negative	Positive	Positive	Invalid/Test did not work	N/A	N,I,FP,P
Negative	Positive	Positive	Invalid/Test did not work	N/A	P,FP,N,I
Negative	Positive	Positive	Invalid/Test did not work	N/A	N,P,FP,I
Negative	Negative	Positive	Invalid/Test did not work	N/A	FP,N,I,P
Negative	Positive	Positive	Invalid/Test did not work	N/A	N,I,P,FP
Negative	Positive	Positive	Invalid/Test did not work	N/A	P,I,FP,N
Negative	Positive	Positive	Invalid/Test did not work	N/A	FP,N,I,P
Negative	Positive	Positive	Invalid/Test did not work	N/A	I,FP,N,P
Negative	Positive	Positive	Invalid/Test did not work	N/A	P,FP,N,I
Do not know/Not sure	Positive	Do not know/Not sure	Do not know/Not sure	N/A	N,FP,P,I
Negative	Positive	Positive	Invalid/Test did not work	N/A	N,P,I,FP
Negative	Positive	Positive	Invalid/Test did not work	N/A	FP,N,P,I
Negative	Positive	Positive	Invalid/Test did not work	N/A	I,P,N,FP
Negative	Negative	Positive	Invalid/Test did not work	N/A	P,I,N,FP
Negative	Negative	Positive	Invalid/Test did not work	N/A	FP,N,P,I
Negative	Positive	Positive	Invalid/Test did not work	N/A	P,FP,I,N
Do not know/Not sure	Do not know/Not sure	Do not know/Not sure	Invalid/Test did not work	N/A	N,FP,P,I
Negative	Negative	Positive	Invalid/Test did not work	N/A	N,I,FP,P
Negative	Positive	Positive	Invalid/Test did not work	N/A	I,FP,N,P
Negative	Positive	Positive	Invalid/Test did not work	N/A	I,N,FP,P
Negative	Positive	Positive	Invalid/Test did not work	N/A	I,P,FP,N
Negative	Negative	Positive	Negative	N/A	I,FP,N,P
Negative	Negative	Positive	Invalid/Test did not work	N/A	P,FP,I,N
Negative	Negative	Positive	Negative	N/A	I,FP,N,P
Negative	Negative	Positive	Negative	N/A	FP,N,I,P
Negative	Positive	Positive	Do not know/Not sure	N/A	N,FP,I,P
Negative	Negative	Positive	Invalid/Test did not work	N/A	P,N,FP,I
Do not know/Not sure	Do not know/Not sure	Do not know/Not sure	Do not know/Not sure	N/A	N,P,FP,I
Negative	Positive	Negative	Invalid/Test did not work	N/A	I,FP,P,N
Negative	Negative	Positive	Invalid/Test did not work	N/A	I,FP,P,N
Negative	Positive	Positive	Invalid/Test did not work	N/A	I,N,P,FP
Negative	Negative	Positive	Invalid/Test did not work	N/A	N,P,I,FP
Negative	Positive	Positive	Invalid/Test did not work	N/A	I,P,N,FP
Negative	Positive	Positive	Invalid/Test did not work	N/A	I,P,N,FP
Negative	Negative	Positive	Invalid/Test did not work	N/A	N,P,I,FP
Negative	Positive	Positive	Invalid/Test did not work	N/A	N,I,FP,P
Negative	Positive	Positive	Invalid/Test did not work	N/A	FP,P,N,I
Negative	Positive	Positive	Invalid/Test did not work	N/A	P,N,FP,I
Negative	Positive	Positive	Do not know/Not sure	N/A	N,I,FP,P
Negative	Negative	Positive	Invalid/Test did not work	N/A	I,P,FP,N
Negative	Positive	Positive	Invalid/Test did not work	N/A	P,N,FP,I
Negative	Positive	Positive	Do not know/Not sure	N/A	N,I,FP,P
Negative	Negative	Positive	Invalid/Test did not work	N/A	P,FP,N,I
Negative	Positive	Positive	Invalid/Test did not work	N/A	FP,N,I,P
Invalid/Test did not work	Negative	Positive	Invalid/Test did not work	N/A	N,I,FP,P
Negative	Negative	Positive	Invalid/Test did not work	N/A	FP,N,P,I
Negative	Positive	Positive	Invalid/Test did not work	N/A	FP,I,N,P
Negative	Negative	Positive	Invalid/Test did not work	N/A	N,FP,P,I
Negative	Positive	Positive	Invalid/Test did not work	N/A	I,FP,P,N
Negative	Negative	Positive	Invalid/Test did not work	N/A	FP,P,I,N
Negative	Positive	Positive	Invalid/Test did not work	N/A	FP,N,P,I
Negative	Positive	Positive	Invalid/Test did not work	N/A	N,P,I,FP
Negative	Negative	Positive	Invalid/Test did not work	N/A	P,I,FP,N
Negative	Positive	Positive	Invalid/Test did not work	N/A	FP,P,I,N
Negative	Positive	Positive	Invalid/Test did not work	N/A	N,I,FP,P
Negative	Negative	Positive	Invalid/Test did not work	N/A	I,N,FP,P
Negative	Negative	Positive	Invalid/Test did not work	N/A	N,P,FP,I
Do not know/Not sure	Do not know/Not sure	Do not know/Not sure	Do not know/Not sure	N/A	N,FP,P,I
Negative	Invalid/Test did not work	Positive	Invalid/Test did not work	N/A	I,N,FP,P
Negative	Positive	Positive	Invalid/Test did not work	N/A	N,FP,P,I
Negative	Positive	Positive	Invalid/Test did not work	N/A	P,I,FP,N
Negative	Positive	Positive	Invalid/Test did not work	N/A	FP,N,I,P
Negative	Positive	Positive	Invalid/Test did not work	N/A	FP,P,N,I
Negative	Positive	Positive	Invalid/Test did not work	N/A	P,I,FP,N
Negative	Negative	Positive	Invalid/Test did not work	N/A	I,N,FP,P
Negative	Positive	Positive	Invalid/Test did not work	N/A	P,FP,N,I
Negative	Positive	Positive	Invalid/Test did not work	N/A	I,N,P,FP
Negative	Negative	Positive	Negative	N/A	P,I,N,FP
Negative	Negative	Positive	Invalid/Test did not work	N/A	I,P,FP,N
Negative	Positive	Positive	Invalid/Test did not work	N/A	P,N,FP,I
Negative	Positive	Positive	Invalid/Test did not work	N/A	I,FP,P,N
Negative	Positive	Positive	Invalid/Test did not work	N/A	FP,N,P,I
Negative	Positive	Positive	Invalid/Test did not work	N/A	N,FP,P,I
Negative	Positive	Positive	Invalid/Test did not work	N/A	FP,N,P,I
Negative	Negative	Positive	Invalid/Test did not work	N/A	FP,P,I,N
Negative	Positive	Positive	Invalid/Test did not work	N/A	I,FP,N,P
Negative	Positive	Positive	Invalid/Test did not work	N/A	FP,P,N,I
Negative	Negative	Positive	Invalid/Test did not work	N/A	P,I,N,FP
Negative	Negative	Positive	Invalid/Test did not work	N/A	I,FP,N,P
Negative	Positive	Positive	Do not know/Not sure	N/A	FP,P,I,N
Negative	Negative	Positive	Invalid/Test did not work	N/A	FP,N,P,I
Negative	Positive	Positive	Invalid/Test did not work	N/A	N,P,FP,I
Negative	Positive	Positive	Invalid/Test did not work	N/A	I,N,FP,P
Positive	Negative	Negative	Negative	N/A	N,FP,I,P
Negative	Positive	Positive	Invalid/Test did not work	N/A	P,N,I,FP
Negative	Negative	Positive	Invalid/Test did not work	N/A	P,FP,N,I
Negative	Negative	Positive	Do not know/Not sure	N/A	N,P,FP,I
Negative	Negative	Positive	Invalid/Test did not work	N/A	FP,I,P,N
Negative	Negative	Positive	Invalid/Test did not work	N/A	FP,N,I,P
Negative	Positive	Positive	Invalid/Test did not work	N/A	FP,N,P,I
Negative	Negative	Positive	Do not know/Not sure	N/A	N,FP,I,P
Negative	Negative	Positive	Invalid/Test did not work	N/A	FP,P,I,N
Do not know/Not sure	Do not know/Not sure	Do not know/Not sure	Do not know/Not sure	Participant does not understand english, when asked to interprete mock results, he did not understand what was required at him to do	N,FP,P,I
Negative	Negative	Positive	Invalid/Test did not work	N/A	P,FP,I,N
Negative	Positive	Positive	Invalid/Test did not work	N/A	FP,N,P,I
Negative	Positive	Positive	Negative	N/A	I,N,P,FP
Positive	Negative	Positive	Do not know/Not sure	N/A	N,FP,P,I
Negative	Negative	Positive	Do not know/Not sure	N/A	I,FP,P,N
Negative	Positive	Positive	Negative	N/A	P,N,I,FP
Negative	Positive	Negative	Negative	N/A	N,FP,I,P
Negative	Negative	Positive	Invalid/Test did not work	N/A	I,P,FP,N
Do not know/Not sure	Positive	Positive	Invalid/Test did not work	N/A	N,I,FP,P
Negative	Positive	Positive	Invalid/Test did not work	N/A	FP,I,N,P
Negative	Positive	Positive	Invalid/Test did not work	N/A	FP,I,P,N
Do not know/Not sure	Do not know/Not sure	Do not know/Not sure	Do not know/Not sure	N/A	FP,I,P,N
Negative	Positive	Positive	Invalid/Test did not work	N/A	N,FP,P,I
Negative	Negative	Positive	Invalid/Test did not work	N/A	FP,I,P,N
Negative	Negative	Positive	Do not know/Not sure	N/A	N,I,FP,P
Negative	Negative	Positive	Invalid/Test did not work	N/A	P,FP,N,I
Negative	Negative	Positive	Negative	N/A	FP,I,N,P
Negative	Do not know/Not sure	Positive	Do not know/Not sure	N/A	I,N,P,FP
Negative	Negative	Positive	Invalid/Test did not work	N/A	N,I,FP,P
Negative	Positive	Positive	Negative	N/A	FP,N,I,P
Negative	Negative	Positive	Invalid/Test did not work	N/A	FP,P,I,N
Negative	Negative	Positive	Invalid/Test did not work	N/A	FP,N,P,I
Negative	Positive	Positive	Invalid/Test did not work	N/A	I,P,N,FP
Negative	Positive	Positive	Invalid/Test did not work	N/A	P,N,FP,I
Negative	Positive	Positive	Invalid/Test did not work	N/A	I,N,P,FP
Negative	Positive	Positive	Invalid/Test did not work	N/A	I,FP,P,N
Negative	Positive	Positive	Invalid/Test did not work	N/A	FP,N,P,I
Negative	Positive	Positive	Do not know/Not sure	N/A	N,P,FP,I
Negative	Negative	Positive	Do not know/Not sure	N/A	P,N,FP,I
Negative	Negative	Positive	Invalid/Test did not work	N/A	I,N,P,FP
Negative	Positive	Positive	Do not know/Not sure	N/A	N,FP,I,P
Negative	Positive	Positive	Invalid/Test did not work	N/A	P,I,N,FP
Negative	Negative	Positive	Do not know/Not sure	N/A	I,P,N,FP
Negative	Positive	Positive	Invalid/Test did not work	N/A	I,N,P,FP
Negative	Negative	Positive	Do not know/Not sure	N/A	N,FP,I,P
Negative	Positive	Positive	Invalid/Test did not work	N/A	I,N,FP,P
Negative	Positive	Positive	Invalid/Test did not work	N/A	I,P,N,FP
Negative	Negative	Positive	Do not know/Not sure	N/A	N,I,P,FP
Negative	Positive	Positive	Positive	N/A	I,P,FP,N
Positive	Negative	Positive	Do not know/Not sure	N/A	FP,P,I,N

## Sheet: SECTION C
1. When was the last time you had an HIV test done?	2.Did you use the Instructions sheet?If NO,please explain	3.Were the instructions easy to follow?Were the pictures helpful	4.Was the device easy to use?If No, please explain the steps that were difficult or confusing	5.How long should you wait before reading your result?	6.Were you confident with performing this test on your own?If No, please explain why you were not?	7.Was it easy for you to INTERPRET the mock results?If NO,please explain(interviewer indicate which mock device they are referring to)	8.What should you do if you have a negative results?	9.What should you do if you have a positive results?	10.What should you do if your test did not work?	11.How likely are you to use this test again?	12.Would you prefer to use this test at home or get tested at a clinic?	13.How likely are you to recommend this test to a sexual partner,friend, or family member?	14.What are your favourite things about this test?	15.What are your least favourite things about this test?
2016-10-01	Yes	Yes	Yes	45 minutes	Yes	Yes	Condomise	Go to clinic	Re-test	Likely	Home	Likely	Easy to use, Convinient	Pricking self
2017-04-01	Yes	Yes	Yes	15 minutes	Yes	Yes	Condomise	Go to the clinic	Go to the clinic	Likely	Home	Definitely recommend it	Saves time, Easy to use,Quick	None
2016-11-01	Yes	Yes, pictures very helpful	Yes	15 minutes	Yes	Yes	Go to the clinic	Condomise	Re-test	Definitely use it	Clinic	Likely	Easy, Quick, Privacy	None			I will no use it
Never tested	Yes	Yes	Yes	15 minutes	Yes	Yes	Abstain	Go to clinic	Go to clinic	Definitely use it	Home	Likely	Time saving, Convinient	Pricking self			Unlikely
2017-05-01	Yes	Yes	Yes	15 minutes	Yes	Yes	Condomise	Go to the clinic	Go to the clinic	Likely	Home	Unlikely	Easy to use, Convinient	None
2017-05-01	Yes	Yes, Pictures helpful	Yes	15 minutes	Yes	Yes	Go to the clinic	Go to the clinic	Go to the clinic	Likely	Home	Definitely recommend it	Privacy, Easy	Participant prefers to use the words positive, negative not Reactive or Non Reactive			Unsure
2017-04-01	Yes	Yes, pictures helpful despite missing step 6B	Yes	15 minutes	Yes	Yes	Go to the clinic	Go to the clinic	Re-test	Definitely use it	Home	Definitely recommend it	Easy, To be incontrol	None			Definitely use it
2017-07-01	Yes	Yes	Yes	15 minutes	Yes	Yes	Condomise	Go to clinic	Go to clinic	Definitely use it	Home	Likely	Convinient, Easy to use	None			Home
2016-07-01	Yes	Yes, pictures very helpful	Yes	15 minutes	Yes	Yes	Go to the clinic	Go to the clinic	Re-test	Definitely use it	Home	Definitely recommend it	Easy, Quick,Confidential	None			Clinic
2015-04-01	Yes	Yes	Yes	15 minutes	Yes	Yes	Condomise	Go to the clinic	Go to the clinic	Likely	Home	Likely	Simple enough to understand	None			Neither
2017-04-01	Yes	Yes	Yes	10 minutes	Yes	Yes	Condomise	Go to clinic	Go to clinic	Definitely use it	Home	Definitely recommend it	Privacy	Pricking self			I will not recommend it
2012-06-01	Yes, pictures helpful	Yes	Yes	15 minutes	Yes	Yes	Go to the clinic	Go to the clinic	Re-test	Definitely use it	Home	Definitely recommend it	Privacy, Easy, Quick	None			Unlikely
2017-03-01	Yes	Yes	Yes	15 minutes	Yes	Yes	Condomise	Go to the clinic	Go to the clinic	Likely	Home	Likely	Easy to use	None			Unsure
2017-04-01	Yes	Yes	Yes	15-20 minutes	Yes	Yes	Abstain	Go to clinic	Re-test	Definitely use it	Home	Definitely recommend it	Easy to use, No queues at clinic, Privacy	None			Likely
2017-12-01	Yes	Yes, pictures helpful despite missing step 6B	Yes	15 minutes	Yes	Yes	Go to the clinic	Go to the clinic	Re-test	Definitely use it	Home	Definitely recommend it	Privacy, Easy, Painfree	None			Definitely recommend it
2013	Yes	Yes, pictures helpful	Yes	15 minutes	Yes	Yes, participant interpreted low positive as non-reactive	Condomise	Go to the clinic	Go to the clinic	Likely	Home	Definitely recommend it	Easy to use	None
2012-06-01	Yes	Yes, pictures helpful	Yes	15 minutes	Yes	Yes	Go to the clinic	Go to the clinic	Re-test	Definitely use it	Home	Definitely recommend it	Easy, convinient	None
2017-06-01	Yes	Yes	Yes	15-20 minutes	Yes	Yes	Condomise	Go to clinic	Re-test	Definitely use it	Home	Definitely recommend it	Time saving.	None
Never been tested	Yes	Yes	Yes	15 minutes	Yes	Yes	Condomise	Go to the clinic	Go to the clinic	Likely	Home	Likely	Easy to use, Fast	None
2017-06-01	Yes	Yes, pictures helpful	Yes	15 minutes	Yes	No,Missed the faint positive	Go to the clinic	Go to the clinic	Go to the clinic	Unsure	Clinic	Likely	Privacy, Easy	None
2017-07-01	Yes	Yes	Yes	15 minutes	Yes	Yes	Condomise	Go to clinic	Re-test	Definitely use it	Home	Likely	Easy to use, Time saving	None
2017-02-01	Yes	Yes	Yes	15 minutes	Yes	Yes	Condomise	Go to the clinic	Go to the clinic	Likely	Home	Likely	Easy to use	None
Never	Yes	Yes, pictures helpful	Yes	15 minutes	Yes	No,Missed faint positive	Go to the clinic	Go to the clinic	Go to the clinic	Definitely use it	Home	Definitely recommend it	Easy, Quick	None
2016-05-01	Yes	Yes	Yes	20 minutes	Yes	Yes	Condomise	Go to clinic	Go to clinic	Definitely use it	Home	Likely	Privacy	None
2017-07-01	Yes	Yes	Yes	15 minutes	Yes	Yes	Condomise	Go to the clinic	Go to the clinic	Unlikely	Clinic	Likely	Easy to use, High confidentiality rate	No
2017-07-01	Yes	Yes	Yes	15 minutes	Yes	Yes	Condomise	Go to the clinic	Go to the clinic	Likely	Clinic	Likely	Quick, Easy to use	None
2017-01-01	Yes	Yes	Yes	15 minutes	Yes	Yes	Condomise	Go to clinic	Re-test	Definitely use it	Home	Likely	Privacy, Time saving	None
Never	Yes	Yes, pictures helpful	Yes	15 minutes	No, nervous	No, missed the faint positive	Go to the clinic	Condomise	Re-test	Definitely use it	Home	Unlikely	Quick, Easy, Able to test together with partner	None
2017-01-01	Yes	Yes	Yes	15 minutes	Yes	Yes	Condomise	Go to clinic	Go to clinic	Likely	Home	Likely	Privacy	None
2017-01-01	Yes	Yes	Yes	15 minutes	Yes	Yes	Condomise	Go to the clinic	Go to the clinic	Likely	Home	Likely	Easy to use, Quick	None
Never	Yes	Yes, pictures helpful	Yes	15 minutes	Yes	Yes	Go to the clinic	Go to the clinic	Go to the clinic	Likely	Clinic	Definitely recommend it	Privacy, Confidentiality	None
2016-02-01	Yes	Yes	Yes	15 minutes	Yes	Yes	Condomise	Go to clinic	Re-test	Definitely use it	Home	Likely	Time saving	None
Never been tested	Yes	Yes	Yes	15 minutes	Yes	Yes	Condomise	Go to the clinic	Go to the clinic	Likely	Clinic	Likely	Easy to use	None
2013	Yes	Yes, pictures helpful	Yes	15 minutes	Yes	No	Go to the clinic	Go to the clinic	Go to the clinic	Likely	Clinic	Definitely recommend it	Easy, Privacy	None
2016-07-01	Yes	Yes	Yes	15 minutes	Yes	Yes	Co ndomise	Go to clinic	Go to clinic	Definitely use it	Home	Likely	Time saving, Convinient	None
Never been tested	Yes	Yes	Yes	20 minutes	Yes	Yes	Condomise	Go to clinic	Re-test	Definitely use it	Home	Likely	Time saving	None
2017-04-01	Yes	Yes	Yes	15 minutes	Yes	Yes	Condomise	Go to the clinic	Go to the clinic	Likely	Home	Likely	Saves time, Easy to use	None
2010	Yes	Yes, pictures helpful	Yes	15 minutes	Yes	Yes	Go to the clinic	Condomise	Re-test	Definitely use it	Home	Definitely recommend it	Easy, Fast, Portable	To use negative or positive or non reactive
2017-03-01	Yes	Yes	Yes	15 minutes	Yes	Yes	Condomise	Go to the clinic	Go to the clinic	Likely	Home	Definitely recommend it	Saves time, Easy to use	None
2016-03-01	Yes	Yes	Yes	15 minutes	Yes	Yes	Condomise	Go to clinic	Re-test	Definitely use it	Home	Definitely recommend it	Privacy	None
2017-08-01	Yes	Yes	Yes	15 minutes	Yes	Yes	Condomise	Go to the clinic	Go to the clinic	Definitely use it	Home	Definitely recommend it	Easy to use	None
2015-10-01	Yes	Yes	Yes	15 minutes	Yes	Yes	Condomise	Go to clinic	Go to clinic	Definitely use it	Home	Likely	Convinient, No queues	None
2015-05-01	Yes	Yes, pictures helpful	Yes	15 minutes	Yes	Yes	Go to the clinic	Go to the clinic	Go to the clinic	Definitely use it	Home	Definitely recommend it	Privacy, Easy	None
Never been tested	Yes	Yes	Yes	15 minutes	Yes	Yes	Condomise	Go to the clinic	Go to the clinic	Likely	Home	Likely	Quick, Saves time	None
2016-10-01	Yes	Yes	Yes	15 minutes	Yes	Yes	Condomise	Go to clinic	Re-test	Likely	Home	Likely	Privacy, Convinient	None
Never	Yes	Yes, pictures helpful	Yes	15 minutes	Yes	Yes	Go to the clinic	Go to the clinic	Re-test	Definitely use it	Home	Definitely recommend it	Easy, It motivates	None
2016-12-01	Yes	Yes	Yes	15 minutes	Yes	Yes	Condomise	Go to the clinic	Go to the clinic	Likely	Home	Likely	Easy to use	None
2017-06-01	Yes	Yes, pictures helpful	Yes	15 minutes	Yes	Yes	Go to the clinic	Go to the clinic	Go to the clinic	Definitely use it	Home	Definitely recommend it	Easy, Quick	None
Never tested	Yes	Yes	Yes	15 minutes	Yes	Yes	Condomise	Go to clinic	Re-test	Definitely use it	Home	Definitely recommend it	No queues, Time saving, Privacy	None
2017-02-01	Yes	Yes, pictures helpful	Yes	15 minutes	Yes	Yes	Go to the clinic	Go to the clinic	Re-test	Definitely use it	Home	Definitely recommend it	Confidential,Quick,Easy	None
Never	Yes	Yes, pictures helpful	Yes	15 minutes	Yes	Yes	Go to the clinic	Go to the clinic	Re-test	Definitely use it	Home	Definitely recommend it	Privacy,Confidential	To reduce instruction because they are too much steps on the paper
2016	Yes	Yes	Yes	15 minutes	Yes	Yes	Condomise	Go to clinic	Go to clinic	Definitely use it	Home	Likely	Time saving	None
Never	Yes	Yes, Pictures very helpful	Yes	15 Minutes	Yes	Yes	Go to the clinic	Go to the clinic	Re-test	Unsure	Clinic	Likely	Privacy,Easy	None
Never tested	Yes	Yes	Yes	15 minutes	Yes	Yes	Condomise	Go to clinic	Re-test	Definitely use it	Home	Likely	Convinient	None
2016	Yes	Yes, pictures helpful	Yes	15 minutes	Yes	No,Missed the faint positive	Go to the clinic	Go to the clinic	Re-test	Definitely use it	Home	Definitely recommend it	Confidential, Easy	None
Never tested	Yes	Yes	Yes	15 minutes	Yes	Yes	Condomise	Go to clinic	Re-test	Definitely use it	Home	Definitely recommend it	No queues, Time saving	None
2016-11-01	Yes	Yes	Yes	15-20 minutes	Yes	Yes	Condomise	Go to clinic	Go to clinic	Definitely use it	Home	Likely	Easy to use,Time saving	None
2013-11-01	Yes	Yes	Yes	15 minutes	Yes	Yes	Condomise	Go to clinic	Re-test	Definitely use it	Home	Definitely recommend it	Time saving	None
2016-04-01	Yes	Yes, pictures helpful	Yes	15 minutes	Yes	Yes	Go to the clinic	Go to the clinic	Re-test	Definitely use it	Home	Definitely recommend it	Privacy, Easy	None
2016-06-01	Yes	Yes	Yes	15 minutes	Yes	Yes	Condomise	Go to clinic	Re-test	Definitely use it	Home	Definitely recommend it	Easy to use, Time saving	None
2017-04-01	Yes	Yes	Yes	15 minutes	Yes	Yes	Condomise	Go to clinic	Go to clinic	Definitely use it	Home	Likely	Easy to use, Time saving	None
2017-08-01	Yes	Yes, pictures helpful	Yes	15 minutes	Yes	Yes	Go to the clinic	Go to the clinic	Re-test	Definitely use it	Home	Definitely recommend it	Privacy, Quick	None
2017-01-01	Yes	Yes	Yes	15 minutes	Yes	Yes	Condomise	Go to clinic	Re-test	Definitely use it	Home	Likely	Time saving, No queuing	None
2017-06-01	Yes	Yes, pictures very helpful	Yes	15 minutes	Yes	Yes	Test in 3 months	Go to the clinic	Re-test	Definitely use it	Home	Definitely recommend it	Easy, Quick, Privacy	None
2017-08-01	Yes	Yes, pictures helpful	Yes	15 minutes	Yes	Yes	Go to the clinic	Go to the clinic	Re-test	Definitely use it	Home	Definitely recommend it	Privacy, Easy	None
never tested	Yes	Yes	Yes	15 minutes	Yes	Yes	Condomise	Go to clinic	Go to clinic	Definitely use it	Home	Definitely recommend it	Time saving,Convinient	None
2017-06-01	Yes	Yes, pictures helpful	Yes	15 minutes	Yes	Yes	Go to the clinic	Go to the clinic	Go to the clinic	Definitely use it	Home	Definitely recommend it	Time management,Quick	None
2017-01-01	Yes	Yes	Yes	15 minutes	Yes	Yes	Condomise	Go to clinic	Go to clinic	Definitely use it	Home	Definitely recommend it	Privacy, Easy to use,Time saving	Pricking self
Never	Yes	Yes, pictures helpful	Yes	15 minutes	Yes	Yes	Go to the clinic	Go to the clinic	Go to the clinic	Definitely use it	Home	Definitely recommend it	Privacy	None
Never	Yes	Yes, pictures very helpful	Yes	15 minutes	Yes	Yes	Go to the clinic	Go to the clinic	Re-test	Definitely use it	Home	Definitely recommend it	Privacy,Confidential	None
2017	Yes	Yes, pictures very helpful	Yes	15 minutes	No,nervous	No,Missed faint positive	Go to the clinic	Go to the clinic	Re-test	Definitely use it	Home	Definitely recommend it	Easy, Quick	None
2016	Yes	Yes	Yes	20 minutes	Yes	Yes	Condomise	Go to clinic	Re-test	Definitely use it	Home	Likely	Privacy	None
2009	Yes	Yes	Yes	15 minutes	Yes	Yes	Condomise	Go to the clinic	Go to the clinic	Likely	Clinic	Likely	Saves time	None
2016-11-01	Yes	Yes, pictures helped	Yes	15 minutes	Yes	Yes	Condomise	Go to the clinic	Go to the clinic	Likely	Home	Likely	Easy to use	None
2009	Yes	Yes	Yes	15 minutes	Yes	Yes	Condomise	Go to the clinic	Go to the clinic	Likely	Home	Likely	Easy to use	None
2016	Yes	Yes	Yes	15 minutes	Yes	Yes	Condomise	Go to clinic	Go to clinic	Definitely use it	Home	Likely	Time saving, Privacy	None
2014	Yes	Yes	Yes	15 minutes	Yes	Yes	Condomise	Go to clinic	Go to clinic	Definitely use it	Home	Likely	Privacy, Convinient	None
2016-01-01	Yes	Yes	Yes	15 minutes	Yes	Yes	Condomise	Go to the clinic	Go to the clinic	Likely	Clinic	Likely	Fast	None
2015	Yes	Yes	Yes	15 minutes	Yes	Yes	Condomise	Go to the clinic	Go to the clinic	Likely	Clinic	Likely	Easy to use	None
Never been tested	Yes	Yes	Yes	15 minutes	Yes	Yes	Condomise	Go to the clinic	Go to the clinic	Likely	Clinic	Likely	Easy to use, Fast	None
Never tested	Yes	Yes	Yes	20 minutes	Yes	Yes	Condomise	Go to clinic	Re-test	Likely	Home	Likely	Easy to use, Convinient	None
2017-01-01	Yes	Yes	Yes	15 minutes	Yes	Yes	Condomise	Go to clinic	Go to clinic	Definitely use it	Home	Likely	Time saving	None
2017-03-01	Yes	Yes	Yes	15 minutes	Yes	Yes	Condomise	Go to the clinic	Go to the clinic	Likely	Clinic	Likely	Easy to use	None
2014	No,Does not understand English well	No, Could not understand them	No,Could not understand the instructions	Don't know	No,I was nervous	No,Did not understand all the results	Abstain	Go to clinic	Go to clinic	Unsure	Clinic	Definitely recommend it	None	None
2017-07-01	Yes	Yes	Yes	15 minutes	Yes	Yes	Condomise	Go to the clinic	Go to the clinic	Likely	Home	Likely	Easy to use	None
2017-01-01	Yes	Yes	Yes	15 minutes	Yes	Yes	Condomise	Go to clinic	Go to clinic	Definitely use it	Home	Definitely recommend it	Privacy, Time saving	None
Never test before	Yes	Yes	Yes	15 minutes	Yes	Yes	Condomise	Go to clinic	Re-test	Definitely use it	Home	Likely	Privacy, Easy to use	None
Never tested	Yes	Yes	Yes	20 minutes	Yes	Yes	Condomise	Go to clinic	Go to clinic	Definitely use it	Home	Definitely recommend it	Easy to use, Privacy	None
Never been tested	Yes	Yes,Pictures were helpful	Yes	15 minutes	Yes	Yes	Condomise	Go to the clinic	Go to the clinic	Likely	Clinic	Likely	Easy to use	None
2016	Yes	Yes	Yes	15 minutes	Yes	Yes	Condomise	Go to the clinic	Go to the clinic	Likely	Clinic	Likely	Easy to use	None
Never tested	Yes	Yes	Yes	15 minutes	Yes	Yes	Condomise	Go to clinic	Go to clinic	Definitely use it	Clinic	Likely	Easy to use	None
2017-02-01	Yes	Yes	Yes	15 minutes	Yes	Yes	Condomise	Go to the clinic	Go to the clinic	Likely	Home	Likely	Easy to use	None
2017-02-01	Yes	Yes	Yes	15 minutes	Yes	Yes	Condomise	Go to clinic	Re-test	Definitely use it	Home	Likely	No queuing	None
2006	Yes	Yes, pictures helpful	Yes	15 minutes	Yes	No, missed faint positive	Go to the clinic	Go to the clinic	Go to the clinic	Likely	Home	Unsure	Easy	None
Never tested	Yes	Yes	Yes	20 minutes	Yes	Yes	Condomise	Go to clinic	Go to clinic	Definitely use it	Home	Likely	No queuing,Time saving	None
2017-08-01	Yes	Yes	Yes	15 minutes	Yes	Yes	Condomise	Go to the clinic	Go to the clinic	Likely	Clinic	Likely	Fast, Easy to use	None
2017-01-01	Yes	Yes, pictures helpful	Yes	20 minutes	Yes	No,Missed faint positive	Go to the clinic	Condomise	Re-test	Definitely use it	Home	Definitely recommend it	Privacy, Confidential	None
2016	Yes	Yes	Yes	15 minutes	Yes	Yes	Condomise	Go to the clinic	Go to the clinic	Definitely use it	Home	Definitely recommend it	Easy to use	None
Never been tested	Yes	Yes, Pictures were helpful	Yes	15 minutes	Yes	Participant could not intrepret faint positive correctly	Condomise	Go to the clinic	Go to clinic	Likely	Home	Likely	Quick	None
2004	Yes	Yes	Yes	15 minutes	Yes	Yes	Condomise	Go to clinic	Go to clinic	Likely	Clinic	Likely	Time saving	None
2017-02-01	Yes	Yes	Yes	15 minutes	Yes	Yes	Condomise	Go to the clinic	Go to the clinic	Likely	Home	Likely	Easy to use	None
2009	Yes	Yes, pictures helpful	Yes	15 minutes	Yes	No,Missed faint positive	Go to the clinic	Condomise	Go to the clinic	Unlikely	Clinic	Likely	Easy, Painfree	None
2013	Yes	Yes	Yes	15 minutes	Yes	Yes	Condomise	Go to clinic	Go to clinic	Likely	Home	Definitely recommend it	Time saving, Convinient	None
2016-12-01	Yes	Yes, pictures helpful	Yes	15 minutes	Yes	Yes	Go to the clinic	Go to the clinic	Go to the clinic	Definitely use it	Home	Definitely recommend it	Easy, Quick	None
2017-02-01	Yes	Yes	Yes	15 minutes	Yes	Yes	Condomise	Go to the clinic	Go to the clinic	Likely	Clinic	Likely	Easy to use, Fast	None
2014	Yes	Yes	Yes	15 minutes	Yes	Yes	Condomise	Go to clinic	Go to clinic	Definitely use it	Home	Definitely recommend it	Convienient,Easy to use	None
Never	Yes	Yes, pictures helpful	Yes	15 minutes	Yes	No,Missed faint positive	Go to the clinic	Go to the clinic	Re-test	Definitely use it	Home	Definitely recommend it	Easy, Privacy	None
2016	Yes	Yes	Yes	15 minutes	Yes	Yes	Condomise	Go to the clinic	Go to the clinic	Likely	Home	Unsure	Quick, Easy	None
2016	Yes	Yes	Yes	15 minutes	Yes	Yes	Condomise	Go to clinic	Go to clinic	Definitely use it	Home	Definitely recommend it	Convinient	None
2016-11-01	Yes	Yes, pictures helpful	Yes	15 minutes	Yes	No,Missed faint positive	Go to the clinic	Condomise	Re-test	Definitely use it	Home	Definitely recommend it	Easy, Quick	None
Never been tested	Yes	Yes	Yes	15 minutes	Yes	Yes	Condomise	Go to the clinic	Go to the clinic	Likely	Home	Likely	Quick, Easy	None
2017-01-01	Yes	Yes	Yes	15 minutes	Yes	Yes	Condomise	Go to clinic	Go to clinic	Definitely use it	Home	Likely	Easy to use	None
2017-07-01	Yes	Yes, pictures helpful	Yes	15 minutes	Yes	No,Missed faint positive	Go to the clinic	Go to the clinic	Re-test	Definitely use it	Home	Definitely recommend it	Easy, Quick	None
2017-05-01	Yes	Yes	Yes	15 minutes	Yes	Yes	Condomise	Go to clinic	Go to clinic	Definitely use it	Home	Definitely recommend it	Convinient, Time saving	None
2017-10-01	Yes	Yes, pictures very helpful	Yes	15 minutes	Yes	No,Missed faint positive	Go to the clinic	Go to the clinic	Go to the clinic	Definitely use it	Home	Definitely recommend it	privacy, Easy	None
2016-02-01	Yes	Yes	Yes	15 minutes	Yes	Yes	Condomise	Go to clinic	Go to clinic	Likely	Home	Likely	Convinient	Add Audio visuals
Never	Yes	Yes, pictures helpful	Yes	15 minutes	Yes	No,Missed the faint positive result	Go to the clinic	Go to the clinic	Re-test	Definitely use it	Home	Definitely recommend it	Easy, Quick	None
2017-06-01	Yes	Yes	Yes	15 minutes	Yes	Yes	Condomise	Go to the clinic	Go to the clinic	Likely	Home	Likely	Easy	None
2016-06-01	Yes	Yes	Yes	15 minutes	Yes	Yes	Condomise	Go to clinic	Go to clinic	Definitely use it	Home	Likely	Easy to use,Convinient	None
2013	Yes	Yes, Pictures very helpful	Yes	15 minutes	Yes	No,Missed faint positive	Go to the clinic	Go to the clinic	Go to the clinic	Definitely use it	Home	Definitely recommend it	Privacy,Confidential	None
2017-05-01	Yes	Yes	Yes	15 minutes	Yes	Yes	Condomise	Go to the clinic	Go to the clinic	Likely	Clinic	Likely	Easy	None
2017-02-01	Yes	Yes	Yes	15 minutes	Yes	yes	Condomise	Go to the clinic	Go to the clinic	Likely	Home	Likely	Easy to use, Quick	None
2012-06-01	Yes	Yes	Yes	15 minutes	Yes	yes	Condomise	Go to clinic	Go to clinic	Definitely use it	Home	Likely	No queuing at clinic	None
2006	Yes	Yes, pictures helpful despite missed steps.	Yes	15 minutes	No, nervous	No,Missed faint positive	Go to the clinic	Go to the clinic	Go to the clinic	Definitely use it	Clinic	Likely	Quick	None
2014	Yes	Yes	Yes	15 minutes	Yes	Yes	Condomise	Go to clinic	Go to clinic	Definitely use it	Home	Likely	Easy to use	Pricking self
2017-06-01	Yes	Yes	Yes	15 minutes	Yes	yes	Condomise	Go to the clinic	Go to the clinic	Likely	Clinic	Likely	Quick	None
2015	Yes	Yes, Pictures very helpful	Yes	15 minutes	Yes	Yes	Go to the clinic	Go to the clinic	Re-test	Definitely use it	Home	Definitely recommend it	Easy, convinient	None
2016-11-01	Yes	Yes	Yes	15 minutes	Yes	Yes	Condomise	Go to the clinic	Go to the clinic	Likely	Clinic	Likely	Fast	None
2016-08-01	Yes	Yes	Yes	15 minutes	Yes	Yes	Condomise	Go to clinic	Go to clinic	Likely	Home	Likely	Convinient, Time saving	Pricking self
Never been tested	Yes	Yes	Yes	15 minutes	Yes	Yes	Condomise	Go to the clinic	Go to the clinic	Likely	Clinic	Likely	Easy to use	None
2015	Yes	Yes	Yes	15 minutes	Yes	Yes	Condomise	Go to clinic	Go to clinic	Definitely use it	Home	Definitely recommend it	Easy to use	None
2017-07-01	Yes	Yes, pictures helpful	Yes	15 minutes	Yes	No,Missed faint positive	Go to the clinic	Go to the clinic	Go to the clinic	Definitely use it	Home	Definitely recommend it	Easy, Privacy	None
2017-03-01	Yes	Yes, pictures helpful	Yes	15 minutes	Yes	Yes	Go to the clinic	Go to the clinic	Go to the clinic	Unsure	Clinic	Likely	Easy, Privacy, Confidential	None
2017-07-01	Yes	Yes	Yes	15 minutes	Yes	Yes	Condomise	Go to the clinic	Go to the clinic	Likely	Clinic	Likely	Easy to use	None
2017-04-01	Yes	Yes	Yes	15 minutes	Yes	Yes	Condomise	Go to clinic	Go to clinic	Definitely use it	Home	Definitely recommend it	Privacy	None
2017-06-01	Yes	Yes, pictures helpful	Yes	15 minutes	Yes	No,Missed faint positive	Go to the clinic	Go to the clinic	Go to the clinic	Definitely use it	Home	Definitely recommend it	Privacy, Confidential, Easy	None
Never tested	Yes	Yes	Yes	15 minutes	Yes	Yes	Condomise	Go to clinic	Go to clinic	Definitely use it	Home	Likely	Easy to use, Privacy	None
2017-03-01	Yes	Yes	Yes	15 minutes	Yes	Yes	Condomise	Go to the clinic	Go to the clinic	Likely	Clinic	Likely	Easy, Quick, Saves time	None
2016-01-01	Yes	Yes	Yes	15 minutes	Yes	Yes	Condomise	Go to the clinic	Go to the clinic	Likely	Clinic	Likely	Easy to use, Fast	None
2017-05-01	Yes	Yes, pictures helpful	Yes	15 minutes	Yes	Yes	Go to the clinic	Go to the clinic	Re-test	Definitely use it	Home	Definitely recommend it	Easy, Quick	None
2017-05-01	Yes	Yes	Yes	15 minutes	Yes	Yes	Condomise	Go to clinic	Go to clinic	Definitely use it	Home	Definitely recommend it	Privacy	None
Never	Yes	Yes, pictures helpful	Yes	15 minutes	Yes	No,Missed faint positive	Go to the clinic	Condomise	Go to the clinic	Definitely use it	Home	Definitely recommend it	Privacy, Easy	None
Never been tested	Yes	Yes	Yes	15 minutes	Yes	Yes	Condomise	Go to the clinic	Go to the clinic	Likely	Clinic	Likely	Easy to use, Fast	None
2017-04-01	Yes	Yes	Yes	15 minutes	Yes	Yes	Condomise	Go to clinic	Go to clinic	Definitely use it	Home	Likely	Easy to use	None
2010	Yes	Yes, pictures helpful despite not following the order of steps.	Yes	15 minutes	Yes	No,Missed faint positive	Go to the clinic	Go to the clinic	Re-test	Definitely use it	Home	Definitely recommend it	Quick, Easy	None
2017-05-01	Yes	Yes	Yes	15 minutes	Yes	Yes	Condomise	Go to the clinic	Go to the clinic	Likely	Home	Likely	Easy to use	None
2016	Yes	Yes	Yes	5 minutes	Yes	No, it was hard to compare with the diagrams	Abstain	Go to clinic	Go to clinic	Likely	Clinic	Likely	No queuing	None
2016	Yes	Yes	Yes	15 minutes	Yes	Yes	Condomise	Go to clinic	Go to clinic	Likely	Home	Definitely recommend it	Time saving, Privacy	None
2017-07-01	Yes	Yes	Yes	15 minutes	Yes	Yes	Condomise	Go to the clinic	Go to the clinic	Likely	Clinic	Likely	Fast, Easy to use	None
2017	Yes	Yes, pictures helpful	Yes	15 minutes	Yes	Yes	Go to the clinic	Go to the clinic	Go to the clinic	Definitely use it	Home	Definitely recommend it	Easy, Quick	None
2017-01-01	Yes	Yes	Yes	20 minutes	Yes	Yes	Condomise	Go to clinic	Go to clinic	Definitely use it	Home	Definitely recommend it	Privacy	None
2017-08-01	Yes	Yes	Yes	15 Minutes	Yes	Yes	Condomise	Go to the clinic	Go to the clinic	Likely	Home	Definitely recommend it	Fast, Easy	None
2016-12-01	Yes	Yes	Yes	15 minutes	Yes	Yes	Condomise	Go to the clinic	Go to the clinic	Likely	Home	Likely	easy to use, fast	None
Never tested	Yes	No,Instructions are in English should be in Zulu	No,Instructions were hard to understand	10 minutes	No,I was not sure of what to do	No,it was to understand	Abstain	Go to clinic	Go to clinic	Unsure	Clinic	Unlikely	None	None
2016	Yes	Yes	Yes	15 minutes	Yes	Yes	Condomise	Go to the clinic	Go to the clinic	Likely	Home	Likely	Easy to use	None
Never been tested	Yes	Yes	Yes	15 minutes	Yes	Yes	Condomise	Go to the clinic	Go to the clinic	Likely	Clinic	Likely	Fast, Easy	None
2016-02-01	Yes	Yes	Yes	15 minutes	Yes	Yes	Abstain	Go to clinic	Re-test	Definitely use it	Home	Definitely recommend it	Easy to use	None
Never been tested	Yes	Yes	Yes	15 minutes	Yes	Yes	Condomise	Go to the clinic	Go to the clinic	Likely	Home	Likely	easy to use	None
Never tested	Yes	No, picture 13a and 13b were hard	Yes	15-20 minutes	No, Its my first time to do this	Yes	Condomise	Go to clinic	Re-test	Definitely use it	Home	Likely	Privacy, Easy to use	Pricking self
Never been tested	No,Participant did not open the guidelines	No	Participant does not understand english, he did not know what to do with device in hand	15 minutes	Participant doesn’t understand english	Participant failed to interpret mock results as he did not know what he was asked to do	Go to clinic	Go to clinic	Go to the clinic	Likely	Home	Likely	He does not understand english	He does not understand english
2014	Yes	Yes	Yes	15 minutes	Yes	Yes	Abstain	Go to clinic	Go to clinic	Definitely use it	Home	Likely	Privacy, Easy to use	None
2014	Yes	Yes	Yes	15 minutes	Yes	Yes	Condomise	Go to the clinic	Go to the clinic	Likely	Home	Likely	Easy to use	None
2017-01-01	Yes	Yes	Yes	15 minutes	Yes	Yes	Condomise	Go to clinic	Go to clinic	Likely	Home	Likely	privacy	None
2016-02-01	Yes	Yes	Yes	15 minutes	Yes	Yes	Condomise	Go to clinic	Go to clinic	Likely	Home	Likely	Easy to use	None
Never been tested	Yes	Yes	Yes	15 minutes	Yes	Yes	Condomise	Go to the clinic	Go to the clinic	Likely	Clinic	Likely	Fast	None
2015	Yes	Yes	Yes	15 minutes	Yes	Yes	Condomise	Go to clinic	Go to clinic	Definitely use it	Home	Likely	Privacy	None
never tested	Yes	Yes	Yes	20 minutes	Yes	Yes	Condomise	Go to clinic	Go to clinic	Definitely use it	Home	Likely	Privacy, Time saving	None
2015	Yes	Yes, Pictures very helpful because he could not really read english,so was using pictures	Yes	15 minutes	Yes	No,Missed faint positive	Go to the clinic	Go to the clinic	Go to the clinic	Definitely use it	Home	Definitely recommend it	Easy, Privacy	None
2012	Yes	Yes	Yes	20 minutes	Yes	Yes	Condomise	Go to clinic	Go to clinic	Likely	Home	Likely	Privacy, Time saving	None
2017-03-01	Yes	Yes	Yes	15 minutes	Yes	Yes	Condomise	Go to the clinic	Go to the clinic	Likely	Home	Likely	Easy	None
2015	Yes	Yes	Yes	15 minutes	Yes	Yes	Condomise	Go to clinic	Re-test	Definitely use it	Home	Definitely recommend it	No queuing at clinic	None
2016	Yes	Yes	Yes	15 minutes	Yes	No,I did not understand the instruction well	Abstain	Go to clinic	Go to clinic	Likely	Home	Likely	Time saving	None
2017-03-01	Yes	Yes,Pictury very helpful	Yes	15 minutes	Yes	Yes	Go to the clinic	Go to the clinic	Go to the clinic	Definitely use it	Home	Definitely recommend it	Easy	None
2016	Yes	Yes	Yes	15 minutes	Yes	Yes	Condomise	Go to the clinic	Go to the clinic	Likely	Home	Likely	Easy to use	None
2016	Yes	Yes	Yes	15 minutes	Yes	Yes	Condomise	Go to the clinic	Go to the clinic	Likely	Home	Likely	Easy to use	None
Never	Yes	Yes, pictures helpful	Yes	15 minutes	No, Nervous	No,Missed faint positive	Go to the clinic	Go to the clinic	Go to the clinic	Definitely use it	Home	Definitely recommend it	Easy	None
2016-03-01	Yes	Yes	Yes	15 minutes	Yes	Yes	Condomise	Go to clinic	Re-test	Definitely use it	Home	Likely	Privacy	Pricking self
Never been tested	Yes	Yes	Yes	15 minutes	Yes	Yes	Condomise	Go to the clinic	Go to the clinic	Likely	Clinic	Likely	Fast, Easy	None
2017-02-01	Yes	Yes	Yes	15 minutes	Yes	Yes	Condomise	Go to the clinic	Go to the clinic	Likely	Home	Likely	fast, Easy	None
2016-02-01	Yes	Yes	Yes	15 minutes	Yes	Yes	Condomise	Go to clinic	Go to clinic	Likely	Home	Definitely recommend it	Privacy	None
Never	Yes	Yes, pictures helpful	Yes	15 minutes	Yes	No,Missed faint positive	Go to the clinic	Go to the clinic	Go to the clinic	Definitely use it	Home	Definitely recommend it	privacy, Easy	None
2017-02-01	Yes	Yes	Yes	15 minutes	Yes	Yes	Condomise	Go to the clinic	Go to the clinic	Likely	Clinic	Likely	Fast, Easy to use	None
2013	Yes	Yes	Yes	15 minutes	Yes	Yes	Abstain	Go to clinic	Go to clinic	Definitely use it	Home	Likely	Easy to use	None
2012	Yes	Yes	Yes	15 minutes	Yes	Yes	Condomise	Go to clinic	Go to clinic	Definitely use it	Home	Likely	Privacy	None
Never been tested	Yes	Yes	Yes	15 minutes	Yes	Yes	Condomise	Go to the clinic	Go to the clinic	Likely	Home	Likely	Easy, fast	None
2017-06-01	Yes	Yes	Yes	15 minutes	Yes	Yes	Condomise	Go to clinic	Go to clinic	Definitely use it	Home	Definitely recommend it	Privacy, Convinient	None
2017-03-01	Yes	Yes	Yes	15 minutes	Yes	Yes	Condomise	Go to the clinic	Go to the clinic	Likely	Home	Likely	Easy	None
2017-01-01	Yes	Yes	Yes	15 minutes	Yes	Yes	Abstain	Go to clinic	Go to clinic	Definitely use it	Home	Likely	Convinient	None
2017-06-01	Yes	Yes	Yes	15 minutes	Yes	Yes	Condomise	Go to clinic	Go to clinic	Definitely use it	Home	Definitely recommend it	Privacy, No Queues	None
2017-07-01	Yes	Yes	Yes	15 minutes	Yes	Yes	Condomise	Go to the clinic	Go to the clinic	Likely	Home	Likely	Quick, Easy	None
2017-06-01	Yes	Yes	Yes	15 minutes	Yes	Yes	Condomise	Go to clinic	Go to clinic	Definitely use it	Home	Definitely recommend it	Privacy, Convinient	None
2016	Yes	Yes	Yes	15 minutes	Yes	Yes	Condomise	Go to the clinic	Go to the clinic	Likely	Home	Likely	Easy	None
2017-01-01	Yes	Yes	Yes	15 minutes	Yes	Yes	Condomise	Go to clinic	Re-test	Likely	Home	Definitely recommend it	Easy to use, Privacy	None
2017-02-01	Yes	Yes	Yes	15 minutes	Yes	Yes	Condomise	Go to the clinic	Go to the clinic	Likely	Home	Likely	Easy	None
Never tested	Yes	Yes	Yes	15-20 minutes	Yes	Yes	Condomise	Go to clinic	Go to clinic	Definitely use it	Home	Likely	Privacy, Time saving	None
2015	Yes	Yes	Yes	15 minutes	Yes	Yes	Condomise	Go to the clinic	Go to the clinic	Likely	Clinic	Likely	Easy	None
2016	Yes	Yes	Yes	15 minutes	Yes	Yes	Condomise	Go to clinic	Go to clinic	Definitely use it	Home	Definitely recommend it	Privacy,Convinient	None
2005	Yes	Yes	Yes	15 minutes	Yes	Yes	Condomise	Go to the clinic	Go to the clinic	Likely	Clinic	Likely	Fast, Easy	None
2016	Yes	Yes	Yes	15 minutes	Yes	Yes	Condomise	Go to clinic	Go to clinic	Definitely use it	Home	Definitely recommend it	No queues	None
2008	Yes	Yes	Yes	15 minutes	Yes	Yes	Condomise	Go to the clinic	Go to the clinic	Likely	Clinic	Likely	Easy, Fast	None
