# Supplementary material for: Usability assessment of seven HIV self-test devices conducted with lay-users in Johannesburg, South Africa
Source: PLoS One. 2020 Jan 14;15(1):e0227198. doi: 10.1371/journal.pone.0227198 (PMC6959591; doi:10.1371/journal.pone.0227198)
Supplement: S6 Dataset — (XLSX) [file pone.0227198.s007.xlsx]

## Sheet: PATIENT DETAILS
DATE	DOMINANT HAND	GENDER	AGE BAND	EDUCATION LEVEL	Nationality
2016-10-01	Right	Male	36-45	≥Tech	Zimbabwe	Left
2016-10-01	Right	Male	36-45	≥Gr 8	SA	Right
2016-10-01	Right	Female	36-45	≥Tech	Zimbabwe	Male
2016-10-01	Right	Female	46-55	≥Tech	SA	Female
2016-10-01	Left	Male	26-35	≥Gr 8	SA	18-25
2016-10-01	Right	Female	36-45	≥Tech	Malawi	26-35
2016-10-01	Right	Male	26-35	≥Gr 8	Zimbabwe	36-45
2016-10-01	Right	Female	46-55	≥Gr 8	SA	46-55
2016-10-01	Right	Female	>65	≤Gr 7	SA	56-65
Exclusion					SA	>65
2016-10-01	Right	Male	36-45	≤Gr 7	SA
2016-10-01	Right	Female	36-45	≥Tech	SA
Exclusion					SA
Exclusion					SA
2016-10-01	Left	Male	26-35	≥Gr 8	SA
2016-10-01	Right	Female	18-25	≥Tech	SA
2016-10-01	Right	Male	26-35	≥Gr 8	Zimbabwe
2016-10-01	Right	Male	46-55	≥Gr 8	SA
2016-10-01	Right	Female	46-55	≤Gr 7	SA
2016-10-01	Right	Female	26-35	≥Gr 8	Zimbabwe
2016-10-01	Right	Male	26-35	≥Tech	SA
2016-10-01	Right	Female	26-35	≥Tech	SA
2016-10-01	Right	Female	36-45	≥Gr 8	SA
Exclusion					SA
2016-10-01	Right	Male	46-55	≤Gr 7	SA
2016-10-01	Right	Male	26-35	≥Gr 8	Zimbabwe
2016-10-01	Right	Female	36-45	≥Gr 8	SA
2016-10-01	Right	Female	26-35	≥Gr 8	SA
2016-10-01	Right	Female	26-35	≥Gr 8	Zimbabwe
2016-10-01	Left	Female	18-25	≤Gr 7	SA
2016-10-01	Right	Male	18-25	≥Gr 8	SA
2016-10-01	Right	Male	18-25	≥Gr 8	SA
2016-10-01	Left	Female	36-45	≤Gr 7	SA
2016-10-01	Left	Male	46-55	≥Gr 8	SA
2016-10-01	Right	Male	18-25	≥Tech	SA
2016-10-01	Right	Male	18-25	≥Tech	SA
2016-10-01	Right	Male	18-25	≥Tech	SA
2016-10-01	Left	Male	36-45	≤Gr 7	Zimbabwe
2016-10-01	Right	Male	18-25	≥Tech	SA
2016-10-01	Right	Male	26-35	≥Tech	Zimbabwe
2016-10-01	Right	Female	>65	≤Gr 7	SA
Exclusion					SA
Exclusion					SA
2016-10-01	Right	Female	26-35	≥Tech	Zimbabwe
2016-10-01	Right	Female	26-35	≥Tech	Zimbabwe
2016-10-01	Right	Female	18-25	≥Tech	SA
2016-10-01	Right	Female	56-65	≤Gr 7	SA
2016-10-01	Right	Male	46-55	≥Tech	British
2016-10-01	Right	Male	56-65	≤Gr 7	SA
2016-10-01	Right	Female	46-55	≥Gr 8	SA
2016-10-01	Right	Male	18-25	≥Tech	SA
2016-10-01	Right	Male	18-25	≥Gr 8	SA
2016-10-01	Right	Female	26-35	≥Gr 8	Zimbabwe
2016-10-01	Right	Female	26-35	≥Gr 8	Zimbabwe
2016-10-01	Right	Female	26-35	≥Gr 8	Zimbabwe
2016-10-01	Right	Female	26-35	≥Gr 8	SA
2016-10-01	Right	Female	18-25	≥Gr 8	SA
2016-10-01	Right	Male	18-25	≥Tech	SA
2016-10-01	Right	Female	26-35	≥Gr 8	SA
2016-10-01	Right	Female	18-25	≥Tech	SA
2016-10-01	Right	Male	36-45	≥Gr 8	Zimbabwe
2016-10-01	Right	Male	36-45	≥Gr 8	Zimbabwe
2016-10-01	Right	Male	46-55	≤Gr 7	SA
2016-10-01	Right	Female	18-25	≥Tech	SA
2016-10-01	Right	Female	26-35	≥Gr 8	SA
2016-10-01	Right	Female	26-35	≥Gr 8	SA
2016-10-01	Right	Female	18-25	≥Tech	SA
2016-10-01	Right	Female	18-25	≥Tech	SA
2016-10-01	Right	Female	18-25	≥Gr 8	SA
2016-10-01	Right	Female	18-25	≥Gr 8	SA
2016-10-01	Right	Female	26-35	≤Gr 7	Zimbabwe
2016-10-01	Left	Male	18-25	≥Tech	SA
2016-10-01	Right	Male	36-45	≥Gr 8	SA
2016-10-01	Left	Female	18-25	≥Tech	SA
2016-10-01	Right	Female	18-25	≥Tech	SA
2016-10-01	Right	Female	36-45	≥Gr 8	SA
2016-10-01	Left	Male	18-25	≥Tech	SA
2016-10-01	Right	Female	18-25	≥Tech	SA
2016-10-01	Right	Female	36-45	≥Gr 8	SA
2016-10-01	Left	Male	36-45	≥Gr 8	SA
2016-10-01	Right	Female	18-25	≥Tech	SA
2016-10-01	Right	Female	18-25	≥Tech	SA
2016-10-01	Right	Female	18-25	≥Tech	SA
2016-10-01	Right	Female	18-25	≥Tech	Zambia
2016-10-01	Right	Male	46-55	≤Gr 7	SA
2016-10-01	Right	Male	36-45	≥Gr 8	SA
2016-10-01	Left	Male	36-45	≥Gr 8	SA
2016-10-01	Right	Female	26-35	≥Gr 8	SA
2016-10-01	Right	Male	26-35	≥Gr 8	SA
2016-10-01	Right	Male	18-25	≥Gr 8	Zimbabwe
2016-10-01	Left	Female	18-25	≥Tech	SA
2016-10-01	Right	Male	56-65	≤Gr 7	SA
2016-10-01	Right	Male	36-45	≥Gr 8	SA
2016-10-01	Right	Male	26-35	≤Gr 7	Zimbabwe
2016-10-01	Right	Female	26-35	≥Gr 8	Zimbabwe
2016-10-01	Right	Female	26-35	≥Tech	SA
2016-10-01	Right	Female	18-25	≥Tech	SA
2016-10-01	Right	Female	18-25	≥Tech	SA
2016-10-01	Right	Male	46-55	≤Gr 7	Liberia
2016-10-01	Right	Female	18-25	≥Tech	SA
2016-10-01	Right	Male	26-35	≥Gr 8	SA
2016-10-01	Right	Female	26-35	≤Gr 7	SA
2016-10-01	Left	Female	26-35	≥Gr 8	SA
2016-10-01	Right	Female	26-35	≥Gr 8	SA
2016-10-01	Right	Male	36-45	≥Tech	SA
2016-10-01	Right	Male	46-55	≥Gr 8	SA
2016-10-01	Right	Male	36-45	≥Gr 8	SA
2016-10-01	Right	Male	26-35	≥Tech	SA
2016-10-01	Right	Female	18-25	≥Tech	SA
2016-10-01	Right	Female	18-25	≥Gr 8	SA
2016-10-01	Right	Male	26-35	≥Tech	SA
2016-10-01	Right	Male	26-35	≤Gr 7	SA
2016-10-01	Right	Female	18-25	≥Tech	SA
2016-10-01	Right	Female	26-35	≥Tech	Zimbabwe
2016-10-01	Right	Male	26-35	≥Tech	SA
2016-10-01	Right	Male	36-45	≥Tech	SA
2016-10-01	Right	Male	36-45	≤Gr 7	SA
2016-10-01	Right	Female	26-35	≥Gr 8	SA
2016-10-01	Right	Male	26-35	≥Tech	Zimbabwe
2016-10-01	Right	Female	56-65	≤Gr 7	SA
2016-10-01	Right	Male	26-35	≤Gr 7	Zimbabwe
2016-10-01	Right	Female	26-35	≥Tech	SA
2016-10-01	Right	Male	26-35	≤Gr 7	SA
2016-10-01	Right	Female	46-55	≤Gr 7	SA
2016-10-01	Right	Male	36-45	≤Gr 7	SA
2016-10-01	Right	Male	26-35	≤Gr 7	Zimbabwe
2016-10-01	Right	Male	36-45	≤Gr 7	SA
2016-10-01	Right	Male	18-25	≤Gr 7	SA
2016-10-01	Left	Male	26-35	≤Gr 7	Zimbabwe
2016-10-01	Right	Male	36-45	≥Gr 8	SA
2016-10-01	Right	Male	26-35	≤Gr 7	Zimbabwe
2016-10-01	Right	Male	26-35	≤Gr 7	SA
2016-10-01	Right	Male	26-35	≤Gr 7	Zimbabwe
2016-10-01	Left	Female	18-25	≥Gr 8	Zimbabwe
2016-10-01	Left	Female	26-35	≤Gr 7	Zimbabwe
2016-10-01	Right	Male	56-65	≥Gr 8	SA
2016-10-01	Right	Female	26-35	≥Gr 8	Zimbabwe
2016-10-01	Right	Female	26-35	≥Gr 8	Zimbabwe
2016-10-01	Right	Female	26-35	≥Gr 8	Zimbabwe
2016-11-01	Right	Male	26-35	≤Gr 7	SA
2016-11-01	Right	Male	26-35	≤Gr 7	SA
2016-11-01	Right	Male	46-55	≤Gr 7	SA
2016-11-01	Right	Male	26-35	≤Gr 7	Congo
Exclusion
2016-11-01	Right	Male	26-35	≤Gr 7	SA
2016-11-01	Right	Male	36-45	≤Gr 7	SA
2016-11-01	Right	Male	36-45	≤Gr 7	SA
2016-11-01	Right	Male	36-45	≥Gr 8	SA
2016-11-01	Right	Female	26-35	≥Gr 8	SA
2016-11-01	Right	Male	36-45	≥Gr 8	SA
2016-11-01	Right	Female	36-45	≥Gr 8	Zimbabwe
2016-11-01	Right	Male	26-35	≥Gr 8	Zimbabwe
2016-11-01	Right	Male	18-25	≥Gr 8	Zimbabwe
2016-11-01	Right	Male	26-35	≥Gr 8	SA
2016-11-01	Right	Male	26-35	≥Gr 8	SA
2016-11-01	Right	Male	26-35	≥Gr 8	Zimbabwe
2016-11-01	Right	Female	18-25	≥Gr 8	Zimbabwe
2016-11-01	Right	Male	26-35	≥Tech	Zimbabwe
2016-11-01	Right	Female	26-35	≥Tech	Zimbabwe
2016-11-01	Right	Male	46-55	≤Gr 7	SA
2016-11-01	Right	Female	36-45	≤Gr 7	SA
2016-11-01	Right	Male	18-25	≥Tech	SA
2016-11-01	Right	Male	26-35	≤Gr 7	Zimbabwe
2016-11-01	Right	Male	36-45	≥Tech	SA
2016-11-01	Right	Female	36-45	≤Gr 7	SA
2016-11-01	Right	Female	46-55	≤Gr 7	SA
2016-11-01	Right	Female	18-25	≤Gr 7	Zimbabwe
2016-11-01	Right	Female	26-35	≤Gr 7	Zimbabwe
2016-11-01	Right	Female	18-25	≥Tech	Zimbabwe
2016-11-01	Right	Female	18-25	≥Tech	Zimbabwe
2016-11-01	Right	Female	26-35	≥Tech	Zimbabwe
2016-11-01	Right	Female	46-55	≥Tech	SA
2016-11-01	Right	Male	26-35	≥Tech	Zimbabwe
2016-11-01	Right	Male	26-35	≥Tech	Zimbabwe
2016-11-01	Right	Male	26-35	≥Tech	SA
2016-11-01	Right	Male	26-35	≤Gr 7	Zimbabwe
2016-11-01	Right	Male	26-35	≤Gr 7	SA
Exclusion
2016-11-01	Right	Male	26-35	≥Tech	SA
2016-11-01	Right	Female	46-55	≥Tech	Zimbabwe
2016-11-01	Right	Female	26-35	≥Tech	Zimbabwe
2016-11-01	Right	Male	18-25	≥Tech	SA
2016-11-01	Right	Female	18-25	≥Tech	SA
2016-11-01	Right	Female	18-25	≥Tech	SA
2016-11-01	Right	Female	36-45	≤Gr 7	Zimbabwe
2016-11-01	Right	Female	18-25	≥Tech	SA
2016-11-01	Right	Male	36-45	≤Gr 7	SA
2016-11-01	Right	Male	18-25	≤Gr 7	SA
2016-11-01	Right	Male	26-35	≤Gr 7	SA
2016-11-01	Right	Female	46-55	≤Gr 7	SA
2016-11-01	Right	Female	26-35	≤Gr 7	SA
2016-11-01	Right	Female	26-35	≤Gr 7	SA
Exclusion
2016-11-01	Right	Female	36-45	≤Gr 7	SA
2016-11-01	Right	Male	46-55	≤Gr 7	SA
2016-11-01	Right	Male	26-35	≤Gr 7	Zimbabwe
2016-11-01	Right	Male	18-25	≥Tech	SA
2016-11-01	Right	Male	18-25	≤Gr 7	Zimbabwe
2016-11-01	Left	Male	26-35	≥Gr 8	Zimbabwe
2016-11-01	Right	Female	46-55	≥Tech	SA
2016-11-01	Right	Male	36-45	≤Gr 7	SA
2016-11-01	Right	Female	46-55	≤Gr 7	SA
2016-11-01	Right	Female	26-35	≤Gr 7	Zimbabwe
2016-11-01	Right	Female	18-25	≥Gr 8	SA
2016-11-01	Right	Male	36-45	≥Gr 8	SA
2016-11-01	Left	Male	26-35	≤Gr 7	Zimbabwe
2016-11-01	Right	Male	18-25	≤Gr 7	SA
2016-11-01	Right	Male	18-25	≤Gr 7	SA
2016-11-01	Right	Male	36-45	≤Gr 7	Zimbabwe

## Sheet: SECTION A
1. Did the study participant read/use the information sheet?	If yes, was the IFU read before the test?	Was it referred to during the test process?	Comments	2. Was it difficult for the study participant to remove the test device from the pouch?	Comments	3. Was the study participant able to remove the cap of Bottle 1?	Comments	4. Did the study participant twist the tip of the lancet off?	Comments	5. Did the study participant rub his/her finger correctly (up and down/vertical motion)?	Comments	6. Was the study participant able to lance his/her finger correctly?	Comments	7. Was the study participant able to form a blood droplet?	Comments	8. Was the study participant able to get the blood droplet to fall into Bottle 1?	Comments	9. Was the study participant able to twist the cap onto Bottle 1?	Comments	10. Did the study participant shake Bottle 1, 4 times?	Comments	11. Did the study participant pour the liquid from Bottle 1 into device and wait until liquid disappeared?	Comments	12. Did the study participant shake Bottle 2, 4 times?	Comments	13. Did the study participant pour the liquid from Bottle 2 into device and wait until liquid disappeared?	Comments	14. Did the study participant shake Bottle 3, 4 times?	Comments	15. Did the study participant pour the liquid from Bottle 3 into device and wait until liquid disappeared?	Comments	16. Did the participant quit the process at any point?	Comments	17. Did the participant continue the process despite a missed or incorrect step?	Comments	Any other observer comments:	Start Time	End Time
Yes	Yes	Yes	N/A	No	But the tear was too small for him to open nicely he used teeth	Yes	N/A	Yes	N/A	Yes	N/A	Yes	N/A	Yes	N/A	Yes	Used bandage at the end of the whole process	Yes	N/A	Yes	N/A	Yes	N/A	Yes	N/A	Yes	N/A	Yes	N/A	Yes	N/A	No	N/A	Yes	N/A	N/A	11:03:00	11:17:00
Yes	Yes	Yes	N/A	No	N/A	Yes	N/A	Yes	N/A	Yes	N/A	Yes	N/A	Yes	N/A	Yes	Plaster was used	Yes	N/A	Yes	N/A	Yes	N/A	Yes	N/A	Yes	N/A	Yes	N/A	Yes	N/A	No	N/A	Yes	N/A	N/A	11:11:00	11:24:00
Yes	Yes	Yes	N/A	No	N/A	Yes	N/A	Yes	N/A	Yes	N/A	Yes	N/A	Yes	N/A	Yes	Used bandage at the end of the whole process	Yes	N/A	Yes	N/A	Yes	N/A	Yes	N/A	Yes	N/A	Yes	N/A	Yes	N/A	No	N/A	Yes	N/A	N/A	11:37:00	11:40:00
Yes	Yes	Yes	N/A	No	N/A	Yes	N/A	Yes	N/A	Yes	N/A	Yes	Participant attempted to prick using the tip and tried to re-cap and popped the needle, only after intervention that pricking was done	Yes	N/A	Yes	Participant was bleeding a lot hence used a tissue to cover the blood not the blaster	Yes	N/A	Yes	N/A	Yes	N/A	Yes	N/A	Yes	N/A	Yes	N/A	Yes	N/A	No	N/A	Yes	N/A	N/A	11:40:00	11:47:00
Yes	Yes	Yes	N/A	No	Use teeth the point it too small	Yes	N/A	Yes	N/A	Yes	N/A	Yes	N/A	No	There was little blood despite all the rubing	No	Blood too little, did not use the bandage	Yes	N/A	Yes	N/A	Yes	N/A	Yes	N/A	Yes	N/A	Yes	N/A	Yes	N/A	No	N/A	Yes	N/A	N/A	11:53:00	11:59:00
Yes	Yes	Yes	N/A	No	N/A	Yes	N/A	Yes	N/A	Yes	N/A	Yes	N/A	Yes	N/A	Yes	Plaster was used	Yes	N/A	Yes	N/A	Yes	N/A	Yes	N/A	Yes	N/A	Yes	N/A	Yes	N/A	No	N/A	Yes	N/A	N/A	12:00:00	12:06:00
Yes	Yes	Yes	N/A	No	N/A	Yes	N/A	Yes	N/A	Yes	N/A	Yes	N/A	Yes	N/A	No	Participant had to swab the blood into the bottle using the opening of the botlle, no plaster	Yes	N/A	Yes	N/A	Yes	N/A	Yes	N/A	Yes	N/A	Yes	N/A	Yes	N/A	No	N/A	Yes	N/A	N/A	12:30:00	12:37:00
Yes	Yes	Yes	N/A	No	N/A	Yes	N/A	Yes	N/A	Yes	N/A	Yes	N/A	Yes	N/A	Yes	Participant did not put plaster on pricked finger	Yes	N/A	Yes	N/A	Yes	N/A	Yes	N/A	Yes	N/A	Yes	N/A	Yes	N/A	No	N/A	Yes	N/A	N/A	14:02:00	14:10:00
Yes	Yes	Yes	N/A	No	N/A	Yes	N/A	Yes	N/A	Yes	N/A	Yes	N/A	Yes	N/A	Yes	Did not use bandage, use her dress instead	Yes	N/A	Yes	N/A	Yes	N/A	Yes	N/A	Yes	N/A	Yes	N/A	Yes	N/A	No	N/A	Yes	N/A	N/A	14:05:00	14:20:00
Exclusion	Exclusion	Exclusion	Exclusion	Exclusion	Exclusion	Exclusion	Exclusion	Exclusion	Exclusion	Exclusion	Exclusion	Exclusion	Exclusion	Exclusion	Exclusion	Exclusion	Exclusion	Exclusion	Exclusion	Exclusion	Exclusion	Exclusion	Exclusion	Exclusion	Exclusion	Exclusion	Exclusion	Exclusion	Exclusion	Exclusion	Exclusion	Exclusion	Exclusion	Exclusion	Exclusion	Exclusion	Exclusion	Exclusion
Yes	Yes	Yes	N/A	No	N/A	Yes	N/A	Yes	N/A	Yes	N/A	Yes	N/A	No	Participant did not squueze the finger enough to form a droplet of blood	No	Participant used the bottle neck to wipe the blood into the bottle did not use the the plaster	Yes	N/A	Yes	N/A	Yes	N/A	Yes	N/A	Yes	N/A	Yes	N/A	Yes	N/A	No	N/A	Yes	N/A	N/A	09:55:00	10:03:00
Yes	Yes	Yes	N/A	No	Though the tear point is small	Yes	N/A	Yes	N/A	Yes	N/A	Yes	N/A	Yes	N/A	Yes	Used bandage after the whole process	Yes	N/A	Yes	N/A	Yes	N/A	Yes	N/A	Yes	N/A	Yes	N/A	Yes	N/A	No	N/A	Yes	N/A	N/A	09:56:00	10:04:00
Exclusion	Exclusion	Exclusion	Exclusion	Exclusion	Exclusion	Exclusion	Exclusion	Exclusion	Exclusion	Exclusion	Exclusion	Exclusion	Exclusion	Exclusion	Exclusion	Exclusion	Exclusion	Exclusion	Exclusion	Exclusion	Exclusion	Exclusion	Exclusion	Exclusion	Exclusion	Exclusion	Exclusion	Exclusion	Exclusion	Exclusion	Exclusion	Exclusion	Exclusion	Exclusion	Exclusion	Exclusion	Exclusion	Exclusion
Exclusion	Exclusion	Exclusion	Exclusion	Exclusion	Exclusion	Exclusion	Exclusion	Exclusion	Exclusion	Exclusion	Exclusion	Exclusion	Exclusion	Exclusion	Exclusion	Exclusion	Exclusion	Exclusion	Exclusion	Exclusion	Exclusion	Exclusion	Exclusion	Exclusion	Exclusion	Exclusion	Exclusion	Exclusion	Exclusion	Exclusion	Exclusion	Exclusion	Exclusion	Exclusion	Exclusion	Exclusion	Exclusion	Exclusion
Yes	Yes	Yes	N/A	No	Used teeth	Yes	N/A	Yes	N/A	Yes	N/A	Yes	N/A	Yes	N/A	No	Participant smeared it in or participant did the don’t on the IFU, used the bandage	Yes	N/A	Yes	N/A	Yes	N/A	Yes	N/A	Yes	N/A	Yes	N/A	Yes	N/A	No	N/A	Yes	N/A	N/A	10:57:00	11:11:00
Yes	Yes	Yes	N/A	No	N/A	Yes	N/A	Yes	N/A	Yes	N/A	Yes	N/A	Yes	N/A	Yes	Plaster was applied on finger	Yes	N/A	Yes	N/A	Yes	N/A	Yes	N/A	Yes	N/A	Yes	N/A	Yes	N/A	No	N/A	Yes	N/A	N/A	11:21:00	12:32:00
Yes	Yes	Yes	N/A	No	N/A	Yes	N/A	Yes	N/A	Yes	N/A	Yes	N/A	Yes	N/A	Yes	Used bandage after the process	Yes	N/A	Yes	N/A	Yes	N/A	Yes	N/A	Yes	N/A	Yes	N/A	Yes	N/A	No	N/A	Yes	N/A	N/A	12:21:00	12:28:00
Yes	Yes	Yes	N/A	No	N/A	Yes	N/A	Yes	N/A	Yes	N/A	Yes	N/A	No	Participant did not rub the finger to get large drop of blood	No	Participant failed to make a drop of blood	Yes	N/A	Yes	N/A	Yes	N/A	Yes	N/A	Yes	N/A	Yes	N/A	Yes	N/A	No	N/A	Yes	N/A	N/A	13:05:00	13:25:00
Yes	Yes	Yes	N/A	No	Use teeth	Yes	N/A	Yes	N/A	Yes	N/A	Yes	N/A	Yes	N/A	Yes	Use bandage after the process	Yes	N/A	Yes	N/A	Yes	N/A	Yes	N/A	Yes	N/A	Yes	N/A	Yes	N/A	No	N/A	Yes	N/A	N/A	13:06:00	13:17:00
Yes	Yes	Yes	N/A	No	Use teeth	Yes	N/A	Yes	N/A	Yes	N/A	Yes	N/A	Yes	N/A	Yes	Use bandage	Yes	N/A	Yes	N/A	Yes	N/A	Yes	N/A	Yes	N/A	Yes	N/A	Yes	N/A	No	N/A	Yes	N/A	N/A	13:29:00	13:38:00
Yes	Yes	Yes	N/A	No	N/A	Yes	N/A	Yes	N/A	Yes	N/A	Yes	N/A	Yes	N/A	No	Failed to drop the blood put smeared it on top of the bottle opening, plaster was not used	Yes	N/A	Yes	N/A	Yes	N/A	Yes	N/A	Yes	N/A	Yes	N/A	Yes	N/A	No	N/A	Yes	N/A	N/A	14:21:00	14:25:00
Yes	Yes	Yes	N/A	No	Use teeth	Yes	N/A	Yes	N/A	Yes	N/A	Yes	N/A	Yes	N/A	Yes	Use bandage after the whole process	Yes	N/A	Yes	N/A	Yes	N/A	Yes	N/A	Yes	N/A	Yes	N/A	Yes	N/A	No	N/A	Yes	N/A	N/A	14:43:00	14:50:00
Yes	Yes	Yes	N/A	No	Used teeth	Yes	N/A	Yes	N/A	Yes	N/A	Yes	N/A	Yes	N/A	Yes	Did not use bandage used tissue instead	Yes	N/A	Yes	N/A	Yes	N/A	Yes	N/A	Yes	N/A	Yes	N/A	Yes	N/A	No	N/A	Yes	N/A	N/A	09:53:00	10:05:00
Exclusion	Exclusion	Exclusion	Exclusion	Exclusion	Exclusion	Exclusion	Exclusion	Exclusion	Exclusion	Exclusion	Exclusion	Exclusion	Exclusion	Exclusion	Exclusion	Exclusion	Exclusion	Exclusion	Exclusion	Exclusion	Exclusion	Exclusion	Exclusion	Exclusion	Exclusion	Exclusion	Exclusion	Exclusion	Exclusion	Exclusion	Exclusion	Exclusion	Exclusion	Exclusion	Exclusion	Exclusion	Exclusion	Exclusion
Yes	Yes	Yes	N/A	Yes	Could not find the tear point, used teeth to open.	Yes	N/A	Yes	N/A	Yes	N/A	Yes	N/A	Yes	N/A	Yes	Plaster not used	Yes	N/A	Yes	N/A	Yes	N/A	Yes	N/A	Yes	N/A	Yes	N/A	Yes	N/A	No	N/A	Yes	N/A	N/A	10:12:00	10:20:00
Yes	Yes	Yes	N/A	No	N/A	Yes	N/A	Yes	N/A	Yes	N/A	Yes	N/A	Yes	N/A	Yes	Used bandage	Yes	N/A	Yes	N/A	Yes	N/A	Yes	N/A	Yes	N/A	Yes	N/A	Yes	N/A	No	N/A	Yes	N/A	N/A	10:34:00	10:39:00
Yes	Yes	Yes	N/A	No	N/A	Yes	N/A	Yes	N/A	No	Participant did not rub finger at all	Yes	N/A	Yes	N/A	Yes	Plaster not used	Yes	N/A	Yes	N/A	Yes	N/A	Yes	N/A	Yes	N/A	Yes	N/A	Yes	N/A	No	N/A	Yes	N/A	N/A	10:37:00	10:45:00
Yes	Yes	Yes	N/A	No	Used teeth	Yes	N/A	Yes	N/A	Yes	N/A	Yes	N/A	Yes	N/A	Yes	Used bandage	Yes	N/A	Yes	N/A	Yes	N/A	Yes	N/A	Yes	N/A	Yes	N/A	Yes	N/A	No	N/A	Yes	N/A	N/A	10:50:00	10:57:00
Yes	Yes	Yes	N/A	No	N/A	Yes	N/A	Yes	N/A	Yes	N/A	Yes	N/A	Yes	N/A	Yes	Plaster not used	Yes	N/A	Yes	N/A	Yes	N/A	Yes	N/A	Yes	N/A	Yes	N/A	Yes	N/A	No	N/A	Yes	N/A	N/A	10:57:00	11:07:00
Yes	Yes	Yes	N/A	No	Used teeth	Yes	N/A	Yes	N/A	Yes	N/A	Yes	N/A	Yes	N/A	Yes	Used bandage	Yes	N/A	Yes	N/A	Yes	N/A	Yes	N/A	Yes	N/A	Yes	N/A	Yes	N/A	No	N/A	Yes	N/A	N/A	11:08:00	11:15:00
Yes	Yes	Yes	N/A	No	N/A	Yes	N/A	Yes	N/A	Yes	N/A	Yes	N/A	Yes	N/A	Yes	Plaster not used	Yes	N/A	Yes	N/A	Yes	N/A	Yes	N/A	Yes	N/A	Yes	N/A	Yes	N/A	No	N/A	Yes	N/A	N/A	12:15:00	12:22:00
Yes	Yes	Yes	N/A	No	N/A	Yes	N/A	Yes	N/A	Yes	N/A	Yes	N/A	Yes	N/A	Yes	Used bandage after the whole process	Yes	N/A	Yes	N/A	Yes	N/A	Yes	N/A	Yes	N/A	Yes	N/A	Yes	N/A	No	N/A	Yes	N/A	N/A	12:03:00	12:11:00
Yes	Yes	Yes	N/A	No	Used teeth	Yes	N/A	Yes	N/A	Yes	N/A	Yes	N/A	Yes	N/A	Yes	Used bandage after the whole process	Yes	N/A	Yes	N/A	Yes	N/A	Yes	N/A	Yes	N/A	Yes	N/A	Yes	N/A	No	N/A	Yes	N/A	N/A	12:25:00	12:39:00
Yes	Yes	Yes	N/A	No	N/A	Yes	N/A	Yes	N/A	Yes	N/A	Yes	N/A	Yes	N/A	Yes	Plaster not used	Yes	N/A	Yes	N/A	Yes	N/A	Yes	N/A	Yes	N/A	Yes	N/A	Yes	N/A	No	N/A	Yes	N/A	N/A	12:28:00	12:38:00
Yes	Yes	Yes	N/A	No	N/A	Yes	N/A	Yes	N/A	Yes	N/A	Yes	N/A	Yes	N/A	Yes	Used bandage after the whole process	Yes	N/A	Yes	N/A	Yes	N/A	Yes	N/A	Yes	N/A	Yes	N/A	Yes	N/A	No	N/A	Yes	N/A	N/A	09:17:00	09:21:00
Yes	Yes	Yes	N/A	No	N/A	Yes	N/A	Yes	N/A	Yes	N/A	Yes	Participant lanced at the centre of the finger	No	Participant on the centre of the finger, not the side	No	Participant swabbed the blood on the bottle opening and not drop, plaster not used	Yes	N/A	Yes	N/A	Yes	N/A	Yes	N/A	Yes	N/A	Yes	N/A	Yes	N/A	No	N/A	Yes	N/A	N/A	09:19:00	09:32:00
Yes	Yes	Yes	N/A	No	Could not find the tear point	Yes	N/A	Yes	N/A	Yes	N/A	Yes	Participant lanced on the centre of the finger	No	Participant did not lance correctly	No	Smeared the blood to the bottle, plaster used after the whole testing	Yes	N/A	Yes	N/A	Yes	N/A	No	Did not shake	Yes	N/A	No	Did not shake	Yes	N/A	No	N/A	Yes	N/A	N/A	09:55:00	10:04:00
Yes	Yes	Yes	N/A	No	N/A	Yes	N/A	Yes	N/A	Yes	N/A	Yes	N/A	Yes	N/A	Yes	Used bandage after the whole process	Yes	N/A	Yes	N/A	Yes	N/A	Yes	N/A	Yes	N/A	Yes	N/A	Yes	N/A	No	N/A	Yes	N/A	N/A	09:52:00	10:04:00
Yes	Yes	Yes	N/A	No	N/A	Yes	N/A	Yes	N/A	Yes	N/A	Yes	N/A	Yes	N/A	Yes	Used bandage after the whole process	Yes	N/A	Yes	N/A	Yes	N/A	Yes	N/A	Yes	N/A	Yes	N/A	Yes	N/A	No	N/A	Yes	N/A	N/A	10:16:00	10:22:00
Yes	Yes	Yes	N/A	No	N/A	Yes	N/A	Yes	N/A	Yes	N/A	Yes	N/A	No	No big enough to drop	No	Smeared the blood to the bottle, plaster was used	Yes	N/A	Yes	N/A	Yes	N/A	Yes	N/A	Yes	N/A	Yes	N/A	Yes	N/A	No	N/A	Yes	N/A	Participant missed step one (opening of device) until after mixing the blood on bottle 1	10:34:00	10:41:00
Yes	Yes	No	Quit the process	No	N/A	Yes	N/A	Yes	N/A	No	Does not understand how to do it	No	Seems not to understand	No	N/A	No	No pricking	No	N/A	No	N/A	No	N/A	No	N/A	No	N/A	No	N/A	No	N/A	Yes	Can read but fail to interprete the meaning of instruction	No	N/A	N/A	11:04:00	11:25:00
Exclusion		Exclusion	Exclusion	Exclusion	Exclusion		Exclusion		Exclusion		Exclusion		Exclusion		Exclusion		Exclusion	Exclusion	Exclusion	Exclusion	Exclusion	Exclusion	Exclusion	Exclusion	Exclusion	Exclusion	Exclusion	Exclusion	Exclusion	Exclusion	Exclusion	Exclusion	Exclusion	Exclusion	Exclusion	Exclusion	Exclusion	Exclusion
Exclusion		Exclusion	Exclusion	Exclusion	Exclusion		Exclusion		Exclusion		Exclusion		Exclusion		Exclusion		Exclusion	Exclusion	Exclusion		Exclusion	Exclusion	Exclusion	Exclusion	Exclusion	Exclusion	Exclusion	Exclusion	Exclusion	Exclusion	Exclusion	Exclusion	Exclusion	Exclusion	Exclusion	Exclusion	Exclusion	Exclusion
Yes	Yes	Yes	N/A	No	Used teeth	Yes	N/A	Yes	N/A	Yes	N/A	Yes	N/A	Yes	N/A	Yes	Used bandage after the whole process	Yes	N/A	Yes	N/A	Yes	N/A	Yes	N/A	Yes	N/A	Yes	N/A	Yes	N/A	No	N/A	Yes	N/A	N/A	11:28:00	11:34:00
Yes	Yes	Yes	N/A	No	Used teeth	Yes	N/A	Yes	N/A	Yes	N/A	Yes	N/A	Yes	N/A	Yes	Used bandage after the whole process	Yes	N/A	Yes	N/A	Yes	N/A	Yes	N/A	Yes	N/A	Yes	N/A	Yes	N/A	No	N/A	Yes	N/A	N/A	14:42:00	14:49:00
Yes	Yes	Yes	N/A	No	N/A	Yes	N/A	Yes	N/A	Yes	N/A	Yes	N/A	Yes	N/A	Yes	N/A	Yes	N/A	Yes	N/A	Yes	N/A	Yes	N/A	Yes	N/A	Yes	N/A	Yes	N/A	No	N/A	Yes	N/A	N/A	14:42:00	14:51:00
Yes	Yes	Yes	However seems not to fully understand the IFU	No	Could not find the tear point, used teeth to open.	Yes	And pored some of the contents on the test device and recaped again	Yes	N/A	No	Did not rub at all	No	Lanced the thumb and did not form much blood droplet	No	Did not lance correctly	No	Participant put the little blood onto the test device	No	No blood, was dropped into the bottle as it was re-capped.	Yes	N/A	Yes	N/A	Yes	N/A	Yes	N/A	Yes	N/A	Yes	N/A	No	N/A	Yes	N/A	Participant was hesitant to open the device from pouch and after opening the cap(bottle 1) the participant poured some of the buffer onto the device, no blood was dropped onto bottle 1.	09:34:00	10:00:00
Yes	Yes	Yes	N/A	No	N/A	Yes	N/A	Yes	N/A	Yes	N/A	Yes	N/A	Yes	N/A	Yes	Used bandage after the whole process	Yes	N/A	Yes	N/A	Yes	N/A	Yes	N/A	Yes	N/A	Yes	N/A	Yes	N/A	No	N/A	Yes	N/A	N/A	09:35:00	09:41:00
Yes	Yes	Yes	N/A	No	N/A	Yes	N/A	Yes	N/A	Yes	N/A	Yes	N/A	Yes	N/A	Yes	Did not use bandage	Yes	N/A	Yes	N/A	Yes	N/A	Yes	N/A	Yes	N/A	Yes	N/A	Yes	N/A	No	N/A	Yes	N/A	N/A	09:56:00	10:06:00
Yes	Yes	Yes	N/A	Yes	Participant thought the plaster was the test device and open the plaster instead	Yes	N/A	Yes	N/A	Yes	N/A	Yes	N/A	Yes	N/A	Yes	Smeared the blood to the bottle	Yes	N/A	No	Did not shake at all	No	Did not open bottle one	Yes	N/A	No	Participant poured liquid in bottle 2 onto the plaster on the table	No	Did not shake	No	Did not pour	No	N/A	Yes	N/A	Participant did not open the device at all, thought plaster was the device	10:10:00	10:24:00
Yes	Yes	Yes	N/A	No	Used teeth	Yes	N/A	Yes	N/A	Yes	N/A	Yes	N/A	Yes	N/A	Yes	Struggling to drop it in, Used bandage after the whole process	Yes	N/A	Yes	N/A	Yes	N/A	Yes	N/A	Yes	N/A	No	N/A	Yes	N/A	No	N/A	Yes	N/A	N/A	10:19:00	10:28:00
Yes	Yes	Yes	N/A	No	N/A	Yes	N/A	Yes	N/A	Yes	N/A	Yes	N/A	Yes	N/A	No	Smeared the blood into the bottle, plaster not used	Yes	N/A	Yes	N/A	Yes	N/A	Yes	N/A	Yes	N/A	Yes	N/A	Yes	N/A	No	N/A	Yes	N/A	N/A	10:37:00	10:49:00
Yes	Yes	Yes	N/A	No	Used teeth	Yes	N/A	Yes	N/A	Yes	N/A	Yes	N/A	Yes	N/A	Yes	Used bandage after the whole process	Yes	N/A	Yes	N/A	Yes	N/A	Yes	N/A	Yes	N/A	Yes	N/A	Yes	N/A	No	N/A	Yes	N/A	N/A	11:17:00	11:25:00
Yes	Yes	Yes	N/A	No	N/A	Yes	N/A	Yes	N/A	Yes	N/A	Yes	N/A	Yes	N/A	Yes	N/A	Yes	N/A	Yes	N/A	Yes	N/A	Yes	N/A	Yes	N/A	Yes	N/A	Yes	N/A	No	N/A	Yes	N/A	N/A	11:27:00	11:35:00
Yes	Yes	Yes	N/A	No	N/A	Yes	N/A	Yes	N/A	Yes	N/A	Yes	N/A	Yes	N/A	Yes	Did not use the bandage	Yes	N/A	Yes	N/A	Yes	N/A	Yes	N/A	Yes	N/A	Yes	N/A	Yes	N/A	No	N/A	Yes	N/A	N/A	11:36:00	11:42:00
Yes	Yes	Yes	N/A	No	N/A	Yes	N/A	Yes	N/A	Yes	N/A	Yes	N/A	Yes	N/A	Yes	Used bandage	Yes	N/A	Yes	N/A	Yes	N/A	Yes	N/A	Yes	N/A	Yes	N/A	Yes	N/A	No	N/A	Yes	N/A	N/A	11:02:00	11:07:00
Yes	Yes	Yes	N/A	No	N/A	Yes	N/A	Yes	N/A	Yes	N/A	Yes	N/A	Yes	N/A	Yes	Plaster used	Yes	N/A	Yes	N/A	Yes	N/A	Yes	N/A	Yes	N/A	Yes	N/A	Yes	N/A	No	N/A	Yes	N/A	N/A	11:07:00	11:17:00
Yes	Yes	Yes	N/A	No	N/A	Yes	N/A	Yes	N/A	Yes	N/A	Yes	N/A	Yes	N/A	Yes	Plaster was used	Yes	N/A	Yes	N/A	Yes	N/A	Yes	N/A	Yes	N/A	Yes	N/A	Yes	N/A	No	N/A	Yes	N/A	N/A	09:05:00	09:17:00
Yes	Yes	Yes	N/A	No	N/A	Yes	N/A	Yes	N/A	Yes	N/A	Yes	N/A	Yes	N/A	Yes	Did not use bandage	Yes	N/A	Yes	N/A	Yes	N/A	Yes	N/A	Yes	N/A	Yes	N/A	Yes	N/A	No	N/A	Yes	N/A	N/A	09:05:00	09:15:00
Yes	Yes	Yes	N/A	Yes	Could not find the tear point. Used teeth to open.	Yes	N/A	Yes	N/A	Yes	N/A	Yes	N/A	Yes	N/A	Yes	Plaster was used	Yes	N/A	Yes	N/A	Yes	N/A	Yes	N/A	Yes	N/A	Yes	N/A	Yes	N/A	No	N/A	Yes	N/A	N/A	09:28:00	09:35:00
Yes	Yes	Yes	N/A	No	Used teeth	Yes	N/A	Yes	N/A	Yes	N/A	Yes	N/A	Yes	N/A	Yes	Did not use bandage	Yes	N/A	Yes	N/A	Yes	N/A	Yes	N/A	Yes	N/A	Yes	N/A	Yes	N/A	No	N/A	Yes	N/A	N/A	09:29:00	09:38:00
Yes	Yes	Yes	N/A	No	N/A	Yes	N/A	Yes	N/A	Yes	N/A	Yes	N/A	No	Did not squeeze enough to form droplet.	No	Participant smeared the blood into the bottle, plaster not used.	Yes	N/A	Yes	N/A	Yes	N/A	Yes	N/A	Yes	N/A	Yes	N/A	Yes	N/A	No	N/A	Yes	N/A	N/A	09:43:00	09:55:00
Yes	Yes	Yes	N/A	No	N/A	Yes	N/A	Yes	N/A	Yes	N/A	Yes	N/A	Yes	N/A	Yes	Did not use the bandage	Yes	N/A	Yes	N/A	Yes	N/A	Yes	N/A	Yes	N/A	Yes	N/A	Yes	N/A	No	N/A	Yes	N/A	N/A	10:13:00	10:28:00
Yes	Yes	Yes	N/A	Yes	Pouch is slippery, had to use teeth to open	Yes	N/A	Yes	N/A	Yes	N/A	Yes	N/A	Yes	N/A	Yes	Plaster not used	Yes	N/A	Yes	N/A	Yes	N/A	Yes	N/A	Yes	N/A	Yes	N/A	Yes	N/A	No	N/A	Yes	N/A	N/A	10:25:00	10:35:00
Yes	Yes	Yes	N/A	No	Used teeth	Yes	N/A	Yes	N/A	Yes	N/A	Yes	N/A	Yes	N/A	Yes	N/A	Yes	N/A	Yes	N/A	Yes	N/A	Yes	N/A	Yes,	N/A	Yes	N/A	Yes	N/A	No	N/A	Yes	N/A	N/A	10:40:00	10:49:00
Yes	Yes	Yes	N/A	No	N/A	Yes	N/A	Yes	N/A	Yes	N/A	Yes	N/A	Yes	N/A	Yes	Plaster was used	Yes	N/A	Yes	N/A	Yes	N/A	Yes	N/A	Yes	N/A	Yes	N/A	Yes	N/A	No	N/A	Yes	N/A	N/A	10:48:00	11:03:00
Yes	Yes	Yes	N/A	No	N/A	Yes	N/A	Yes	N/A	Yes	N/A	Yes	N/A	Yes	N/A	Yes	Did not use bandage	Yes	N/A	Yes	N/A	Yes	N/A	Yes	N/A	Yes	N/A	Yes	N/A	Yes	N/A	No	N/A	Yes	N/A	N/A	11:08:00	11:14:00
Yes	Yes	Yes	N/A	No	N/A	Yes	N/A	Yes	N/A	Yes	N/A	Yes	N/A	Yes	N/A	Yes	Plaster was used	Yes	N/A	Yes	N/A	Yes	N/A	Yes	N/A	Yes	N/A	Yes	N/A	Yes	N/A	No	N/A	Yes	N/A	N/A	11:33:00	11:40:00
Yes	Yes	Yes	N/A	No	N/A	Yes	N/A	Yes	N/A	Yes	N/A	Yes	N/A	Yes	N/A	Yes	Plaster was used	Yes	N/A	Yes	N/A	Yes	N/A	Yes	N/A	Yes	N/A	Yes	N/A	Yes	N/A	No	N/A	Yes	N/A	N/A	09:25:00	09:35:00
Yes	Yes	Yes	N/A	No	N/A	Yes	N/A	Yes	N/A	Yes	N/A	Yes	N/A	Yes	N/A	Yes	Did not use bandage	Yes	N/A	Yes	N/A	Yes	N/A	Yes	N/A	Yes	N/A	Yes	N/A	Yes	N/A	No	N/A	Yes	N/A	N/A	09:23:00	09:29:00
Yes	Yes	Yes	N/A	No	N/A	Yes	N/A	Yes	N/A	Yes	N/A	Yes	N/A	Yes	N/A	Yes	Used bandage after the whole process	Yes	N/A	Yes	N/A	Yes	N/A	Yes	N/A	Yes	N/A	Yes	N/A	Yes	N/A	No	N/A	Yes	N/A	N/A	09:43:00	09:51:00
Yes	Yes	Yes	N/A	No	N/A	Yes	N/A	Yes	N/A	Yes	N/A	Yes	N/A	Yes	N/A	Yes	Plaster not used	Yes	N/A	Yes	N/A	Yes	N/A	Yes	N/A	Yes	N/A	Yes	N/A	Yes	N/A	No	N/A	Yes	N/A	N/A	09:52:00	09:59:00
Yes	Yes	Yes	N/A	No	N/A	Yes	N/A	Yes	N/A	Yes	N/A	Yes	N/A	Yes	N/A	Yes	He smeared it in because it was not droping, Did not use bandage	Yes	N/A	Yes	N/A	Yes	N/A	Yes	N/A	Yes	N/A	Yes	N/A	Yes	N/A	No	N/A	Yes	N/A	N/A	10:04:00	10:12:00
Yes	Yes	Yes	N/A	No	N/A	Yes	N/A	Yes	N/A	Yes	N/A	Yes	N/A	Yes	N/A	Yes	Use bandage after the whole process	Yes	N/A	Yes	N/A	Yes	N/A	Yes	N/A	Yes	N/A	Yes	N/A	Yes	N/A	No	N/A	Yes	N/A	N/A	11:14:00	11:21:00
Yes	Yes	Yes	N/A	No	N/A	Yes	N/A	Yes	N/A	Yes	N/A	Yes	Yes	Yes	N/A	Yes	Plaster was used	Yes	N/A	Yes	N/A	Yes	N/A	Yes	N/A	Yes	N/A	Yes	N/A	Yes	N/A	No	N/A	Yes	N/A	N/A	11:08:00	11:15:00
Yes	Yes	Yes	N/A	No	N/A	Yes	N/A	Yes	N/A	Yes	N/A	Yes	N/A	Yes	N/A	Yes	Plaster was used	Yes	N/A	Yes	N/A	Yes	N/A	Yes	N/A	Yes	N/A	Yes	N/A	Yes	N/A	No	N/A	Yes	N/A	N/A	10:50:00	10:52:00
Yes	Yes	Yes	N/A	No	N/A	Yes	N/A	Yes	N/A	Yes	N/A	Yes	N/A	Yes	N/A	Yes	Plaster was used	Yes	N/A	Yes	N/A	Yes	N/A	Yes	N/A	Yes	N/A	Yes	N/A	Yes	N/A	No	N/A	Yes	N/A	N/A	11:30:00	11:38:00
Yes	Yes	Yes	N/A	No	N/A	Yes	N/A	Yes	N/A	Yes	N/A	Yes	N/A	Yes	N/A	Yes	Did not use bandage	Yes	N/A	Yes	N/A	Yes	N/A	Yes	N/A	Yes	N/A	Yes	N/A	Yes	N/A	No	N/A	Yes	N/A	N/A	11:39:00	11:45:00
Yes	Yes	Yes	N/A	No	N/A	Yes	N/A	Yes	N/A	Yes	N/A	Yes	N/A	Yes	N/A	Yes	Plaster was not used	Yes	N/A	Yes	N/A	Yes	N/A	Yes	N/A	Yes	N/A	Yes	N/A	Yes	N/A	No	N/A	Yes	N/A	N/A	11:57:00	12:05:00
Yes	Yes	Yes	N/A	No	Used teeth	Yes	N/A	Yes	N/A	Yes	N/A	Yes	N/A	Yes	N/A	Yes	N/A	Yes	N/A	Yes	N/A	Yes	N/A	Yes	N/A	Yes	N/A	Yes	N/A	Yes	N/A	No	N/A	Yes	N/A	N/A	12:07:00	12:18:00
Yes	Yes	Yes	N/A	No	N/A	Yes	N/A	Yes	N/A	Yes	N/A	Yes	N/A	Yes	N/A	Yes	Plaster not used	Yes	N/A	Yes	N/A	Yes	N/A	Yes	N/A	Yes	N/A	Yes	N/A	Yes	N/A	No	N/A	Yes	N/A	N/A	09:41:00	09:53:00
Yes	Yes	Yes	N/A	No	Used teeth	Yes	N/A	Yes	N/A	Yes	N/A	Yes	N/A	Yes	N/A	Yes	Use bandage after the whole process	Yes	N/A	Yes	N/A	Yes	N/A	Yes	N/A	Yes	N/A	Yes	N/A	Yes	N/A	No	N/A	Yes	N/A	N/A	09:39:00	09:46:00
Yes	Yes	Yes	N/A	No	Used teeth	Yes	N/A	Yes	N/A	Yes	N/A	Yes	N/A	Yes	N/A	Yes	Did not use bandage	Yes	N/A	Yes	N/A	Yes	N/A	Yes	N/A	Yes	N/A	Yes	N/A	Yes	N/A	No	N/A	Yes	N/A	N/A	09:55:00	10:05:00
Yes	Yes	Yes	N/A	No	N/A	Yes	N/A	Yes	N/A	Yes	N/A	Yes	N/A	Yes	N/A	Yes	Plaster was used	Yes	N/A	Yes	N/A	Yes	N/A	Yes	N/A	Yes	N/A	Yes	N/A	Yes	N/A	No	N/A	Yes	N/A	N/A	10:05:00	10:16:00
Yes	Yes	Yes	N/A	Yes	Could not find the tear point, used teeth to open.	Yes	N/A	Yes	N/A	Yes	N/A	Yes	N/A	No	Could not form a good blood droplet	No	Had to smear the blood into the bottle	Yes	N/A	No	Pt did not shake the bottle.	Yes	N/A	Yes	N/A	Yes	But only poured half the liquid	Yes	N/A	Yes	N/A	No	N/A	Yes	N/A	Participant did not shake bottle 1.	11:04:00	11:15:00
Yes	Yes	Yes	N/A	No	N/A	Yes	N/A	Yes	N/A	Yes	N/A	Yes	N/A	Yes	N/A	Yes	Use bandage after the whole process	Yes	N/A	Yes	N/A	Yes	N/A	Yes	N/A	Yes	N/A	Yes	N/A	Yes	N/A	No	N/A	Yes	N/A	N/A	11:04:00	11:14:00
Yes	Yes	Yes	N/A	No	N/A	Yes	N/A	Yes	N/A	Yes	N/A	Yes	N/A	Yes	N/A	Yes	Used bandage after the whole process	Yes	N/A	Yes	N/A	Yes	N/A	Yes	N/A	Yes	N/A	Yes	N/A	Yes	N/A	No	N/A	Yes	N/A	N/A	11:23:00	11:34:00
Yes	Yes	Yes	N/A	No	N/A	Yes	N/A	Yes	N/A	Yes	N/A	Yes	N/A	Yes	N/A	Yes	N/A	Yes	N/A	Yes	N/A	Yes	N/A	Yes	N/A	Yes	N/A	Yes	N/A	Yes	N/A	No	N/A	Yes	N/A	N/A	11:32:00	11:39:00
Yes	Yes	Yes	N/A	No	N/A	Yes	N/A	Yes	N/A	Yes	N/A	Yes	N/A	Yes	N/A	Yes	Plaster was not used	Yes	N/A	Yes	N/A	Yes	N/A	Yes	N/A	Yes	N/A	Yes	N/A	Yes	N/A	No	N/A	Yes	N/A	N/A	12:35:00	12:40:00
Yes	Yes	Yes	N/A	No	N/A	Yes	N/A	Yes	N/A	Yes	N/A	Yes	N/A	Yes	N/A	Yes	Did not use bandage	Yes	N/A	Yes	N/A	Yes	N/A	Yes	N/A	Yes	N/A	Yes	N/A	Yes	N/A	No	N/A	Yes	N/A	N/A	09:25:00	09:36:00
Yes	Yes	Yes	N/A	No	N/A	Yes	N/A	Yes	N/A	No	Did not rub finger at all.	Yes	N/A	Yes	N/A	No	Smeared the blood into the bottle, plaster not used	Yes	N/A	No	Only shaked once	Yes	N/A	No	Did not shake	Yes	N/A	No	Did not shake at all	Yes	N/A	No	N/A	Yes	N/A	N/A	09:30:00	09:35:00
Yes	Yes	Yes	N/A	No	N/A	Yes	N/A	Yes	N/A	Yes	N/A	Yes	N/A	Yes	N/A	Yes	Plaster was not used	Yes	N/A	Yes	N/A	Yes	N/A	Yes	N/A	Yes	N/A	Yes	N/A	Yes	N/A	No	N/A	Yes	N/A	N/A	14:15:00	14:25:00
Yes	Yes	Yes	N/A	No	N/A	Yes	N/A	Yes	N/A	Yes	N/A	Yes	N/A	Yes	N/A	Yes	Used bandage after the whole process	Yes	N/A	Yes	N/A	Yes	N/A	Yes	N/A	Yes	N/A	Yes	N/A	Yes	N/A	No	N/A	Yes	N/A	N/A	09:46:00	09:52:00
Yes	Yes	Yes	N/A	No	N/A	Yes	N/A	Yes	N/A	Yes	N/A	Yes	N/A	Yes	N/A	No	Smeared the blood into the bottle. Plaster not used	Yes	N/A	Yes	N/A	Yes	N/A	Yes	N/A	Yes	N/A	Yes	N/A	Yes	N/A	No	N/A	Yes	N/A	N/A	10:00:00	10:09:00
Yes	Yes	Yes	N/A	No	N/A	Yes	N/A	Yes	N/A	Yes	N/A	Yes	N/A	Yes	N/A	Yes	Did not use bandage	Yes	N/A	Yes	N/A	Yes	N/A	Yes	N/A	Yes	N/A	Yes	N/A	Yes	N/A	No	N/A	Yes	N/A	N/A	10:26:00	10:34:00
Yes	Yes	Yes	N/A	No	N/A	Yes	N/A	Yes	N/A	Yes	N/A	Yes	N/A	Yes	N/A	No	Smeared the blood onto the bottle.	Yes	N/A	Yes	N/A	Yes	N/A	Yes	N/A	Yes	N/A	Yes	N/A	Yes	N/A	No	N/A	Yes	N/A	N/A	10:30:00	10:36:00
Yes	Yes	Yes	N/A	No	N/A	Yes	N/A	Yes	N/A	Yes	N/A	Yes	N/A	Yes	N/A	Yes	Plaster was used	Yes	N/A	Yes	N/A	Yes	N/A	Yes	N/A	Yes	N/A	Yes	N/A	Yes	N/A	No	N/A	Yes	N/A	N/A	11:42:00	11:53:00
Yes	Yes	Yes	N/A	No	N/A	Yes	N/A	Yes	N/A	Yes	N/A	Yes	N/A	Yes	N/A	Yes	Used bandage after the whole process	Yes	N/A	Yes	N/A	Yes	N/A	Yes	N/A	Yes	N/A	Yes	N/A	Yes	N/A	No	N/A	Yes	N/A	N/A	11:39:00	11:47:00
Yes	Yes	Yes	N/A	No	N/A	Yes	N/A	Yes	N/A	Yes	N/A	Yes	N/A	Yes	N/A	Yes	Used bandage after the whole process	Yes	N/A	Yes	N/A	Yes	N/A	Yes	N/A	Yes	N/A	Yes	N/A	Yes	N/A	No	N/A	Yes	N/A	N/A	12:02:00	12:13:00
Yes	Yes	Yes	N/A	No	N/A	Yes	N/A	Yes	N/A	Yes	N/A	Yes	N/A	Yes	N/A	No	Smeared the blood into the bottle, plaster not used	Yes	N/A	No	Did not shake	Yes	N/A	No	Did not shake	Yes	N/A	Yes	N/A	Yes	N/A	No	N/A	Yes	N/A	N/A	12:09:00	12:15:00
Yes	Yes	Yes	N/A	No	Used teeth	Yes	N/A	Yes	N/A	Yes	N/A	Yes	N/A	Yes	N/A	No	Blood droplet was too small to drop, use bandage after the whole process	Yes	N/A	Yes	N/A	Yes	N/A	Yes	N/A	Yes	N/A	Yes	N/A	Yes	N/A	No	N/A	Yes	N/A	N/A	14:12:00	14:23:00
Yes	Yes	Yes	N/A	No	N/A	Yes	N/A	Yes	N/A	Yes	N/A	Yes	N/A	Yes	N/A	No	Smeared the blood onto the bottle. Plaster not used	Yes	N/A	Yes	N/A	Yes	N/A	Yes	N/A	Yes	N/A	Yes	N/A	Yes	N/A	No	N/A	Yes	N/A	N/A	09:37:00	09:42:00
Yes	Yes	Yes	N/A	No	N/A	Yes	N/A	Yes	N/A	Yes	N/A	Yes	N/A	Yes	N/A	Yes	Did not use bandage	Yes	N/A	Yes	N/A	Yes	N/A	Yes	N/A	Yes	N/A	Yes	N/A	Yes	N/A	No	N/A	Yes	N/A	N/A	09:49:00	10:00:00
Yes	Yes	Yes	N/A	No	N/A	Yes	N/A	Yes	N/A	Yes	N/A	Yes	N/A	Yes	N/A	Yes	Plaster was used	Yes	N/A	Yes	N/A	Yes	N/A	Yes	N/A	Yes	N/A	Yes	N/A	Yes	N/A	No	N/A	Yes	N/A	N/A	09:52:00	09:57:00
Yes	Yes	Yes	N/A	No	N/A	Yes	N/A	Yes	N/A	Yes	N/A	Yes	N/A	Yes	N/A	Yes	Did not use bandage	Yes	N/A	Yes	N/A	Yes	N/A	Yes	N/A	Yes	N/A	Yes	N/A	Yes	N/A	No	N/A	Yes	N/A	N/A	10:11:00	10:19:00
Yes	Yes	Yes	N/A	No	N/A	Yes	N/A	Yes	N/A	Yes	N/A	Yes	N/A	Yes	N/A	Yes	Plaster is used.	Yes	N/A	Yes	N/A	Yes	N/A	Yes	N/A	Yes	N/A	Yes	N/A	Yes	N/A	No	N/A	Yes	N/A	N/A	10:19:00	10:26:00
Yes	Yes	Yes	N/A	No	Used teeth	Yes	N/A	Yes	N/A	Yes	N/A	Yes	N/A	Yes	N/A	Yes	Used bandage after the whole process	Yes	N/A	Yes	N/A	Yes	N/A	Yes	N/A	Yes	N/A	Yes	N/A	Yes	N/A	No	N/A	Yes	N/A	N/A	10:32:00	10:37:00
Yes	Yes	Yes	N/A	No	N/A	Yes	N/A	Yes	N/A	Yes	N/A	Yes	N/A	Yes	N/A	Yes	Plaster was used	Yes	N/A	Yes	N/A	Yes	N/A	Yes	N/A	Yes	N/A	Yes	N/A	Yes	N/A	No	N/A	Yes	N/A	N/A	10:47:00	10:54:00
Yes	Yes	Yes	N/A	No	N/A	Yes	N/A	Yes	N/A	Yes	N/A	Yes	N/A	Yes	N/A	Yes	Plaster was used	Yes	N/A	Yes	N/A	Yes	N/A	Yes	N/A	Yes	N/A	Yes	N/A	Yes	N/A	No	N/A	Yes	N/A	N/A	12:14:00	12:20:00
Yes	Yes	Yes	N/A	No	N/A	Yes	N/A	Yes	N/A	Yes	N/A	Yes	N/A	Yes	N/A	Yes	Did not use bandage	Yes	N/A	Yes	N/A	Yes	N/A	Yes	N/A	Yes	N/A	Yes	N/A	Yes	N/A	No	N/A	Yes	N/A	N/A	12:12:00	12:27:00
Yes	Yes	Yes	N/A	No	Used teeth	Yes	N/A	Yes	N/A	Yes	N/A	Yes	N/A	Yes	N/A	Yes	Did not use bandage	Yes	N/A	Yes	N/A	Yes	N/A	Yes	N/A	Yes	N/A	Yes	N/A	Yes	N/A	No	N/A	Yes	N/A	N/A	13:39:00	13:51:00
Yes	Yes	Yes	N/A	No	N/A	Yes	N/A	Yes	N/A	Yes	N/A	Yes	N/A	Yes	N/A	Yes	Plaster was used	Yes	N/A	Yes	N/A	Yes	N/A	Yes	N/A	Yes	N/A	Yes	N/A	Yes	N/A	No	N/A	Yes	N/A	N/A	13:42:00	13:48:00
Yes	Yes	Yes	N/A	No	N/A	Yes	N/A	Yes	N/A	Yes	N/A	Yes	N/A	Yes	N/A	Yes	Plaster not used	Yes	N/A	Yes	N/A	Yes	N/A	Yes	N/A	Yes	N/A	Yes	N/A	Yes	N/A	No	N/A	Yes	N/A	N/A	10:21:00	10:26:00
Yes	Yes	Yes	N/A	No	N/A	Yes	N/A	Yes	N/A	Yes	N/A	Yes	N/A	Yes	N/A	Yes	Plaster was used	Yes	N/A	Yes	N/A	Yes	N/A	Yes	N/A	Yes	N/A	Yes	N/A	Yes	N/A	No	N/A	Yes	N/A	N/A	10:45:00	10:52:00
Yes	Yes	Yes	N/A	No	Used teeth	Yes	N/A	Yes	N/A	Yes	N/A	Yes	N/A	Yes	N/A	Yes	Used bandage after the whole process	Yes	N/A	Yes	N/A	Yes	N/A	Yes	N/A	Yes	N/A	Yes	N/A	Yes	N/A	No	N/A	Yes	N/A	N/A	10:47:00	10:54:00
Yes	Yes	Yes	N/A	No	N/A	Yes	N/A	Yes	N/A	Yes	N/A	Yes	N/A	Yes	N/A	Yes	Used bandage after the whole process	Yes	N/A	Yes	N/A	Yes	N/A	Yes	N/A	Yes	N/A	Yes	N/A	Yes	N/A	No	N/A	Yes	N/A	N/A	11:53:00	12:02:00
Yes	Yes	Yes	N/A	No	N/A	Yes	N/A	Yes	N/A	Yes	N/A	Yes	N/A	Yes	N/A	Yes	Plaster was not used	Yes	N/A	Yes	N/A	Yes	N/A	Yes	N/A	Yes	N/A	Yes	N/A	Yes	N/A	No	N/A	Yes	N/A	N/A	12:00:00	12:10:00
Yes	Yes	Yes	N/A	No	N/A	Yes	N/A	Yes	N/A	Yes	N/A	Yes	N/A	Yes	N/A	Yes	Used Bandage	Yes	N/A	Yes	N/A	Yes	N/A	Yes	N/A	Yes	N/A	Yes	N/A	Yes	N/A	No	N/A	Yes	N/A	N/A	12:14:00	12:23:00
Yes	Yes	Yes	N/A	Yes	Could not find tear point, used teeth to open	Yes	N/A	Yes	N/A	Yes	N/A	Yes	N/A	Yes	N/A	Yes	Plaster was not used	Yes	N/A	Yes	N/A	Yes	N/A	Yes	N/A	Yes	N/A	Yes	N/A	Yes	N/A	No	N/A	Yes	N/A	N/A	12:40:00	12:50:00
Yes	Yes	Yes	N/A	No	N/A	Yes	N/A	Yes	N/A	Yes	N/A	Yes	N/A	Yes	N/A	Yes	Used bandage after the whole process	Yes	N/A	Yes	N/A	Yes	N/A	Yes	N/A	Yes	N/A	Yes	N/A	Yes	N/A	No	N/A	Yes	N/A	N/A	14:24:00	14:32:00
Yes	Yes	Yes	N/A	No	N/A	Yes	N/A	Yes	N/A	Yes	N/A	Yes	N/A	Yes	N/A	Yes	Plaster not used	Yes	N/A	Yes	N/A	Yes	N/A	Yes	N/A	Yes	N/A	Yes	N/A	Yes	N/A	No	N/A	Yes	N/A	N/A	14:32:00	14:40:00
Yes	Yes	Yes	N/A	No	Used teeth	Yes	N/A	Yes	N/A	Yes	N/A	Yes	N/A	Yes	N/A	Yes	Used bandage	Yes	N/A	Yes	N/A	Yes	N/A	Yes	N/A	Yes	N/A	Yes	N/A	Yes	N/A	No	N/A	Yes	N/A	N/A	14:42:00	14:49:00
Yes	Yes	Yes	N/A	No	N/A	Yes	N/A	Yes	N/A	Yes	N/A	Yes	N/A	Yes	N/A	No	Smeared the blood onto the bottle, plaster not used.	Yes	N/A	No	Did not shake	Yes	N/A	No	Did not shake	Yes	N/A	No	Did not shake	Yes	N/A	No	N/A	Yes	N/A	N/A	09:01:00	09:11:00
Yes	Yes	Yes	N/A	No	Used teeth	Yes	N/A	Yes	N/A	Yes	N/A	Yes	N/A	Yes	N/A	Yes	Did not use bandage	Yes	N/A	Yes	N/A	Yes	N/A	Yes	N/A	Yes	N/A	Yes	N/A	Yes	N/A	No	N/A	Yes	N/A	N/A	09:00:00	09:06:00
Yes	Yes	Yes	N/A	No	Used teeth	Yes	N/A	Yes	N/A	Yes	N/A	Yes	N/A	Yes	N/A	Yes	Did not use bandage	Yes	N/A	Yes	N/A	Yes	N/A	Yes	N/A	Yes	N/A	Yes	N/A	Yes	N/A	No	N/A	Yes	N/A	N/A	09:17:00	09:26:00
Yes	Yes	Yes	N/A	No	N/A	Yes	N/A	Yes	N/A	Yes	N/A	Yes	N/A	Yes	N/A	Yes	N/A	Yes	N/A	Yes	N/A	Yes	N/A	Yes	N/A	Yes	N/A	Yes	N/A	Yes	N/A	No	N/A	Yes	N/A	N/A	09:25:00	09:35:00
Yes	Yes	Yes	N/A	No	N/A	Yes	N/A	Yes	N/A	Yes	N/A	Yes	N/A	Yes	N/A	Yes	Plaster not used	Yes	N/A	Yes	N/A	Yes	N/A	Yes	N/A	Yes	N/A	Yes	N/A	Yes	N/A	No	N/A	Yes	N/A	N/A	09:46:00	09:55:00
Yes	Yes	Yes	N/A	No	Used teeth	Yes	N/A	Yes	N/A	Yes	N/A	Yes	N/A	Yes	N/A	Yes	Did not use bandage	Yes	N/A	Yes	N/A	Yes	N/A	Yes	N/A	Yes	N/A	Yes	N/A	Yes	N/A	No	N/A	Yes	N/A	N/A	09:44:00	09:52:00
Yes	Yes	Yes	N/A	No	N/A	Yes	N/A	Yes	N/A	Yes	N/A	Yes	N/A	Yes	N/A	Yes	Used bandage after the whole process	Yes	N/A	Yes	N/A	Yes	N/A	Yes	N/A	Yes	N/A	Yes	N/A	Yes	N/A	No	N/A	Yes	N/A	N/A	10:03:00	10:10:00
Yes	Yes	Yes	N/A	No	N/A	Yes	N/A	Yes	N/A	Yes	N/A	Yes	N/A	Yes	N/A	Yes	Plaster not used	Yes	N/A	Yes	N/A	Yes	N/A	Yes	N/A	Yes	N/A	Yes	N/A	Yes	N/A	No	N/A	Yes	N/A	N/A	10:15:00	10:24:00
Yes	Yes	Yes	N/A	No	N/A	Yes	N/A	Yes	N/A	Yes	N/A	Yes	N/A	Yes	N/A	Yes	N/A	Yes	N/A	Yes	N/A	Yes	N/A	Yes	N/A	Yes	N/A	Yes	N/A	Yes	N/A	No	N/A	Yes	N/A	N/A	10:23:00	10:41:00
Yes	Yes	Yes	N/A	No	N/A	Yes	N/A	Yes	N/A	Yes	N/A	Yes	N/A	Yes	N/A	Yes	Plaster was used.	Yes	N/A	Yes	N/A	Yes	N/A	Yes	N/A	Yes	N/A	Yes	N/A	Yes	N/A	No	N/A	Yes	N/A	N/A	10:32:00	10:38:00
Yes	Yes	Yes	N/A	No	N/A	Yes	N/A	Yes	N/A	Yes	N/A	Yes	N/A	No	Not enough blood droplet was made, failed to correctly rub the finger after pricking	No	Smeared the blood onto the bottle. Plaster not used	Yes	N/A	Yes	N/A	Yes	N/A	Yes	N/A	Yes	N/A	Yes	N/A	Yes	N/A	No	N/A	Yes	N/A	N/A	09:00:00	09:11:00
Yes	Yes	Yes	N/A	No	Used teeth	Yes	N/A	Yes	N/A	Yes	N/A	Yes	N/A	Yes	N/A	Yes	Did not use bandage	Yes	N/A	Yes	N/A	Yes	N/A	Yes	N/A	Yes	N/A	Yes	N/A	Yes	N/A	No	N/A	Yes	N/A	N/A	08:56:00	09:03:00
Yes	Yes	Yes	N/A	No	N/A	Yes	N/A	Yes	N/A	Yes	N/A	Yes	N/A	Yes	N/A	Yes	Did not use bandage	Yes	N/A	Yes	N/A	Yes	N/A	Yes	N/A	Yes	N/A	Yes	N/A	Yes	N/A	No	N/A	Yes	N/A	Participant opened the device pouch first before reading the IFU	09:15:00	09:22:00
Yes	Yes	Yes	N/A	No	N/A	Yes	N/A	Yes	N/A	Yes	N/A	Yes	N/A	Yes	N/A	Yes	Plaster was not used	Yes	N/A	Yes	N/A	Yes	N/A	Yes	N/A	Yes	N/A	Yes	N/A	Yes	N/A	No	N/A	Yes	N/A	N/A	10:00:00	10:04:00
Yes	Yes	Yes	N/A	No	N/A	Yes	N/A	Yes	N/A	Yes	N/A	Yes	N/A	Yes	N/A	Yes	Did not use bandage	Yes	N/A	Yes	N/A	Yes	N/A	Yes	N/A	Yes	N/A	Yes	N/A	Yes	N/A	No	N/A	Yes	N/A	Participant expirienced a device failure as the fluid from the first bottle remained stegnant and not moving the device, Participant had to open a second device and repeat the steps and all went well.	11:51:00	12:07:00
Yes	Yes	Yes	N/A	No	N/A	Yes	N/A	Yes	N/A	Yes	N/A	Yes	N/A	Yes	N/A	Yes	But put 2 drops of blood. Plaster was not used	Yes	N/A	Yes	N/A	Yes	N/A	Yes	N/A	Yes	N/A	Yes	N/A	Yes	N/A	No	N/A	Yes	N/A	N/A	11:55:00	12:15:00
Yes	Yes	Yes	N/A	No	Used teeth	Yes	N/A	Yes	N/A	Yes	N/A	Yes	N/A	Yes	N/A	Yes	Did not use bandage	Yes	N/A	Yes	N/A	Yes	N/A	Yes	N/A	Yes	N/A	Yes	N/A	Yes	N/A	No	N/A	Yes	N/A	N/A	12:19:00	12:28:00
Yes	Yes	Yes	N/A	No	N/A	Yes	N/A	Yes	N/A	Yes	N/A	Yes	N/A	Yes	N/A	Yes	Did not use bandage	Yes	N/A	Yes	N/A	Yes	N/A	Yes	N/A	Yes	N/A	Yes	N/A	Yes	N/A	No	N/A	Yes	N/A	N/A	08:54:00	09:00:00
Yes	Yes	Yes	N/A	No	N/A	Yes	N/A	Yes	N/A	Yes	N/A	Yes	N/A	Yes	N/A	No	Smeared the blood onto the bottle. Plaster not used	Yes	N/A	No	Did not shake.	Yes	N/A	No	Did not shake	Yes	N/A	No	Did not shake	Yes	N/A	No	N/A	Yes	N/A	N/A	08:56:00	09:05:00
Yes	Yes	Yes	N/A	No	N/A	Yes	N/A	Yes	N/A	Yes	N/A	Yes	N/A	Yes	N/A	Yes	Did not use bandage	Yes	N/A	Yes	N/A	Yes	N/A	Yes	N/A	Yes	N/A	Yes	N/A	Yes	N/A	No	N/A	Yes	N/A	N/A	09:11:00	09:26:00
Yes	Yes	Yes	N/A	No	N/A	Yes	N/A	Yes	N/A	Yes	N/A	Yes	N/A	Yes	N/A	Yes	Plaster not used	Yes	N/A	Yes	N/A	Yes	N/A	Yes	N/A	Yes	N/A	Yes	N/A	Yes	N/A	No	N/A	Yes	N/A	N/A	09:18:00	09:25:00
Exclusion	Exclusion	Exclusion	Exclusion	Exclusion	Exclusion	Exclusion	Exclusion	Exclusion
Yes	Yes	Yes	N/A	No	N/A	Yes	N/A	Yes	N/A	Yes	N/A	Yes	N/A	Yes	N/A	Yes	Used bandage after the whole process	Yes	N/A	Yes	N/A	Yes	N/A	Yes	N/A	Yes	N/A	Yes	N/A	Yes	N/A	No	N/A	Yes	N/A	N/A	10:05:00	10:12:00
Yes	Yes	Yes	N/A	Yes	Could not find the tear point,used teeth to open.	Yes	N/A	Yes	N/A	Yes	N/A	Yes	N/A	Yes	N/A	Yes	Plaster not used	Yes	N/A	Yes	N/A	Yes	N/A	Yes	N/A	Yes	N/A	Yes	N/A	Yes	N/A	No	N/A	Yes	N/A	N/A	11:07:00	11:15:00
Yes	Yes	Yes	N/A	No	N/A	Yes	N/A	Yes	N/A	Yes	N/A	Yes	N/A	Yes	N/A	Yes	Did not use bandage	Yes	N/A	Yes	N/A	Yes	N/A	Yes	N/A	Yes	N/A	Yes	N/A	Yes	N/A	No	N/A	Yes	N/A	N/A	11:20:00	11:30:00
Yes	Yes	Yes	N/A	No	N/A	Yes	N/A	Yes	N/A	Yes	N/A	Yes	N/A	Yes	N/A	Yes	Plaster not used	Yes	N/A	Yes	N/A	Yes	N/A	Yes	N/A	Yes	N/A	Yes	N/A	Yes	N/A	No	N/A	Yes	N/A	N/A	11:30:00	11:35:00
Yes	Yes	Yes	N/A	No	N/A	Yes	N/A	Yes	N/A	Yes	N/A	Yes	N/A	Yes	N/A	Yes	Did not use bandage	Yes	N/A	Yes	N/A	Yes	N/A	Yes	N/A	Yes	N/A	Yes	N/A	Yes	N/A	No	N/A	Yes	N/A	N/A	11:47:00	11:55:00
Yes	Yes	Yes	N/A	No	N/A	Yes	N/A	Yes	N/A	Yes	N/A	Yes	N/A	Yes	N/A	No	Smeared the blood onto the bottle. Plaster not used	Yes	N/A	Yes	N/A	Yes	N/A	Yes	N/A	Yes	N/A	Yes	N/A	Yes	N/A	No	N/A	Yes	N/A	N/A	11:47:00	11:55:00
Yes	Yes	Yes	N/A	No	Used teeth	Yes	N/A	Yes	N/A	Yes	N/A	Yes	N/A	Yes	N/A	Yes	N/A	Yes	N/A	Yes	N/A	Yes	N/A	Yes	N/A	Yes	N/A	Yes	N/A	Yes	N/A	No	N/A	Yes	N/A	N/A	12:06:00	12:13:00
Yes	Yes	Yes	N/A	No	Used teeth	Yes	N/A	Yes	N/A	Yes	N/A	Yes	N/A	Yes	N/A	Yes	Did not use bandage	Yes	N/A	Yes	N/A	Yes	N/A	Yes	N/A	Yes	N/A	Yes	N/A	Yes	N/A	No	N/A	Yes	N/A	N/A	13:35:00	13:43:00
Yes	Yes	Yes	N/A	No	N/A	Yes	N/A	Yes	N/A	Yes	N/A	Yes	N/A	Yes	N/A	Yes	Plaster not used	Yes	N/A	Yes	N/A	Yes	N/A	Yes	N/A	Yes	N/A	Yes	N/A	Yes	N/A	No	N/A	Yes	N/A	N/A	13:38:00	13:48:00
Yes	Yes	Yes	N/A	Yes	Could not find the tear point, used teeth to open.	Yes	N/A	Yes	N/A	Yes	N/A	Yes	N/A	Yes	N/A	Yes	Plaster was not used	Yes	N/A	Yes	N/A	Yes	N/A	Yes	N/A	Yes	N/A	Yes	N/A	Yes	N/A	No	N/A	Yes	N/A	N/A	14:03:00	14:10:00
Yes	Yes	Yes	N/A	No	Used Teeth	Yes	N/A	Yes	N/A	Yes	N/A	Yes	N/A	Yes	N/A	Yes	Used bandage after the whole process	Yes	N/A	Yes	N/A	Yes	N/A	Yes	N/A	Yes	N/A	Yes	N/A	Yes	N/A	No	N/A	Yes	N/A	N/A	13:53:00	14:02:00
Yes	Yes	Yes	N/A	No	N/A	Yes	N/A	Yes	N/A	Yes	N/A	Yes	N/A	Yes	N/A	Yes	N/A	Yes	N/A	Yes	N/A	Yes	N/A	Yes	N/A	Yes	N/A	Yes	N/A	Yes	N/A	No	N/A	Yes	N/A	N/A	14:27:00	14:36:00
Yes	Yes	Yes	N/A	No	Used teeth	Yes	N/A	Yes	N/A	Yes	N/A	Yes	N/A	Yes	N/A	Yes	Did not use bandage	Yes	N/A	Yes	N/A	Yes	N/A	Yes	N/A	Yes	N/A	Yes	N/A	Yes	N/A	No	N/A	Yes	N/A	N/A	14:16:00	14:24:00
Yes	Yes	Yes	N/A	No	N/A	Yes	N/A	Yes	N/A	Yes	N/A	Yes	N/A	Yes	N/A	Yes	Used bandage after the whole process	Yes	N/A	Yes	N/A	Yes	N/A	Yes	N/A	Yes	N/A	Yes	N/A	Yes	N/A	No	N/A	Yes	N/A	N/A	14:34:00	14:41:00
Yes	Yes	Yes	N/A	No	N/A	Yes	N/A	Yes	N/A	Yes	N/A	Yes	N/A	Yes	N/A	No	Smeared the blood onto the bottle. Plaster not used	Yes	N/A	Yes	N/A	Yes	N/A	Yes	N/A	yes	N/A	Yes	N/A	Yes	N/A	No	N/A	Yes	N/A	N/A	09:24:00	09:35:00
Yes	Yes	Yes	N/A	No	N/A	Yes	N/A	Yes	N/A	Yes	N/A	Yes	N/A	Yes	N/A	Yes	Did not use bandage	Yes	N/A	Yes	N/A	Yes	N/A	Yes	N/A	Yes	N/A	Yes	N/A	Yes	N/A	No	N/A	Yes	N/A	N/A	09:35:00	09:41:00
Yes	Yes	Yes	N/A	No	N/A	Yes	N/A	Yes	N/A	Yes	N/A	Yes	N/A	Yes	N/A	Yes	Plaster not used	Yes	N/A	Yes	N/A	Yes	N/A	Yes	N/A	Yes	N/A	Yes	N/A	Yes	N/A	No	N/A	Yes	N/A	N/A	09:45:00	09:49:00
Yes	Yes	Yes	N/A	No	N/A	Yes	N/A	Yes	N/A	Yes	N/A	Yes	N/A	No	Did not rub the finger to form a drop of blood	No	Smeared the blood onto the bottle.Plaster not used	Yes	N/A	Yes	N/A	Yes	N/A	Yes	N/A	Yes	N/A	Yes	N/A	Yes	N/A	No	N/A	Yes	N/A	N/A	10:34:00	10:42:00
Yes	Yes	Yes	N/A	No	N/A	Yes	N/A	Yes	N/A	Yes	N/A	Yes	N/A	Yes	N/A	Yes	Used bandage after the whole process	Yes	N/A	Yes	N/A	Yes	N/A	Yes	N/A	Yes	N/A	Yes	N/A	Yes	N/A	No	N/A	Yes	N/A	N/A	10:28:00	10:37:00
Yes	Yes	Yes	N/A	No	N/A	Yes	N/A	Yes	N/A	Yes	N/A	Yes	N/A	Yes	N/A	Yes	Plaster was used	Yes	N/A	Yes	N/A	Yes	N/A	Yes	N/A	Yes	N/A	Yes	N/A	Yes	N/A	No	N/A	Yes	N/A	N/A	11:03:00	11:10:00
Yes	Yes	Yes	N/A	No	N/A	Yes	N/A	Yes	N/A	Yes	N/A	Yes	N/A	Yes	N/A	Yes	Did not use bandage	Yes	N/A	Yes	N/A	Yes	N/A	Yes	N/A	Yes	N/A	Yes	N/A	Yes	N/A	No	N/A	Yes	N/A	N/A	10:54:00	11:03:00
Yes	Yes	Yes	N/A	No	Used teeth	Yes	N/A	Yes	N/A	Yes	N/A	Yes	N/A	Yes	N/A	Yes	Used bandage	Yes	N/A	Yes	N/A	Yes	N/A	Yes	N/A	Yes	N/A	Yes	N/A	Yes	N/A	No	N/A	Yes	N/A	N/A	11:16:00	11:23:00
Yes	Yes	Yes	N/A	No	N/A	Yes	N/A	Yes	N/A	Yes	N/A	Yes	N/A	Yes	N/A	Yes	Plaster was used	Yes	N/A	Yes	N/A	Yes	N/A	Yes	N/A	Yes	N/A	Yes	N/A	Yes	N/A	No	N/A	Yes	N/A	N/A	11:21:00	11:29:00
Yes	Yes	Yes	N/A	No	N/A	Yes	N/A	Yes	N/A	Yes	N/A	Yes	N/A	Yes	N/A	Yes	Plaster was used	Yes	N/A	Yes	N/A	Yes	N/A	Yes	N/A	yes	N/A	Yes	N/A	Yes	N/A	No	N/A	Yes	N/A	N/A	11:47:00	11:53:00
Yes	Yes	Yes	N/A	No	N/A	Yes	N/A	Yes	N/A	Yes	N/A	Yes	N/A	Yes	N/A	Yes	Used bandage after the whole process	Yes	N/A	Yes	N/A	Yes	N/A	Yes	N/A	yes	N/A	Yes	N/A	Yes	N/A	No	N/A	Yes	N/A	N/A	11:52:00	12:01:00
Yes	Yes	Yes	N/A	No	N/A	Yes	N/A	Yes	N/A	Yes	N/A	Yes	N/A	Yes	N/A	Yes	Plaster not used	Yes	N/A	Yes	N/A	Yes	N/A	Yes	N/A	yes	N/A	Yes	N/A	Yes	N/A	No	N/A	Yes	N/A	N/A	12:12:00	12:21:00
Yes	Yes	Yes	N/A	No	N/A	Yes	N/A	Yes	N/A	Yes	N/A	Yes	N/A	Yes	N/A	Yes	Did not use bandage	Yes	N/A	Yes	N/A	Yes	N/A	Yes	N/A	yes	N/A	Yes	N/A	Yes	N/A	No	N/A	Yes	N/A	N/A	11:35:00	11:42:00
Yes	Yes	Yes	N/A	No	N/A	Yes	N/A	Yes	N/A	Yes	N/A	Yes	N/A	Yes	N/A	Yes	Did not use bandage	Yes	N/A	Yes	N/A	Yes	N/A	Yes	N/A	Yes	N/A	Yes	N/A	Yes	N/A	No	N/A	Yes	N/A	N/A	12:12:00	12:19:00
Yes	Yes	Yes	N/A	No	N/A	Yes	N/A	Yes	N/A	Yes	N/A	Yes	N/A	Yes	N/A	Yes	Did not use bandage	Yes	N/A	Yes	N/A	Yes	N/A	Yes	N/A	Yes	N/A	Yes	N/A	Yes	N/A	No	N/A	Yes	N/A	N/A	12:30:00	12:36:00
Yes	Yes	Yes	N/A	No	N/A	Yes	N/A	Yes	N/A	Yes	N/A	Yes	N/A	Yes	N/A	Yes	Plaster used	Yes	N/A	Yes	N/A	Yes	N/A	Yes	N/A	Yes	N/A	Yes	N/A	Yes	N/A	No	N/A	Yes	N/A	N/A	12:44:00	12:51:00
Yes	Yes	Yes	N/A	No	Used teeth	Yes	N/A	Yes	N/A	Yes	N/A	Yes	N/A	Yes	N/A	Yes	Did not use bandage	Yes	N/A	Yes	N/A	Yes	N/A	Yes	N/A	Yes	N/A	Yes	N/A	Yes	N/A	No	N/A	Yes	N/A	N/A	13:00:00	13:09:00
Yes	Yes	Yes	N/A	No	N/A	Yes	N/A	Yes	N/A	Yes	N/A	Yes	N/A	Yes	N/A	Yes	Plaster was used	Yes	N/A	Yes	N/A	Yes	N/A	Yes	N/A	Yes	N/A	Yes	N/A	Yes	N/A	No	N/A	Yes	N/A	N/A	13:15:00	13:20:00
Yes	Yes	Yes	N/A	No	Used teeth	Yes	N/A	Yes	N/A	Yes	N/A	Yes	N/A	Yes	N/A	Yes	Used bandage	Yes	N/A	Yes	N/A	Yes	N/A	Yes	N/A	Yes	N/A	Yes	N/A	Yes	N/A	No	N/A	Yes	N/A	N/A	13:20:00	13:29:00
Exclusion	Exclusion	Exclusion	Exclusion	Exclusion	Exclusion		Exclusion	Exclusion	Exclusion		Exclusion	Exclusion	Exclusion		Exclusion					Exclusion						Exclusion						Exclusion				Exclusion		Exclusion
Yes	Yes	Yes	N/A	No	N/A	Yes	N/A	Yes	N/A	Yes	N/A	Yes	N/A	Yes	N/A	No	Smeared the blood onto the bottle, plaster not used.	Yes	N/A	Yes	N/A	Yes	N/A	Yes	N/A	Yes	N/A	Yes	N/A	Yes	N/A	No	N/A	Yes	N/A	N/A	13:45:00	13:50:00
Yes	Yes	Yes	N/A	No	N/A	Yes	N/A	Yes	N/A	Yes	N/A	Yes	N/A	Yes	N/A	Yes	Plaster was used.	Yes	N/A	Yes	N/A	Yes	N/A	Yes	N/A	yes	N/A	Yes	N/A	Yes	N/A	No	N/A	Yes	N/A	N/A	08:55:00	09:00:00
Yes	Yes	Yes	N/A	No	N/A	Yes	N/A	Yes	N/A	Yes	N/A	Yes	N/A	Yes	N/A	Yes	Did not use bandage	Yes	N/A	Yes	N/A	Yes	N/A	Yes	N/A	Yes	N/A	Yes	N/A	Yes	N/A	No	N/A	Yes	N/A	N/A	08:56:00	09:00:00
Yes	Yes	Yes	N/A	No	N/A	Yes	N/A	Yes	N/A	Yes	N/A	Yes	N/A	Yes	N/A	Yes	Used bandage	Yes	N/A	Yes	N/A	Yes	N/A	Yes	N/A	yes	N/A	Yes	N/A	Yes	N/A	No	N/A	Yes	N/A	N/A	09:11:00	09:20:00
Yes	Yes	Yes	N/A	Yes	Could not find the tear point, had to use teeth to open.	Yes	N/A	Yes	N/A	Yes	N/A	Yes	N/A	Yes	N/A	Yes	Plaster was used.	Yes	N/A	Yes	N/A	Yes	N/A	Yes	N/A	yes	N/A	Yes	N/A	Yes	N/A	No	N/A	Yes	N/A	N/A	11:32:00	11:40:00
Yes	Yes	Yes	N/A	No	N/A	Yes	N/A	Yes	N/A	Yes	N/A	Yes	N/A	Yes	N/A	Yes	Did not use bandage	Yes	N/A	Yes	N/A	Yes	N/A	Yes	N/A	Yes	N/A	Yes	N/A	Yes	N/A	No	N/A	Yes	N/A	N/A	11:31:00	11:41:00
Yes	Yes	Yes	N/A	No	N/A	Yes	N/A	Yes	N/A	Yes	N/A	Yes	N/A	Yes	N/A	Yes	Plaster was used	Yes	N/A	Yes	N/A	Yes	N/A	No	Did not shake	Yes	N/A	No	Did not shake	Yes	N/A	No	N/A	Yes	N/A	N/A	11:50:00	12:00:00
Yes	Yes	Yes	N/A	No	Used teeth	Yes	N/A	Yes	N/A	Yes	N/A	Yes	N/A	Yes	N/A	Yes	Used Bandage	Yes	N/A	Yes	N/A	Yes	N/A	Yes	N/A	Yes	N/A	Yes	N/A	Yes	N/A	No	N/A	Yes	N/A	N/A	11:51:00	12:01:00
Yes	Yes	Yes	N/A	No	N/A	Yes	N/A	Yes	N/A	Yes	N/A	Yes	N/A	Yes	N/A	Yes	Plaster not used	Yes	N/A	Yes	N/A	Yes	N/A	Yes	N/A	Yes	N/A	Yes	N/A	Yes	N/A	No	N/A	Yes	N/A	N/A	12:14:00	12:25:00
Yes	Yes	Yes	N/A	No	N/A	Yes	N/A	Yes	N/A	Yes	N/A	Yes	N/A	Yes	N/A	Yes	Plaster was used.	Yes	N/A	Yes	N/A	Yes	N/A	Yes	N/A	yes	N/A	Yes	N/A	Yes	N/A	No	N/A	Yes	N/A	N/A	08:55:00	09:02:00
Yes	Yes	Yes	N/A	No	Used teeth	Yes	N/A	Yes	N/A	Yes	N/A	Yes	N/A	Yes	N/A	Yes	Did not use bandage	Yes	N/A	Yes	N/A	Yes	N/A	Yes	N/A	yes	N/A	Yes	N/A	Yes	N/A	No	N/A	Yes	N/A	N/A	08:55:00	09:07:00
Yes	Yes	Yes	N/A	No	Used teeth	Yes	N/A	Yes	N/A	Yes	N/A	Yes	N/A	Yes	N/A	Yes	Did not use bandage	Yes	N/A	Yes	N/A	Yes	N/A	Yes	N/A	yes	N/A	Yes	N/A	Yes	N/A	No	N/A	Yes	N/A	N/A	09:23:00	09:32:00
Yes	Yes	Yes	N/A	Yes	Could not tear the pouch, Used teeth.	Yes	N/A	Yes	N/A	No	Did not rub at all.	Yes	N/A	Yes	N/A	No	Smeared the blood onto the bottle.Plaster was not used.	Yes	N/A	Yes	N/A	Yes	N/A	Yes	N/A	yes	N/A	Yes	N/A	Yes	N/A	No	N/A	Yes	N/A	N/A	09:30:00	09:40:00
Yes	Yes	Yes	N/A	No	N/A	Yes	N/A	Yes	N/A	Yes	N/A	Yes	N/A	Yes	N/A	Yes	Used bandage after the whole process	Yes	N/A	Yes	N/A	Yes	N/A	Yes	N/A	yes	N/A	Yes	N/A	Yes	N/A	No	N/A	Yes	N/A	N/A	09:44:00	09:49:00
Exclusion					Exclusion		Exclusion	Exclusion		Exclusion			Exclusion		Exclusion		Exclusion				Exclusion	Exclusion	Exclusion			Exclusion		Exclusion	Exclusion		Exclusion	Exclusion	Exclusion	Exclusion	Exclusion	Exclusion	Exclusion	Exclusion
Yes	Yes	Yes	N/A	No	N/A	Yes	N/A	Yes	N/A	Yes	N/A	Yes	N/A	Yes	N/A	Yes	Plaster was used	Yes	N/A	Yes	N/A	Yes	N/A	Yes	N/A	Yes	N/A	Yes	N/A	Yes	N/A	No	N/A	Yes	N/A	N/A	10:16:00	10:25:00
Yes	Yes	Yes	N/A	No	N/A	Yes	N/A	Yes	N/A	Yes	N/A	Yes	N/A	Yes	N/A	Yes	Plaster was used	Yes	N/A	Yes	N/A	Yes	N/A	Yes	N/A	Yes	N/A	Yes	N/A	Yes	N/A	No	N/A	Yes	N/A	N/A	09:24:00	09:33:00
Yes	Yes	Yes	N/A	No	N/A	Yes	N/A	Yes	N/A	Yes	N/A	Yes	N/A	Yes	N/A	Yes	Used bandage after the whole process	Yes	N/A	Yes	N/A	Yes	N/A	Yes	N/A	Yes	N/A	Yes	N/A	Yes	N/A	No	N/A	Yes	N/A	N/A	09:23:00	09:32:00
Yes	Yes	Yes	N/A	No	N/A	Yes	N/A	Yes	N/A	Yes	N/A	Yes	N/A	Yes	N/A	No	Smeared the blood onto the bottle. Plaster was used	Yes	N/A	Yes	N/A	Yes	N/A	Yes	N/A	Yes	N/A	Yes	N/A	Yes	N/A	No	N/A	Yes	N/A	N/A	09:40:00	09:48:00
Yes	Yes	Yes	N/A	No	N/A	Yes	N/A	Yes	N/A	Yes	N/A	Yes	N/A	Yes	N/A	Yes	Plaster not used	Yes	N/A	Yes	N/A	Yes	N/A	Yes	N/A	Yes	N/A	Yes	N/A	Yes	N/A	No	N/A	Yes	N/A	N/A	10:10:00	10:18:00
Yes	Yes	Yes	N/A	No	N/A	Yes	N/A	Yes	N/A	Yes	N/A	Yes	N/A	Yes	N/A	Yes	Did not use bandage	Yes	N/A	Yes	N/A	Yes	N/A	Yes	N/A	Yes	N/A	Yes	N/A	Yes	N/A	No	N/A	Yes	N/A	N/A	09:46:00	09:58:00
Yes	Yes	Yes	N/A	No	N/A	Yes	N/A	Yes	N/A	Yes	N/A	Yes	N/A	Yes	N/A	Yes	Used bandage	Yes	N/A	Yes	N/A	Yes	N/A	Yes	N/A	yes	N/A	Yes	N/A	Yes	N/A	No	N/A	Yes	N/A	N/A	10:32:00	10:40:00
Yes	Yes	Yes	N/A	No	N/A	Yes	N/A	Yes	N/A	No	Did not rub the finger	Yes	N/A	Yes	N/A	Yes	Plaster was not used.	Yes	N/A	Yes	N/A	Yes	N/A	Yes	N/A	yes	N/A	Yes	N/A	Yes	N/A	No	N/A	Yes	N/A	N/A	10:42:00	10:48:00
Yes	Yes	Yes	N/A	No	N/A	Yes	N/A	Yes	N/A	Yes	N/A	Yes	N/A	Yes	N/A	Yes	Plaster was used	Yes	N/A	Yes	N/A	Yes	N/A	Yes	N/A	yes	N/A	Yes	N/A	Yes	N/A	No	N/A	Yes	N/A	N/A	11:02:00	11:14:00
Yes	Yes	Yes	N/A	No	Used teeth	Yes	N/A	Yes	N/A	Yes	N/A	Yes	N/A	Yes	N/A	Yes	Did not use bandage	Yes	N/A	Yes	N/A	Yes	N/A	Yes	N/A	yes	N/A	Yes	N/A	Yes	N/A	No	N/A	Yes	N/A	N/A	11:03:00	11:08:00
Yes	Yes	Yes	N/A	No	N/A	Yes	N/A	Yes	N/A	Yes	N/A	Yes	N/A	Yes	N/A	Yes	Used bandage after the whole process	Yes	N/A	Yes	N/A	Yes	N/A	Yes	N/A	yes	N/A	Yes	N/A	Yes	N/A	No	N/A	Yes	N/A	N/A	11:20:00	11:27:00
Yes	Yes	Yes	N/A	No	N/A	Yes	N/A	Yes	N/A	Yes	N/A	Yes	N/A	Yes	N/A	Yes	Plaster not used	Yes	N/A	Yes	N/A	Yes	N/A	Yes	N/A	Yes	N/A	Yes	N/A	Yes	N/A	No	N/A	Yes	N/A	N/A	11:27:00	11:38:00
Yes	Yes	Yes	N/A	No	N/A	Yes	N/A	Yes	N/A	Yes	N/A	Yes	N/A	Yes	N/A	Yes	Did not use bandage	Yes	N/A	Yes	N/A	Yes	N/A	Yes	N/A	Yes	N/A	Yes	N/A	Yes	N/A	No	N/A	Yes	N/A	N/A	11:37:00	11:46:00
Yes	Yes	Yes	N/A	No	N/A	Yes	N/A	Yes	N/A	Yes	N/A	Yes	N/A	Yes	N/A	Yes	Plaster was used	Yes	N/A	Yes	N/A	Yes	N/A	Yes	N/A	Yes	N/A	Yes	N/A	Yes	N/A	No	N/A	Yes	N/A	N/A	11:51:00	11:58:00
Yes	Yes	Yes	N/A	No	N/A	Yes	N/A	Yes	N/A	Yes	N/A	Yes	N/A	Yes	N/A	Yes	Used the bandage after the whole process	Yes	N/A	Yes	N/A	Yes	N/A	Yes	N/A	Yes	N/A	Yes	N/A	Yes	N/A	No	N/A	Yes	N/A	N/A	11:58:00	12:04:00
Yes	Yes	Yes	N/A	No	N/A	Yes	N/A	Yes	N/A	Yes	N/A	Yes	N/A	Yes	N/A	Yes	Plaster not used	Yes	N/A	Yes	N/A	Yes	N/A	Yes	N/A	Yes	N/A	Yes	N/A	Yes	N/A	No	N/A	Yes	N/A	N/A	12:18:00	12:28:00

## Sheet: SECTION B
MOCK DEVICE RESULT: NEGATIVE	MOCK DEVICE RESULT: FAINT POSITIVE	MOCK DEVICE RESULT: POSITIVE	MOCK DEVICE RESULT: INVALID	COMMENTS	SEQUENCE OF MOCK RESULTS
Negative	Positive	Positive	Invalid/Test did not work	N/A	F,I,N,P		Negative
Negative	Positive	Positive	Invalid/Test did not work	N/A	I,F,P,N		Positive
Negative	Positive	Positive	Invalid/Test did not work	N/A	N,F,I,P		Invalid/Test did not work
Negative	Positive	Positive	Invalid/Test did not work	N/A	P,I,F,N		Do not know/Not sure
Negative	Positive	Positive	Invalid/Test did not work	N/A	I,F,P,N		Other
Negative	Positive	Positive	Invalid/Test did not work	N/A	I,N,F,P
Negative	Positive	Positive	Invalid/Test did not work	N/A	N,I,F,P
Negative	Positive	Positive	Invalid/Test did not work	N/A	P,I,N,F
Negative	Positive	Positive	Invalid/Test did not work	N/A	I,N,P,F
				Exclusion	Exclusion
Negative	Positive	Positive	Invalid/Test did not work	N/A	I,F,N,P
Negative	Positive	Positive	Invalid/Test did not work	N/A	F,P,N,I
				Exclusion	Exclusion
				Exclusion	Exclusion
Negative	Positive	Positive	Invalid/Test did not work	N/A	I,N,P,F
Negative	Positive	Positive	Invalid/Test did not work	N/A	P,N,F,I
Negative	Positive	Positive	Invalid/Test did not work	N/A	P,N,I,F
Negative	Negative	Positive	Invalid/Test did not work	Failed to interprete faint positive	N,P,F,I
Negative	Positive	Positive	Invalid/Test did not work	N/A	N,I,F,P
Negative	Positive	Positive	Invalid/Test did not work	N/A	F,I,P,N
Negative	Positive	Positive	Invalid/Test did not work	N/A	P,F,I,N
Negative	Positive	Positive	Invalid/Test did not work	N/A	I,F,N,P
Negative	Positive	Positive	Invalid/Test did not work	N/A	F,N,I,P
				Exclusion	Exclusion
Negative	Positive	Positive	Invalid/Test did not work	N/A	P,I,F,N
Negative	Positive	Positive	Invalid/Test did not work	N/A	I,P,N,F
Negative	Positive	Positive	Invalid/Test did not work	N/A	I,P,N,F
Negative	Positive	Positive	Invalid/Test did not work	N/A	P,F,N,I
Negative	Positive	Positive	Invalid/Test did not work	N/A	F,P,I,N
Negative	Positive	Positive	Invalid/Test did not work	N/A	I,F,P,N
Negative	Positive	Positive	Invalid/Test did not work	N/A	N,F,P,I
Negative	Positive	Positive	Invalid/Test did not work	N/A	N,P,I,F
Negative	Positive	Positive	Invalid/Test did not work	N/A	F,I,P,N
Negative	Positive	Positive	Invalid/Test did not work	N/A	I,F,P,N
Negative	Positive	Positive	Invalid/Test did not work	N/A	I,N,F,P
Negative	Positive	Positive	Invalid/Test did not work	N/A	P,I,N,F
Negative	Positive	Positive	Invalid/Test did not work	N/A	I,F,P,N
Negative	Positive	Positive	Invalid/Test did not work	N/A	F,P,N,I
Negative	Positive	Positive	Invalid/Test did not work	N/A	I,F,N,P
Negative	Negative	Positive	Invalid/Test did not work	Failed to translate the faint positive, just saw one dot above	F,I,P,N
Other	Other	Other	Other	Quit the process	Quit the process
				Exclusion	Exclusion
				Exclusion	Exclusion
Negative	Positive	Positive	Invalid/Test did not work	N/A	F,I,P,N
Negative	Positive	Positive	Invalid/Test did not work	N/A	N,F,P,I
Negative	Positive	Positive	Invalid/Test did not work	N/A	P,F,N,I
Negative	Negative	Positive	Negative	Failed to interprete faint positive and invalid.	P,I,F,N
Negative	Positive	Positive	Invalid/Test did not work	N/A	I,F,N,P
Negative	Positive	Positive	Invalid/Test did not work	N/A	N,F,P,I
Negative	Positive	Positive	Invalid/Test did not work	N/A	I,F,P,N
Negative	Positive	Positive	Invalid/Test did not work	N/A	F,I,P,N
Negative	Positive	Positive	Invalid/Test did not work	N/A	F,I,P,N
Negative	Positive	Positive	Invalid/Test did not work	N/A	I,N,F,P
Negative	Positive	Positive	Invalid/Test did not work	N/A	P,F,I,N
Negative	Positive	Positive	Invalid/Test did not work	N/A	P,F,N,I
Negative	Positive	Positive	Invalid/Test did not work	N/A	P,F,N,I
Positive	Positive	Positive	Negative	Failed to interprete negative results and invalid results	P,I,N,F
Negative	Positive	Positive	Invalid/Test did not work	N/A	I,F,N,P
Negative	Positive	Positive	Invalid/Test did not work	N/A	N,I,F,P
Negative	Positive	Positive	Invalid/Test did not work	N/A	P,I,F,N
Negative	Positive	Positive	Invalid/Test did not work	N/A	F,P,N,I
Negative	Positive	Positive	Invalid/Test did not work	N/A	N,I,F,P
Negative	Positive	Positive	Invalid/Test did not work	N/A	I,P,N,F
Negative	Positive	Positive	Invalid/Test did not work	N/A	I,F,N,P
Negative	Positive	Positive	Invalid/Test did not work	N/A	F,P,I,N
Negative	Positive	Positive	Invalid/Test did not work	N/A	P,F,I,N
Negative	Positive	Positive	Invalid/Test did not work	N/A	I,F,N,P
Negative	Positive	Positive	Negative	N/A	N,I,P,F
Negative	Positive	Positive	Invalid/Test did not work	N/A	I,P,F,N
Negative	Positive	Positive	Invalid/Test did not work	Though it took time to decide	F,N,I,P
Negative	Negative	Positive	Invalid/Test did not work	N/A	N,F,I,P
Negative	Positive	Positive	Invalid/Test did not work	N/A	N,I,P,F
Negative	Positive	Positive	Invalid/Test did not work	N/A	I,F,N,P
Negative	Positive	Positive	Invalid/Test did not work	N/A	F,I,N,P
Negative	Positive	Positive	Invalid/Test did not work	N/A	F,I,N,P
Negative	Positive	Positive	Invalid/Test did not work	N/A	N,I,F,P
Negative	Positive	Positive	Invalid/Test did not work	N/A	I,N,F,P
Negative	Positive	Positive	Invalid/Test did not work	Though it took time to decide	I,P,F,N
Negative	Positive	Positive	Invalid/Test did not work	N/A	F,P,N,I
Negative	Positive	Positive	Invalid/Test did not work	N/A	N,P,F,I
Negative	Positive	Positive	Invalid/Test did not work	N/A	I,F,N,P
Negative	Positive	Positive	Invalid/Test did not work	N/A	F,N,P,I
Negative	Positive	Positive	Invalid/Test did not work	N/A	I,F,P,N
Negative	Positive	Positive	Invalid/Test did not work	N/A	I,F,N,P
Negative	Positive	Positive	Invalid/Test did not work	N/A	F,N,I,P
Negative	Positive	Positive	Invalid/Test did not work	N/A	P,N,I,F
Negative	Positive	Positive	Invalid/Test did not work	N/A	N,F,I,P
Negative	Positive	Positive	Invalid/Test did not work	N/A	F,I,P,N
Negative	Positive	Positive	Invalid/Test did not work	N/A	I,P,F,N
Negative	Positive	Positive	Invalid/Test did not work	N/A	N,F,P,I
Negative	Positive	Positive	Invalid/Test did not work	N/A	P,F,I,N
Negative	Positive	Positive	Invalid/Test did not work	N/A	N,I,F,P
Negative	Positive	Positive	Invalid/Test did not work	N/A	I,P,F,N
Negative	Negative	Positive	Positive	Failed to interprete faint positive and invalid.	P,N,F,I
Negative	Positive	Positive	Invalid/Test did not work	N/A	F,I,N,P
Negative	Positive	Positive	Invalid/Test did not work	N/A	I,F,P,N
Negative	Positive	Positive	Invalid/Test did not work	N/A	P,I,N,F
Negative	Positive	Positive	Invalid/Test did not work	N/A	P,F,N,I
Negative	Positive	Positive	Invalid/Test did not work	N/A	F,N,I,P
Negative	Positive	Positive	Invalid/Test did not work	N/A	F,N,I,P
Negative	Positive	Positive	Invalid/Test did not work	N/A	P,N,F,I
Negative	Positive	Positive	Invalid/Test did not work	N/A	P,I,N,F
Negative	Positive	Positive	Invalid/Test did not work	N/A	N,F,I,P
Negative	Positive	Positive	Invalid/Test did not work	N/A	I,F,P,N
Negative	Positive	Positive	Invalid/Test did not work	N/A	F,I,P,N
Negative	Positive	Positive	Invalid/Test did not work	N/A	F,N,I,P
Negative	Positive	Positive	Invalid/Test did not work	N/A	P,I,N,F
Negative	Positive	Positive	Invalid/Test did not work	N/A	P,N,I,F
Negative	Positive	Positive	Invalid/Test did not work	N/A	P,I,N,F
Negative	Positive	Positive	Invalid/Test did not work	N/A	I,P,N,F
Negative	Positive	Positive	Invalid/Test did not work	N/A	I,F,P,N
Negative	Positive	Positive	Invalid/Test did not work	N/A	P,I,F,N
Negative	Positive	Positive	Invalid/Test did not work	N/A	I,P,F,N
Negative	Positive	Positive	Invalid/Test did not work	N/A	P,F,N,I
Negative	Positive	Positive	Invalid/Test did not work	N/A	I,N,F,P
Negative	Positive	Positive	Invalid/Test did not work	N/A	N,F,P,I
Negative	Positive	Positive	Invalid/Test did not work	N/A	I,F,P,N
Negative	Positive	Positive	Invalid/Test did not work	Though it took time to decide	F,P,N,I
Negative	Positive	Positive	Invalid/Test did not work	N/A	N,I,F,P
Negative	Positive	Positive	Invalid/Test did not work	N/A	P,I,F,N
Negative	Positive	Positive	Invalid/Test did not work	N/A	I,F,N,P
Negative	Positive	Positive	Invalid/Test did not work	N/A	F,N,P,I
Negative	Positive	Positive	Invalid/Test did not work	N/A	P,F,N,I
Negative	Positive	Positive	Invalid/Test did not work	N/A	N,F,P,I
Negative	Positive	Positive	Invalid/Test did not work	N/A	F,I,N,P
Negative	Positive	Positive	Invalid/Test did not work	N/A	I,F,N,P
Negative	Positive	Positive	Invalid/Test did not work	N/A	P,N,F,I
Negative	Positive	Positive	Invalid/Test did not work	N/A	I,P,N,F
Negative	Positive	Positive	Invalid/Test did not work	N/A	F,N,I,P
Negative	Positive	Positive	Invalid/Test did not work	N/A	F,P,N,I
Negative	Positive	Positive	Invalid/Test did not work	N/A	P,N,F,I
Negative	Positive	Positive	Invalid/Test did not work	N/A	F,I,P,N
Negative	Positive	Positive	Negative	Failed to interprete the invalid result	P,I,F,N
Negative	Positive	Positive	Invalid/Test did not work	N/A	P,I,F,N
Negative	Positive	Positive	Invalid/Test did not work	N/A	I,N,F,P
Negative	Positive	Positive	Invalid/Test did not work	N/A	P,I,F,N
Negative	Positive	Positive	Invalid/Test did not work	N/A	N,P,F,I
Negative	Positive	Positive	Invalid/Test did not work	N/A	N,F,I,P
Negative	Positive	Positive	Invalid/Test did not work	N/A	F,I,P,N
Negative	Positive	Positive	Invalid/Test did not work	N/A	N,I,F,P
Negative	Positive	Positive	Invalid/Test did not work	N/A	F,I,P,N
Negative	Positive	Positive	Invalid/Test did not work	N/A	I,F,N,P
Negative	Positive	Positive	Invalid/Test did not work	N/A	I,P,F,N
				Exclusion	Exclusion
Negative	Positive	Positive	Invalid/Test did not work	N/A	F,P,N,I
Negative	Positive	Positive	Invalid/Test did not work	N/A	F,I,P,N
Negative	Negative	Positive	Invalid/Test did not work	Did not see the faint dot	P,F,N,I
Negative	Negative	Positive	Invalid/Test did not work	Failed to interprete faint positive	P,F,I,N
Negative	Positive	Positive	Invalid/Test did not work	N/A	N,P,I,F
Negative	Positive	Positive	Invalid/Test did not work	N/A	I,F,P,N
Negative	Positive	Positive	Invalid/Test did not work	N/A	I,P,F,N
Negative	Positive	Positive	Invalid/Test did not work	N/A	P,I,F,N
Negative	Positive	Positive	Invalid/Test did not work	N/A	P,I,F,N
Negative	Positive	Positive	Invalid/Test did not work	N/A	P,I,F,N
Negative	Positive	Positive	Invalid/Test did not work	N/A	N,F,P,I
Negative	Positive	Positive	Invalid/Test did not work	N/A	I,P,F,N
Negative	Positive	Positive	Invalid/Test did not work	N/A	I,F,N,P
Negative	Positive	Positive	Invalid/Test did not work	N/A	F,N,I,P
Negative	Positive	Positive	Invalid/Test did not work	N/A	N,I,F,P
Negative	Positive	Positive	Invalid/Test did not work	N/A	P,N,F,I
Negative	Negative	Positive	Invalid/Test did not work	Could not interprete faint positive.	F,I,N,P
Negative	Positive	Positive	Invalid/Test did not work	N/A	N,I,P,F
Negative	Positive	Positive	Invalid/Test did not work	N/A	I,F,N,P
Negative	Positive	Positive	Invalid/Test did not work	N/A	F,I,N,P
Negative	Positive	Positive	Invalid/Test did not work	N/A	F,I,P,N
Negative	Positive	Positive	Invalid/Test did not work	N/A	N,I,F,P
Negative	Positive	Positive	Invalid/Test did not work	N/A	P,I,N,F
Negative	Negative	Positive	Invalid/Test did not work	Failed to interprete faint positive	F,N,I,P
Negative	Positive	Positive	Invalid/Test did not work	N/A	I,N,F,P
Negative	Positive	Positive	Invalid/Test did not work	N/A	I,F,P,N
Negative	Positive	Positive	Invalid/Test did not work	N/A	P,F,I,N
Negative	Positive	Positive	Invalid/Test did not work	N/A	F,N,I,P
Negative	Positive	Positive	Invalid/Test did not work	N/A	P,N,I,F
Negative	Positive	Positive	Invalid/Test did not work	N/A	I,P,F,N
Negative	Positive	Positive	Invalid/Test did not work	N/A	N,I,F,P
Negative	Positive	Positive	Invalid/Test did not work	N/A	P,F,N,I
Negative	Positive	Positive	Invalid/Test did not work	N/A	N,P,F,I
				Exclusion	Exclusion
Negative	Positive	Positive	Invalid/Test did not work	N/A	I,N,F,P
Negative	Negative	Positive	Invalid/Test did not work	Could not interprete faint positive.	P,F,I,N
Negative	Positive	Positive	Invalid/Test did not work	N/A	F,I,P,N
Negative	Positive	Positive	Invalid/Test did not work	N/A	N,F,I,P
Negative	Positive	Positive	Invalid/Test did not work	N/A	I,F,N,P
Negative	Positive	Positive	Invalid/Test did not work	N/A	P,F,I,N
Negative	Negative	Positive	Invalid/Test did not work	Failed to interprete faint positive	P,I,F,N
Negative	Positive	Positive	Invalid/Test did not work	N/A	I,N,F,P
Negative	Positive	Positive	Invalid/Test did not work	N/A	P,I,N,F
Negative	Positive	Positive	Invalid/Test did not work	N/A	F,I,N,P
Negative	Positive	Positive	Invalid/Test did not work	N/A	N,F,I,P
Negative	Positive	Positive	Invalid/Test did not work	N/A	F,P,N,I
Negative	Positive	Positive	Invalid/Test did not work	N/A	P,F,N,I
Negative	Positive	Positive	Invalid/Test did not work	N/A	P,I,F,N
				Exclusion	Exclusion
Negative	Positive	Positive	Invalid/Test did not work	N/A	I,N,F,P
Negative	Positive	Positive	Invalid/Test did not work	N/A	I,N,F,P
Negative	Positive	Positive	Invalid/Test did not work	N/A	N,I,F,P
Negative	Positive	Positive	Invalid/Test did not work	N/A	N,F,I,P
Negative	Positive	Positive	Invalid/Test did not work	N/A	F,I,P,N
Negative	Positive	Positive	Invalid/Test did not work	N/A	F,N,P,I
Negative	Positive	Positive	Invalid/Test did not work	N/A	P,N,I,F
Negative	Positive	Positive	Invalid/Test did not work	N/A	I,P,F,N
Negative	Positive	Positive	Invalid/Test did not work	N/A	F,N,I,P
Negative	Positive	Positive	Invalid/Test did not work	N/A	I,F,P,N
Negative	Positive	Positive	Invalid/Test did not work	N/A	N,P,F,I
Negative	Positive	Positive	Invalid/Test did not work	N/A	N,I,F,P
Negative	Positive	Positive	Invalid/Test did not work	N/A	I,P,N,F
Negative	Positive	Positive	Invalid/Test did not work	N/A	F,N,I,P
Negative	Positive	Positive	Invalid/Test did not work	N/A	N,F,P,I
Negative	Positive	Positive	Invalid/Test did not work	N/A	I,P,F,N

## Sheet: SECTION C
GENDER	AGE BAND	EDUCATION LEVEL	1. When was the last time you had an HIV test done?	2. Did you use the instructions sheet?	Comments	3. Were the instructions easy to follow? Were the pictures helpful?	4. Was the device easy to use?	Comments	5. How long should you wait before reading the test?	6. Were you confident with performing this test on your own?	Comments	7. Was it easy for you to INTERPRET the mock results?	Comments	8. What should you do if you have a negative result?	9. What should you do if you have a positive result?	10. How likely are you to use this test again?	11. Would you prefer to use this test at home or get tested at a clinic?	12. How likely are you to recommend this test to a sexual partner/friend/family member?	13. What are your favourite things about this test?	14. What are your least favourite things about this test?
Male	36-45	≥Tech	Never	Yes	N/A	Yes, pictures helpful	Yes	N/A	5 Minutes	Yes	N/A	Yes	N/A	Test again after 3 months	Clinic	Definitely use it	Home	Definitely recommend it	Easy, Fast, Privacy	Pricking part
Male	36-45	≥Gr 8	2011	Yes	N/A	Yes, pictures helpful	Yes	N/A	5 Minutes	Yes	N/A	Yes	N/A	Retest after 3 months	Clinic	Definitely use it	Home	Definitely recommend it	Easy to use, Take 5 minutes to get results	None		I will not use it
Female	36-45	≥Tech	2015-08-01	Yes	N/A	Yes, pictures helpful	Yes	N/A	5 Minutes	Yes	N/A	Yes	N/A	Wait for 3 months and test again	Clinic	Definitely use it	Home	Definitely recommend it	Easy, Privacy, Instructions are clear, Confidentiality, Fast	Test device pouch is hard to open		Unlikely
Female	46-55	≥Tech	2015-06-01	Yes	N/A	Yes, pictures helpful	Yes	N/A	5 Minutes	Yes	N/A	Yes	N/A	Retest in months	Clinic	Definitely use it	Home	Definitely recommend it	Did not see the needle, Not complicated, Its easy and looks reliable	None		Unsure
Male	26-35	≥Gr 8	2016-05-01	Yes	N/A	Yes, pictures helpful	Yes	N/A	5 Minutes	Yes	N/A	Yes	N/A	Test again after 3 months	Clinic	Definitely use it	Home	Definitely recommend it	Privacy, Easy, Fast	None		Likely
Female	36-45	≥Tech	2015-10-01	Yes	N/A	Yes, pictures help	Yes	N/A	5 Minutes	Yes	N/A	Yes	N/A	Re-test after 3 months	Clinic	Definitely use it	Home	Definitely recommend it	Self testing, Confidential	None		Definitely use it
Male	26-35	≥Gr 8	2016-08-01	Yes	N/A	Yes, pictures helpful	Yes	N/A	5 Minutes	Yes	N/A	Yes	N/A	Re-test after 3 months	Clinic	Definitely use it	Home	Definitely recommend it	No queues, Easy to use	None
Female	46-55	≥Gr 8	2007	Yes	N/A	Yes, pictures helpful	Yes	N/A	5 Minutes	Yes	N/A	Yes	N/A	Re-test after 3 months	Clinic	Definitely use it	Home	Unsure	Self testing, Privacy	None		Home
Female	>65	≤Gr 7	Never	Yes	N/A	Yes, pictures helpful	Yes	N/A	5 Minutes	Yes	N/A	Yes	N/A	Test again after 3 months	Clinic	Definitely use it	Home	Definitely recommend it	Privacy, Confidential, Easy	None		Clinic
			Exclusion	Exclusion	Exclusion	Exclusion	Exclusion	Exclusion	Exclusion	Exclusion												Neither
Male	36-45	≤Gr 7	2014	Yes	N/A	Yes, pictures helpful	Yes	N/A	5 Minutes	Yes	N/A	Yes	N/A	Retest after 3 months	Clinic	Definitely use it	Home	Definitely recommend it	Instructions are easy to follow, No queues	Why there is one needle on the pack
Female	36-45	≥Tech	2016-07-01	Yes	N/A	Yes, pictures helpful	Yes	N/A	5 Minutes	Yes	N/A	Yes	N/A	Test again in 3 months	Clinic	Definitely use it	Home	Definitely recommend it	Easy, Fast	Participant recommended that on step 2, we must specify that the user must not put blood on bottle 2& 3		I will not recommend it
			Exclusion	Exclusion	Exclusion	Exclusion	Exclusion	Exclusion	Exclusion	Exclusion												Unlikely
			Exclusion	Exclusion	Exclusion	Exclusion	Exclusion	Exclusion	Exclusion	Exclusion												Unsure
Male	26-35	≥Gr 8	2016-08-01	Yes	N/A	Yes, pictures helpful	Yes	N/A	5 Minutes	Yes	N/A	Yes	N/A	Test after 3 months	Clinic	Definitely use it	Home	Definitely recommend it	Easy, Fast, Privacy	None		Likely
Female	18-25	≥Tech	2014	Yes	N/A	Yes, pictures help	Yes	N/A	5 Minutes	Yes	N/A	Yes	N/A	Retest after 3 months	Clinic	Definitely use it	Home	Definitely recommend it	Privacy,Easy to use	None		Definitely recommend it
Male	26-35	≥Gr 8	2015-06-01	Yes	N/A	Yes, pictures helpful	Yes	N/A	5 Minutes	Yes	N/A	Yes	N/A	Test again in 3 months	Clinic	Definitely use it	Home	Definitely recommend it	Privacy, Easy	Participant recommend us to put everything in one pouch not a pouch inside a pouch
Male	46-55	≥Gr 8	Never tested	Yes	N/A	Yes, pictures helpful	Yes	N/A	5 Minutes	No	Was scared of needle	Yes	Except faint positive	Condomise	Clinic	Likely	Clinic	Likely	Easy to use	None
Female	46-55	≤Gr 7	2008-02-01	Yes	N/A	Yes, picture helpful	Yes	N/A	5 Minutes	Yes	N/A	Yes	N/A	Test again after 3 months	Clinic	Definitely use it	Home	Definitely recommend it	Easy, Privacy	None
Female	26-35	≥Gr 8	2015-03-01	Yes	N/A	Yes, pictures helpful	Yes	N/A	5 Minutes	Yes	N/A	Yes	N/A	Test again in 3 months	Clinic	Definitely use it	Home	Definitely recommend it	Simple, Better pricking yourself than being pricked, Privacy	None
Male	26-35	≥Tech	2015-05-01	Yes	N/A	Yes, pictures help	Yes	N/A	5 Minutes	Yes	N/A	Yes	N/A	Condomise and re-test	Clinic	Definitely use it	Home	Definitely recommend it	Reading own test result, Privacy	None
Female	26-35	≥Tech	2016-03-01	Yes	N/A	Yes, pictures helpful	Yes	N/A	5 Minutes	Yes	N/A	Yes	N/A	Test again in 3 months	Clinic	Definitely use it	Home	Definitely recommend it	Easy, IFU is clear and pictures are helpful, Pain free when you prick yourself	None
Female	36-45	≥Gr 8	2014-07-01	Yes	N/A	Yes, pictures helpful	Yes	N/A	5 Minutes	Yes	N/A	Yes	N/A	Test again after 3 months	Clinic	Definitely use it	Home	Definitely recommend it	Privacy, Easy, Confidentiality	None
			Exclusion	Exclusion	Exclusion	Exclusion	Exclusion	Exclusion	Exclusion	Exclusion										Exclusion
Male	46-55	≤Gr 7	Never	Yes	N/A	Yes, pictures help	Yes	N/A	5 Minutes	Yes	N/A	Yes	N/A	Condomise	Condomise	Likely	Home	Likely	Saves time, Not painful	None
Male	26-35	≥Gr 8	2014-04-01	Yes	N/A	Yes, pictures helpful	Yes	N/A	5 Minutes	Yes	N/A	Yes	N/A	Test again after 3 months	Clinic	Definitely use it	Home	Definitely recommend it	Privacy, Easy, Safe	None
Female	36-45	≥Gr 8	2016-07-01	Yes	N/A	Yes, pictures help	Yes	N/A	Not sure	Yes	N/A	Yes	N/A	Re-test after 3 months	Clinic	Definitely use it	Home	Definitely recommend it	Easy to use, Privacy	None
Female	26-35	≥Gr 8	2012-02-01	Yes	N/A	Yes, pictures helpful	Yes	N/A	5 Minutes	Yes	N/A	Yes	N/A	Test again after 3 months	Clinic	Definitely use it	Home	Definitely recommend it	Easy, privacy, Confidentiality	None
Female	26-35	≥Gr 8	2015-06-01	Yes	N/A	Yes, pictures help	Yes	N/A	5 Minutes	Yes	N/A	Yes	N/A	Re-test after 3 months	Clinic	Definitely use it	Home	Definitely recommend it	Self testing, Privacy	None
Female	18-25	≤Gr 7	2015-08-01	Yes	N/A	Yes, pictures helpful	Yes	N/A	5 Minutes	Yes	N/A	Yes	N/A	Test again in 3 months	Clinic	Definitely use it	Home	Definitely recommend it	Easy, IFU Clear, Privacy	None
Male	18-25	≥Gr 8	2016-02-01	Yes	N/A	Yes, pictures help	Yes	N/A	5 Minutes	Yes	N/A	Yes	N/A	Condomise	Clinic	Definitely use it	Home	Definitely recommend it	Privacy	None
Male	18-25	≥Gr 8	2016-09-01	Yes	N/A	Yes, pictures helpful	Yes	N/A	5 Minutes	Yes	N/A	Yes	Though the faint one was tricky	Test again in 3 months	Clinic	Definitely use it	Home	Definitely recommend it	Easy, Privacy	None
Female	36-45	≤Gr 7	2015-06-01	Yes	N/A	Yes, pictures helpful	Yes	N/A	5 Minutes	Yes	N/A	Yes	N/A	Test again in 3 months	Clinic	Definitely use it	Home	Definitely recommend it	Easy , Privacy	None
Male	46-55	≥Gr 8	2016-06-01	Yes	N/A	Yes, pictures help	Yes	N/A	5 Minutes	Yes	N/A	Yes	N/A	Re-test after 3 months	Clinic	Definitely use it	Home	Definitely recommend it	Easy to use, Confidential	None
Male	18-25	≥Tech	2016-08-01	Yes	N/A	Yes, pictures helpful	Yes	N/A	5 Minutes	Yes	N/A	Yes	N/A	Test again in 3 months	Clinic	Definitely use it	Home	Definitely recommend it	Easy, privacy	None
Male	18-25	≥Tech	2015-06-01	Yes	N/A	Yes, pictures help	Yes	N/A	5 Minutes	Yes	N/A	Yes	N/A	Be happy	Clinic	Definitely use it	Home	Definitely recommend it	Easy to use, Privacy, Confidential	Pricking
Male	18-25	≥Tech	2015-05-01	Yes	N/A	Yes, pictures help	Yes	N/A	5 Minutes	Yes	N/A	Yes	N/A	Re-test after 3 months	Clinic	Likely	Home	Likely	Easy to use, Not too painful, Fast	None
Male	36-45	≤Gr 7	2010-12-01	Yes	N/A	Yes, pictures helpful	Yes	N/A	5 Minutes	Yes	N/A	Yes	N/A	Test after 3 months	Clinic	Definitely use it	Home	Definitely recommend it	Easy,Privacy,Confidentiality	None
Male	18-25	≥Tech	2011-06-01	Yes	N/A	Yes, pictures helpful	Yes	N/A	5 Minutes	Yes	N/A	Yes	N/A	Test again in 3 months	Clinic	Likely	Clinic	Likely	Easy, Fast, Privacy	Getting the blood to drop in the bottle is difficult.
Male	26-35	≥Tech	2009	Yes	N/A	Yes, pictures are helpful	Yes	N/A	5 Minutes	Yes	N/A	Yes	Though failed to interprete faint positive	Get one partner at a time, get test before having sex	Accept status and go to the clinic	Definitely use it	Home	Definitely recommend it	It fast, Convinient	Tearing the pouch with device
Female	>65	≤Gr 7	Quit	Quit	Quit	Quit	Quit	Quit	Quit	Quit	Quit	Quit	Quit	Quit	Quit				Quit	Quit
			Exclusion			Exclusion				Exclusion		Exclusion		Exclusion					Exclusion	Exclusion
			Exclusion			Exclusion				Exclusion		Exclusion		Exclusion					Exclusion	Exclusion
Female	26-35	≥Tech	2016-07-01	Yes	N/A	Yes, pictures very helpful	Yes	N/A	5 Minutes	Yes	N/A	Yes	N/A	Test again in 3 months	Clinic	Definitely use it	Home	Definitely recommend it	Easy, Convinient, Fun	The pricking part
Female	26-35	≥Tech	2016-04-01	Yes	N/A	Yes, pictures very helpful	Yes	N/A	5 Minutes	Yes	N/A	Yes	N/A	Test again in 3 months	Clinic	Definitely use it	Home	Definitely recommend it	Pricking yourself is painfree, Easy, Privacy	None
Female	18-25	≥Tech	2016-09-01	Yes	N/A	Yes, pictures help	Yes	N/A	5 Minutes	Yes	N/A	Yes	N/A	Condomise	Clinic	Definitely use it	Home	Definitely recommend it	Easy to use, Its faster	None
Female	56-65	≤Gr 7	2016-09-01	Yes	N/A	It was difficult as I could not understand some of the words.	No	It was confusing	5 Minutes	No	Was unsure of the process	No	It was confusing	Be happy	Clinic	Unsure	Clinic	Likely	Privacy	Confusing
Male	46-55	≥Tech	Never	Yes	N/A	Yes,pictures helpful	Yes	N/A	5 Minutes	Yes	N/A	Yes	N/A	Test again in 3 months	Clinic	Definitely use it	Home	Definitely recommend it	Easy, Privacy	None
Male	56-65	≤Gr 7	2016-08-01	Yes	N/A	Yes, pictures helpful	Yes	N/A	5 Minutes	Yes	N/A	Yes	N/A	Test again after 3 months	Clinic	Definitely use it	Home	Definitely recommend it	Privacy, Easy, Instructions of results are clear	None
Female	46-55	≥Gr 8	2006	Yes	N/A	Yes, pictures help	No	Was confused	5 Minutes	Yes	N/A	Yes	N/A	Re-test after 3 months	Clinic	Likely	Clinic	Likely	Covinient	None
Male	18-25	≥Tech	2016-08-01	Yes	N/A	Yes, pictures helpful	Yes	N/A	5 Minutes	Yes	N/A	Yes	N/A	Test again 3 months	Clinic	Likely	Home	Definitely recommend it	Experiment, Privacy	Droping the blood in the bottle
Male	18-25	≥Gr 8	Never	Yes	N/A	Yes, pictures help	Yes	N/A	5 Minutes	Yes	N/A	Yes	N/A	Re-test after 3 months	Clinic	Definitely use it	Home	Definitely recommend it	Self testing, Easy to use, Confidential	Pricking
Female	26-35	≥Gr 8	2016-08-01	Yes	N/A	Yes, pictures helpful	Yes	N/A	5 Minutes	Yes	N/A	Yes	N/A	Test again in 3 months	Clinic	Definitely use it	Clinic	Definitely recommend it	Easy, Privacy	None
Female	26-35	≥Gr 8	2015-02-01	Yes	N/A	Yes, pictures help	Yes	N/A	5 Minutes	Yes	N/A	Yes	N/A	Re-test again after 3 months	Clinic	Definitely use it	Home	Definitely recommend it	Privacy, Confidential, Easy to use	None
Female	26-35	≥Gr 8	2016-01-01	Yes	N/A	Yes, pictures helpful	Yes	N/A	5 Minutes	Yes	N/A	Yes	N/A	Test again after 3 months	Clinic	Likely	Clinic	Likely	Easy, Fast	None
Female	26-35	≥Gr 8	2016-03-01	Yes	N/A	Yes, pictures helpful	Yes	N/A	5 Minutes	Yes	N/A	Yes	N/A	Test again in 3 months	Clinic	Definitely use it	Home	Definitely recommend it	Easy, Privacy	None
Female	18-25	≥Gr 8	2016-02-01	Yes	N/A	Yes, pictures help	Yes	N/A	5 Minutes	No	Nervous	No	Was confusing, Invalid and negative	Re-test after 3 months	Clinic	Definitely use it	Clinic	Likely	Confidential	None
Male	18-25	≥Tech	2015-02-01	Yes	N/A	Yes, pictures help	Yes	N/A	15 Minutes	Yes	N/A	Yes	N/A	Re-test after 3 months	Clinic	Likely	Clinic	Likely	Simply to use	None
Female	26-35	≥Gr 8	2015-11-01	Yes	N/A	Yes, pictures helpful	Yes	N/A	5 Minutes	No	Was too anxious	Yes	N/A	Test again after 3 months	Clinic	Likely	Home	Likely	Privacy, Easy	None
Female	18-25	≥Tech	2016-01-01	Yes	N/A	Yes, pictures help	Yes	N/A	5 Minutes	Yes	N/A	Yes	N/A	Clinic	Clinic	Likely	Clinic	Definitely recommend it	Easy to use, Privacy	None
Male	36-45	≥Gr 8	Mid 2010	Yes	N/A	Yes, pictures helpful	Yes	N/A	5 Minutes	Yes	A little bit	Yes	N/A	Test again in 3 months	Clinic	Definitely use it	Home	Definitely recommend it	Easy, Instructions are clear, Fast	None
Male	36-45	≥Gr 8	2009	Yes	N/A	Yes, pictures help	Yes	N/A	5 Minutes	Yes	N/A	Yes	N/A	Re-test after 3 months	Clinic	Definitely use it	Clinic	Definitely recommend it	Simple and easy to use, Its not painful.	None
Male	46-55	≤Gr 7	Never	Yes	N/A	Yes, picture very helpful	Yes	N/A	5 Minutes	Yes	N/A	Yes	N/A	Test again in 3 months	Clinic	Definitely use it	Home	Definitely recommend it	Privacy	None
Female	18-25	≥Tech	2016-09-01	Yes	N/A	Yes, pictures help	Yes	N/A	5 Minutes	Partially	First time testing self	Yes	N/A	Re-test after 3 months	Clinic	Definitely use it	Home	Definitely recommend it	Simply to use, Privacy	None
Female	26-35	≥Gr 8	2016-01-01	Yes	N/A	Yes, pictures helpful	Yes	N/A	5 Minutes	Yes	N/A	Yes	N/A	Test again after 3 months	Clinic	Definitely use it	Home	Definitely recommend it	Easy, privacy, Confidentiality	None
Female	26-35	≥Gr 8	2015-08-01	Yes	N/A	Yes, pictures help	Yes	N/A	5 Minutes	Yes	N/A	Yes	N/A	Be happy	Clinic	Definitely use it	Clinic	Definitely recommend it	Testing self	None
Female	18-25	≥Tech	2015-03-01	Yes	N/A	Yes, pictures helpful	Yes	N/A	5 Minutes	Yes	N/A	Yes	N/A	Test again in 3 months	Clinic	Definitely use it	Home	Definitely recommend it	Easy, Privacy	None
Female	18-25	≥Tech	2016-09-01	Yes	N/A	Yes, pictures help	Yes	N/A	5 Minutes	Yes	N/A	Yes	N/A	Condomise	Clinic	Definitely use it	Clinic	Likely	Easy to use, It comfortable.	None
Female	18-25	≥Gr 8	2016-04-01	Yes	N/A	Yes, pictures help	Yes	N/A	5 Minutes	Yes	N/A	Yes	N/A	Re-test after 3 months	Clinic	Definitely use it	Home	Definitely recommend it	Privacy, Its clear an results	None
Female	18-25	≥Gr 8	2015-03-01	Yes	N/A	Yes, pictures helpful	Yes	N/A	5 Minutes	Yes	N/A	Yes	Though struggled with the faint positive	Test again in 3 months	Clinic	Definitely use it	Home	Definitely recommend it	Privacy, Easy	None
Female	26-35	≤Gr 7	2016-08-01	Yes	N/A	Yes, pictures very helpful	Yes	N/A	5 Minutes	Yes	N/A	Yes	N/A	Test again after 3 months	Clinic	Definitely use it	Home	Definitely recommend it	Easy, privacy, Confidential	None
Male	18-25	≥Tech	Never tested	Yes	N/A	Yes, pictures help	Yes	N/A	5 Minutes	Yes	N/A	Yes	N/A	Condomise	Clinic	Definitely use it	Home	Definitely recommend it	Instruction are clear, Easy to use	None
Male	36-45	≥Gr 8	2011-08-01	Yes	N/A	Yes, pictures very helpful	Yes	N/A	5 Minutes	Yes	N/A	Yes	N/A	Test again in 3 months	Clinic	Definitely use it	Home	Definitely recommend it	Easy, fast, Confidential	Participant recomanded the package for test device to be more easy to open
Female	18-25	≥Tech	2016-01-01	Yes	N/A	Yes, pictures helpful	Yes	N/A	5 Minutes	Yes	N/A	Yes	N/A	Test again in 3 months	Clinic	Definitely use it	Home	Definitely recommend it	Easy, Privacy,	None
Female	18-25	≥Tech	2016-08-01	Yes	N/A	Yes, pictures help	Yes	N/A	5 Minutes	Yes	N/A	Yes	N/A	Re-test after 3 months	Clinic	Definitely use it	Home	Definitely recommend it	Confidential,Privacy, Convinient	Many bottles with buffers
Female	36-45	≥Gr 8	2013	Yes	N/A	Yes, pictures help	Yes	N/A	5 Minutes	Yes	N/A	Yes	N/A	Re-test after 3 months	Clinic	Definitely use it	Home	Definitely recommend it	Privacy, Freedom to test your self, Confidential	None
Male	18-25	≥Tech	2016-09-01	Yes	N/A	Yes, pictures help	Yes	N/A	5 Minutes	Yes	N/A	Yes	N/A	Re-test after 3 months	Clinic	Definitely use it	Home	Definitely recommend it	Its simple and fast, Its confidential.	No counselling provided.
Female	18-25	≥Tech	2016-07-01	Yes	N/A	Yes, pictures helpful	Yes	N/A	5 Minutes	Yes	N/A	Yes	N/A	Test again in 3 months	Clinic	Definitely use it	Home	Definitely recommend it	Easy, Fast	None
Female	36-45	≥Gr 8	2015-06-01	Yes	N/A	Yes, pictures help	Yes	N/A	5 Minutes	Yes	N/A	Yes	N/A	Re-test after 3 months	Clinic	Definitely use it	Home	Definitely recommend it	Self testing, Same time results.	None
Male	36-45	≥Gr 8	2015-06-01	Yes	N/A	Yes, pictures helpful	Yes	N/A	5 Minutes	Yes	N/A	Yes	N/A	Test again after 3 months	Clinic	Definitely use it	Home	Definitely recommend it	Privacy, Quick, Convinient	None
Female	18-25	≥Tech	2016-08-01	Yes	N/A	Yes, pictures help	Yes	N/A	5 Minutes	Yes	N/A	Yes	N/A	Re-test after 3 months	Clinic	Definitely use it	Home	Definitely recommend it	Its easy and quick, Convinient	Needle pricking.
Female	18-25	≥Tech	2016-09-01	Yes	N/A	Yes, pictures helpful	Yes	N/A	5 Minutes	Yes	N/A	Yes	N/A	Test again in 3 months	Clinic	Definitely use it	Home	Definitely recommend it	Fast, Privacy, Easy	None
Female	18-25	≥Tech	2010-06-01	Yes	N/A	Yes, pictures very helpful	Yes	N/A	5 Minutes	Yes	N/A	Yes	N/A	Test again after 3 months	Clinic	Definitely use it	Home	Definitely recommend it	Privacy, Easy	None
Female	18-25	≥Tech	2015-10-01	Yes	N/A	Yes, pictures help	Yes	N/A	5 Minutes	Yes	N/A	Yes	N/A	Re-test in 3 months	Clinic	Definitely use it	Home	Definitely recommend it	Its quick, Convinient.	Pricking
Male	46-55	≤Gr 7	2007	Yes	But a bit confusing.	Yes, pictures help	Yes	N/A	5 Minutes	Yes	But a bit nervous	Yes	N/A	Condomise	Clinic	Likely	Home	Definitely recommend it	Easy to use, Confidential	None
Male	36-45	≥Gr 8	2016-04-01	Yes	N/A	Yes, pictures very helpful	Yes	N/A	5 Minutes	Yes	N/A	Yes	N/A	Test again after 3 months	Clinic	Definitely use it	Home	Definitely recommend it	Easy, Privacy, Convinient	None
Male	36-45	≥Gr 8	2011-08-01	Yes	N/A	Yes, pictures helpful	Yes	N/A	5 Minutes	Yes	N/A	Yes	N/A	Test again in 3 months	Clinic	Definitely use it	Home	Definitely recommend it	Easy, pain free	None
Female	26-35	≥Gr 8	2014	Yes	N/A	Yes, pictures help	Yes	N/A	5 Minutes	Yes	N/A	Yes	N/A	Be happy	Clinic	Likely	Clinic	Likely	Fast and easy	None
Male	26-35	≥Gr 8	Never tested	Yes	N/A	Yes, pictures help	Yes	N/A	5 Minutes	Yes	N/A	Yes	N/A	Re-test after 3 months	Clinic	Likely	Clinic	Likely	Easy to use, Privacy	None
Male	18-25	≥Gr 8	2011-03-01	Yes	N/A	Yes, pictures helpful	Yes	N/A	5 Minutes	Yes	N/A	Yes	N/A	Test again after 3 months	Clinic	Definitely use it	Home	Definitely recommend it	Easy , Privacy	None
Female	18-25	≥Tech	2015-06-01	Yes	N/A	Yes, pictures help	Yes	N/A	5 Minutes	Yes	N/A	Yes	N/A	Re-test after 3 months	Clinic	Definitely use it	Home	Unlikely	Easy to use.	None
Male	56-65	≤Gr 7	2015	Yes	N/A	Yes, pictures help	Yes	N/A	5 Minutes	Yes	N/A	Yes	N/A	Re-test after 3 months	Clinic	Definitely use it	Home	Definitely recommend it	Confidential, Instructions are easy to use.	None
Male	36-45	≥Gr 8	Never	Yes	N/A	Yes, pictures helpful	Yes	N/A	5 Minutes	Yes	N/A	Yes	N/A	Test again in 3 months	Clinic	Definitely use it	Home	Definitely recommend it	Easy, Good experience	None
Male	26-35	≤Gr 7	2016-04-01	Yes	N/A	Yes	Yes	N/A	5 Minutes	Yes	N/A	No	It was confusing, the faint positive and invalid	Condomise	Clinic	Likely	Clinic	Likely	Instructions are easy to follow	None
Female	26-35	≥Gr 8	2016-02-01	Yes	N/A	Yes, pictures helpful	Yes	N/A	5 Minutes	Yes	N/A	Yes	N/A	Test again in 3 months	Clinic	Definitely use it	Home	Definitely recommend it	Privacy, Easy	None
Female	26-35	≥Tech	2016-07-01	Yes	N/A	Yes, pictures help	Yes	N/A	5 Minutes	Yes	N/A	Yes	N/A	Condomise	Clinic	Definitely use it	Home	Definitely recommend it	Privacy, creates self confidence	Abscense of counselling
Female	18-25	≥Tech	2016-04-01	Yes	N/A	Yes, pictures help	Yes	N/A	5 Minutes	Yes	But scared	Yes	N/A	Re-test after 3 months	Clinic	Definitely use it	Home	Definitely recommend it	Self testing, Confidential	None
Female	18-25	≥Tech	2016-03-01	Yes	N/A	Yes, pictures helpful	Yes	N/A	5 Minutes	Yes	N/A	Yes	N/A	Test again in 3 months	Clinic	Definitely use it	Home	Definitely recommend it	Easy, pouring and shaking of bottles	None
Male	46-55	≤Gr 7	Never	Yes	N/A	Yes, pictures very helpful	Yes	N/A	5 Minutes	Yes	N/A	Yes	N/A	Test again in 3 months	Clinic	Definitely use it	Home	Definitely recommend it	Confidential, Easy	None
Female	18-25	≥Tech	2016-07-01	Yes	N/A	Yes, pictures help	Yes	N/A	5 Minutes	Yes	N/A	Yes	N/A	Condomise	Clinic	Definitely use it	Clinic	Likely	Builds self confidence.	None
Male	26-35	≥Gr 8	2015-03-01	Yes	N/A	Yes, pictures helpful	Yes	N/A	5 Minutes	Yes	N/A	Yes	N/A	Test again in 3 months	Clinic	Definitely use it	Home	Definitely recommend it	Easy, fast, Conviniet	Scared needles
Female	26-35	≤Gr 7	2015-09-01	Yes	N/A	Yes, pictures help	Yes	N/A	5 Minutes	Yes	N/A	Yes	N/A	Re-test after 3 months	Clinic	Definitely use it	Home	Definitely recommend it	Easy to use	None
Female	26-35	≥Gr 8	2016-06-01	Yes	N/A	Yes, pictures helpful	Yes	N/A	5 Minutes	Yes	N/A	Yes	N/A	Test again in 3 months	Clinic	Definitely use it	Home	Definitely recommend it	Easy	None
Female	26-35	≥Gr 8	2015-02-01	Yes	N/A	Yes, pictures help	Yes	N/A	5 Minutes	Yes	N/A	Yes	N/A	Condomise	Clinic	Definitely use it	Clinic	I will not recommend it	Privacy, Immediat results	Abscense of counselling
Male	36-45	≥Tech	2016-03-01	Yes	N/A	Yes, pictures helpful	Yes	N/A	5 Minutes	Yes	N/A	Yes	N/A	Test again in 3 months	Clinic	Definitely use it	Home	Definitely recommend it	Fast, Privacy, Confidential	None
Male	46-55	≥Gr 8	2016-02-01	Yes	N/A	Yes, pictures help	Yes	N/A	5 Minutes	Yes	N/A	Yes	N/A	Re-test after 3 months	Clinic	Definitely use it	Home	Definitely recommend it	Easy to follow and used, Its accurate	None
Male	36-45	≥Gr 8	Never	Yes	N/A	Yes, pictures very helpful	Yes	N/A	5 Minutes	Yes	N/A	Yes	N/A	Test again in 3 months	Clinic	Definitely use it	Home	Definitely recommend it	Confidential	None
Male	26-35	≥Tech	2013	Yes	N/A	Yes, pictures help	Yes	N/A	5 Minutes	Yes	N/A	Yes	N/A	Condomise	Clinic	Definitely use it	Home	Definitely recommend it	It is simple, Easy to follow instructions.	None
Female	18-25	≥Tech	2016-04-01	Yes	N/A	Yes, pictures help	Yes	N/A	5 Minutes	Yes	N/A	Yes	N/A	Be happy	Clinic	Definitely use it	Home	Definitely recommend it	Self testing, Its fast	None
Female	18-25	≥Gr 8	Never	Yes	N/A	Yes, pictures helpful	Yes	N/A	5 Minutes	Yes	N/A	Yes	Though the faint positive is not clear.	Test again in 3 months	Clinic	Definitely use it	Home	Likely	Privacy, Experiment	Pricking part
Male	26-35	≥Tech	2016-10-01	Yes	N/A	Yes, pictures helpful	Yes	N/A	5 Minutes	Yes	N/A	Yes	N/A	Test again in 3 months	Clinic	Definitely use it	Home	Definitely recommend it	Easy	None
Male	26-35	≤Gr 7	2015-03-01	Yes	N/A	Yes, pictures help	Yes	N/A	5 Minutes	Yes	N/A	Yes	N/A	Re-test after 3 months	Clinic	Definitely use it	Home	Definitely recommend it	Easy to use.	None
Female	18-25	≥Tech	2015-06-01	Yes	N/A	Yes, pictures help	Yes	N/A	5 Minutes	Yes	But nervous.	Yes	N/A	Re-test again after 3 months	Clinic	Definitely use it	Home	Definitely recommend it	Its simply, Its Private.	None
Female	26-35	≥Tech	Never tested	Yes	N/A	Yes, pictures help	Yes	N/A	5 Minutes	Yes	N/A	Yes	N/A	Res-test after 3 months	Clinic	Definitely use it	Home	Definitely recommend it	Privacy, Its simple to use, Instint results	None
Male	26-35	≥Tech	2016-04-01	Yes	N/A	Yes, pictures helpful	Yes	N/A	5 Minutes	Yes	N/A	Yes	N/A	Test again in 3 months	Clinic	Definitely use it	Home	Definitely recommend it	Pricking was pain free, Easy, Privacy	None
Male	36-45	≥Tech	2000	Yes	N/A	Yes, pictures very helpful	Yes	N/A	5 Minutes	Yes	N/A	Yes	N/A	Test again in 3 months	Clinic	Definitely use it	Home	Definitely recommend it	Easy, Fast	None
Male	36-45	≤Gr 7	Never tested	Yes	N/A	Yes, pictures help	Yes	N/A	5 Minutes	Yes	N/A	Yes	N/A	Condomise	Clinic	Likely	Home	Likely	Easy to use	None
Female	26-35	≥Gr 8	2015-02-01	Yes	N/A	Yes, picture very helpful	Yes	N/A	5 Minutes	Yes	N/A	Yes	N/A	Test again in 3 months	Clinic	Definitely use it	Home	Definitely recommend it	Easy, Quick,Pricking is to painful	None
Male	26-35	≥Tech	2015-05-01	Yes	N/A	Yes, pictures help	Yes	N/A	5 Minutes	Yes	N/A	Yes	N/A	Go to the clinic	Clinic	Definitely use it	Home	Definitely recommend it	Privacy, Easy to use, Confidential	None
Female	56-65	≤Gr 7	2015	Yes	N/A	Yes, pictures very helpful	Yes	N/A	5 Minutes	Yes	N/A	Yes	N/A	Test again in 3 months	Clinic	Definitely use it	Home	Definitely recommend it	Easy, Fast	None
Male	26-35	≤Gr 7	2015-10-01	Yes	N/A	Yes, pictures help	Yes	N/A	5 Minutes	Yes	N/A	Yes	N/A	Re-test after 3 months	Clinic	Definitely use it	Home	Definitely recommend it	Easy to use	None
Female	26-35	≥Tech	2015-09-01	Yes	N/A	Yes, pictures helpful	Yes	N/A	5 Minutes	Yes	N/A	Yes	N/A	Test again in 3 months	Clinic	Definitely use it	Home	Likely	Easy, Not painful	None
Male	26-35	≤Gr 7	2010	Yes	Mainly used pictures	Yes, pictures help	Yes	N/A	5 Minutes	Yes	N/A	Yes	N/A	Condomise	Clinic	Likely	Clinic	Definitely recommend it	Easy to use.	None
Female	46-55	≤Gr 7	2015-08-01	Yes	N/A	Yes, pictures very helpful	Yes	N/A	5 Minutes	Yes	N/A	Yes	N/A	Test again after 3 months	Clinic	Definitely use it	Clinic	Definitely recommend it	Easy, Fast	None
Male	36-45	≤Gr 7	2011-11-01	Yes	N/A	Yes, pictures very helpful	Yes	N/A	5 Minutes	Yes	N/A	Yes	N/A	Test again after 3 months	Clinic	Definitely use it	Home	Definitely recommend it	Easy, Privacy	None
Male	26-35	≤Gr 7	Never tested	Yes	N/A	Yes, pictures help	Yes	N/A	5 Minutes	Yes	N/A	Yes	N/A	Re-test after 3 months	Clinic	Likely	Clinic	Definitely recommend it	Simple to use, Privacy.	None
Male	36-45	≤Gr 7	Never tested	Yes	N/A	Yes, pictures help	Yes	N/A	5 Minutes	Yes	N/A	Yes	N/A	Condomise	Clinic	Definitely use it	Clinic	Likely	Easy to use.	None
Male	18-25	≤Gr 7	2014-06-01	Yes	N/A	Yes, pictures very helpful	Yes	N/A	5 Minutes	Yes	N/A	Yes	N/A	Test again after 3 months	Clinic	Definitely use it	Home	Definitely recommend it	Easy, Privacy.	None
Male	26-35	≤Gr 7	Never	Yes	N/A	Yes, pictures helpful	Yes	N/A	5 Minutes	Yes	N/A	Yes	N/A	Test again in 3 months	Clinic	Definitely use it	Home	Definitely recommend it	Easy, Instruction are clear, Pricking yourself is pain free	Pt did not like so many bottles.
Male	36-45	≥Gr 8	Never tested	Yes	N/A	Yes, pictures help	Yes	N/A	5 Minutes	Yes	N/A	Yes	N/A	Re-test after 3 months	Clinic	Likely	Home	Definitely recommend it	Not painful, Simple to use.	None
Male	26-35	≤Gr 7	2002-11-01	Yes	N/A	Yes, pictures very helpful	Yes	N/A	5 Minutes	Yes	N/A	Yes	N/A	Test again after 3 months	Clinic	Definitely use it	Home	Likely	Fast, Easy	None
Male	26-35	≤Gr 7	2015-06-01	Yes	N/A	Yes, pictures help	Yes	N/A	5 Minutes	Yes	N/A	Yes	N/A	Re-test with partner	Clinic	Definitely use it	Home	Definitely recommend it	Its simple, Not painful.	None
Male	26-35	≤Gr 7	Never tested	Yes	N/A	Yes, pictures are helpful	Yes	N/A	5 Minutes	Yes	N/A	Yes	Except for invalid	Condomise and re-test after 3 months	Clinic	Likely	Clinic	Likely	Easy to use	None
Female	18-25	≥Gr 8	2015-04-01	Yes	N/A	Yes, pictures very helpful	Yes	N/A	5 Minutes	Yes	N/A	Yes	N/A	Test again in 3 months	Clinic	Definitely use it	Home	Definitely recommend it	Easy, Privacy	None
Female	26-35	≤Gr 7	2016-08-01	Yes	N/A	Yes, pictures very helpful	Yes	N/A	5 Minutes	Yes	N/A	Yes	N/A	Test again in 3 months	Clinic	Definitely use it	Home	Definitely recommend it	Easy	None
Male	56-65	≥Gr 8	1995	Yes	N/A	Yes, pictures help	Yes	N/A	5 Minutes	Yes	N/A	Yes	N/A	Re-test after 3 months	Clinic	Definitely use it	Home	Definitely recommend it	Privacy, Confidential,Easy to use	None
Female	26-35	≥Gr 8	2015-04-01	Yes	N/A	Yes, pictures helpful	Yes	N/A	5 Minutes	Yes	N/A	Yes	N/A	Test again after 3 months	Clinic	Definitely use it	Home	Definitely recommend it	Privacy	None
Female	26-35	≥Gr 8	2012	Yes	N/A	Yes, pictures help	Yes	N/A	5 Minutes	Yes	N/A	Yes	N/A	Re-test after 3 months	Clinic	Definitely use it	Clinic	Definitely recommend it	Privacy	None
Female	26-35	≥Gr 8	2010-08-01	Yes	N/A	Yes, pictures helpful	Yes	N/A	5 Minutes	Yes	N/A	Yes	N/A	Test again in 3 months	Clinic	Definitely use it	Home	Definitely recommend it	Easy, Privacy	None
Male	26-35	≤Gr 7	2015-04-01	Yes	N/A	Yes, pictures helpful	Yes	N/A	5 Minutes	Yes	N/A	Yes	N/A	Test again in 3 months	Clinic	Definitely use it	Home	Definitely recommend it	Easy, Fast	None
Male	26-35	≤Gr 7	Never tested	Yes	N/A	Yes, pictures help	Yes	N/A	5 Minutes	Yes	N/A	Yes	N/A	Re-test after 3 months	Clinic	Definitely use it	Home	Definitely recommend it	Privacy, Easy to use.	None
Male	46-55	≤Gr 7	2016-03-01	Yes	N/A	Yes, pictures very helpful	Yes	N/A	5 Minutes	Yes	N/A	Yes	N/A	Test again in 3 months	Clinic	Definitely use it	Clinic	Definitely recommend it	Easy, Privacy	None
Male	26-35	≤Gr 7	Never tested	Yes	N/A	Yes, pictures help	Yes	N/A	5 Minutes	Yes	N/A	Yes	N/A	Re-test after 3 months	Clinic	Likely	Clinic	Likely	Simply to use, Privacy	None
			Exclusion	Exclusion	Exclusion	Exclusion	Exclusion	Exclusion	Exclusion	Exclusion
Male	26-35	≤Gr 7	2016-06-01	Yes	N/A	Yes, pictures very helpful	Yes	N/A	5 Minutes	Yes	N/A	Yes	N/A	Test again in 3 months	Clinic	Definitely use it	Home	Definitely recommend it	Easy, Dots are clear to spot when interpreting results	None
Male	36-45	≤Gr 7	2014-02-01	Yes	N/A	Yes, pictures help	Yes	N/A	5 Minutes	Yes	N/A	Yes	N/A	Re-test after 3 months	Clinic	Likely	Clinic	Likely	Self testing	None
Male	36-45	≤Gr 7	2016-01-01	Yes	N/A	Yes, pictures very helpful	Yes	N/A	5 Minutes	No	Not confident enough, not so sure of what he was doing	No	Could not read the faint positive	Test again in 3 months	Clinic	Unsure	Clinic	Definitely recommend it	Privacy	None
Male	36-45	≥Gr 8	2016-05-01	Yes	N/A	Yes, picture help	Yes	N/A	5 Minutes	Yes	N/A	Yes	Except faint positive	Re-test after 3 months	Clinic	Definitely use it	Home	Likely	Privacy	None
Female	26-35	≥Gr 8	2012	Yes	N/A	Yes, pictures helpful	Yes	N/A	5 Minutes	Yes	N/A	Yes	N/A	Test again in 3 months	Clinic	Definitely use it	Home	Definitely recommend it	Privacy, Easy	The pricking part
Male	36-45	≥Gr 8	2016-04-01	Yes	N/A	Yes, pictures help	Yes	N/A	5 Minutes	Yes	N/A	Yes	N/A	Condomise	Clinic	Definitely use it	Home	Definitely recommend it	Not painful	None
Female	36-45	≥Gr 8	2016-09-01	Yes	N/A	Yes, pictures very helpful	Yes	N/A	5 Minutes	Yes	N/A	Yes	N/A	Test again in 3 months	Clinic	Definitely use it	Home	Definitely recommend it	Privacy, Confidentiality	None
Male	26-35	≥Gr 8	2015-05-01	Yes	N/A	Yes, pictures helpful	Yes	N/A	5 Minutes	Yes	N/A	Yes	N/A	Test again in 3 months	Clinic	Definitely use it	Home	Definitely recommend it	Pricking myself, Easy	None
Male	18-25	≥Gr 8	Never tested	Yes	N/A	Yes, pictures help	Yes	N/A	5 Minutes	Yes	N/A	Yes	N/A	Re-test after 3 months	Clinic	Definitely use it	Clinic	Definitely recommend it	Simple to use, Instructions are clear	None
Male	26-35	≥Gr 8	2015-02-01	Yes	N/A	Yes, pictures help	Yes	N/A	5 Minutes	Yes	N/A	Yes	N/A	Re-test after 3 months	Clinic	Definitely use it	Home	Definitely recommend it	Confidential, Privacy	None
Male	26-35	≥Gr 8	2016-02-01	Yes	N/A	Yes, Pictures very helpful	Yes	N/A	5 Minutes	Yes	N/A	Yes	N/A	Test again in 3 months	Clinic	Definitely use it	Home	Definitely recommend it	Fast, Privacy, get results fast	None
Male	26-35	≥Gr 8	2011	Yes	N/A	Yes, pictures are helpful	Yes	N/A	5 Minutes	Yes	N/A	Yes	But a bit confusing	Condomise	Clinic	Definitely use it	Home	Definitely recommend it	Confidential, Easy to use.	None
Female	18-25	≥Gr 8	2015-11-01	Yes	N/A	Yes, pictures helpful	Yes	N/A	5 Minutes	Yes	N/A	Yes	N/A	Test again in 3 months	Clinic	Likely	Home	Definitely recommend it	Privacy,Confidential	None
Male	26-35	≥Tech	2015-11-01	Yes	N/A	Yes, pictures helpful	Yes	N/A	5 Minutes	Yes	N/A	Yes	N/A	Test again in 3 months	Clinic	Definitely use it	Home	Definitely recommend it	Easy, Privacy	None
Female	26-35	≥Tech	2015-12-01	Yes	N/A	Yes, pictures help	Yes	N/A	5 Minutes	Yes	N/A	Yes	N/A	Re-test after 3 months	Clinic	Definitely use it	Home	Definitely recommend it	Easy to use.	None
Male	46-55	≤Gr 7	2015-06-01	Yes	N/A	Yes, Pictures very helpful	Yes	N/A	5 Minutes	Yes	N/A	Yes	N/A	Test again in 3 months	Clinic	Definitely use it	Home	Definitely recommend it	Easy, Privacy	None
Female	36-45	≤Gr 7	2016-08-01	Yes	N/A	Yes, pictures help	Yes	N/A	5 Minutes	Yes	N/A	Yes	Except faint positive	Condomise	Clinic	Definitely use it	Home	Definitely recommend it	Convinient, Easy to use.	None
Male	18-25	≥Tech	Never tested	Yes	N/A	Yes, pictures help	Yes	N/A	5 Minutes	Yes	N/A	Yes	N/A	Go to the clinic and re-test	Clinic	Likely	Clinic	Likely	Simple to use, Fast to see results,Instructions are clear	None
Male	26-35	≤Gr 7	2016-08-01	Yes	N/A	Yes, pictures very helpful	Yes	N/A	5 Minutes	Yes	N/A	Yes	N/A	Test again in 3 months	Clinic	Likely	Home	Likely	Easy	None
Male	36-45	≥Tech	2016-07-01	Yes	N/A	Yes, picture help	Yes	N/A	5 Minutes	Yes	N/A	Yes	N/A	Re-test after 3 months	Clinic	Definitely use it	Home	Definitely recommend it	Instructions are easy to follow	Pricking
Female	36-45	≤Gr 7	Beginning of 2015	Yes	N/A	Yes, pictures helpful	Yes	N/A	5 Minutes	Yes	N/A	Yes	N/A	Test again in 3 months	Clinic	Definitely use it	Home	Definitely recommend it	Easy, Privacy	None
Female	46-55	≤Gr 7	2013	Yes	N/A	Yes, pictures very helpful	Yes	N/A	5 Minutes	Yes	N/A	Yes	N/A	Test again in 3 months	Clinic	Definitely use it	Home	Definitely recommend it	Privacy, Confidential, Easy	None
Female	18-25	≤Gr 7	2016-06-01	Yes	N/A	Yes, picture help	Yes	N/A	5 Minutes	Yes	N/A	Yes	N/A	Condomise	Clinic	Definitely use it	Clinic	Definitely recommend it	Easy to use.	No counselling.
Female	26-35	≤Gr 7	2015	Yes	N/A	Yes, picture help	Yes	N/A	5 Minutes	Yes	N/A	Yes	Except for faint positive	Re-test after 3 months	Clinic	Definitely use it	Home	Definitely recommend it	Easy to use.	None
Female	18-25	≥Tech	2016-05-01	Yes	N/A	Yes, pictures helpful	Yes	N/A	5 Minutes	Yes	N/A	Yes	N/A	Test after 3 months	Clinic	Definitely use it	Home	Definitely recommend it	Easy, Privacy	None
Female	18-25	≥Tech	2016-01-01	Yes	N/A	Yes, picture help	Yes	N/A	5 Minutes	Yes	N/A	Yes	N/A	Re-test after 3 months	Clinic	Definitely use it	Home	Definitely recommend it	Its unique (self testing)	None
Female	26-35	≥Tech	2016-09-01	Yes	N/A	Yes, pictures helpful	Yes	N/A	5 Minutes	Yes	N/A	Yes	N/A	Test again in 3 months	Clinic	Definitely use it	Home	Definitely recommend it	Confidential, Easy	None
Female	46-55	≥Tech	2016-07-01	Yes	N/A	Yes, pictures very helpful	Yes	N/A	5 Minutes	Yes	N/A	Yes	N/A	Test again after 3 months	Clinic	Definitely use it	Clinic	Unsure	Confidential	None
Male	26-35	≥Tech	2016-06-01	Yes	N/A	Yes, pictures very helpful	Yes	N/A	5 Minutes	Yes	N/A	Yes	N/A	Test again after 3 months	Clinic	Definitely use it	Home	Definitely recommend it	Easy, Privacy, Confidential	None
Male	26-35	≥Tech	2014	Yes	N/A	Yes, picture help	Yes	N/A	5 Minutes	Yes	N/A	Yes	N/A	Re-test after 3 months	Clinic	Definitely use it	Home	Definitely recommend it	Its confidential, Privacy	None
Male	26-35	≥Tech	2015-07-01	Yes	N/A	Yes, pictures very helpful	Yes	N/A	5 Minutes	Yes	N/A	Yes	N/A	Test again after 3 months	Clinic	Definitely use it	Clinic	Likely	Clear instructions, Privacy	None
Male	26-35	≤Gr 7	2014	Yes	N/A	Yes, pictures help	Yes	N/A	5 Minutes	Yes	N/A	Yes	N/A	Re-test after 3 months	Clinic	Definitely use it	Clinic	Definitely recommend it	Simple to use	Pricking self
Male	26-35	≤Gr 7	2014	Yes	N/A	Yes, pictures very helpful	Yes	N/A	5 Minutes	Yes	N/A	Yes	N/A	Test again in 3 months	Clinic	Definitely use it	Clinic	Definitely recommend it	Easy	None
			Exclusion	Exclusion	Exclusion	Exclusion	Exclusion	Exclusion	Exclusion		Exclusion			Exclusion	Exclusion				Exclusion	Exclusion
Male	26-35	≥Tech	Never tested	Yes	N/A	Yes, picture help	Yes	N/A	5 Minutes	Yes	N/A	Yes	N/A	Go to the clinic and re-test after 3 months	Clinic	Definitely use it	Home	Definitely recommend it	Instructions were a bit tricky, but the pictures were helpful	None
Female	46-55	≥Tech	2015-11-01	Yes	N/A	Yes, pictures help	Yes	N/A	5 Minutes	Yes	N/A	Yes	Except faint positive	Re-test after 3 months	Clinic	Definitely use it	Home	Definitely recommend it	Needle is not painful, Privacy	None
Female	26-35	≥Tech	2016-01-01	Yes	N/A	Yes, pictures very helpful	Yes	N/A	5 Minutes	Yes	N/A	Yes	N/A	Test again after 3 months	Clinic	Definitely use it	Home	Definitely recommend it	Easy, Instructions are very clear, Confidential	None
Male	18-25	≥Tech	2015-02-01	Yes	N/A	Yes, pictures helpful	Yes	N/A	5 Minutes	Yes	N/A	Yes	N/A	Test again in 3 months	Clinic	Definitely use it	Home	Definitely recommend it	Simple, Privacy, Confidential	None
Female	18-25	≥Tech	2016-10-01	Yes	N/A	Yes, pictures help	Yes	N/A	5 Minutes	Yes	N/A	Yes	N/A	Condomise	Clinic	Definitely use it	Home	Definitely recommend it	Its comfortable, Confidential, Seems accurate.	None
Female	18-25	≥Tech	2016-10-01	Yes	N/A	Yes, pictures helpful	Yes	N/A	5 Minutes	Yes	N/A	Yes	N/A	Test again in 3 months	Clinic	Definitely use it	Home	Likely	Easy, Pain free	None
Female	36-45	≤Gr 7	2015-04-01	Yes	N/A	Yes, pictures help	Yes	N/A	5 Minutes	Yes	N/A	Yes	Except faint positive	Re-test after 3 months	Clinic	Definitely use it	Home	Definitely recommend it	Easy to use	None
Female	18-25	≥Tech	2015-04-01	Yes	N/A	Yes, pictures very helpful	Yes	N/A	5 Minutes	Yes	N/A	Yes	N/A	Test again in 3 months	Clinic	Definitely use it	Clinic	Definitely recommend it	Easy	None
Male	36-45	≤Gr 7	2015-03-01	Yes	N/A	Yes, pictures help	Yes	N/A	5 Minutes	Yes	N/A	Yes	N/A	Re-test after 3 months	Clinic	Definitely use it	Home	Definitely recommend it	Easy to use, Not painful	None
Male	18-25	≤Gr 7	2016-07-01	Yes	N/A	Yes, picture help	Yes	N/A	5 Minutes	Yes	N/A	Yes	N/A	Re-test after 3 months	Clinic	Definitely use it	Home	Definitely recommend it	Instructions are simple, Convinient, Saves time.	None
Male	26-35	≤Gr 7	2010-07-01	Yes	N/A	Yes, pictures very helpful	Yes	N/A	5 Minutes	Yes	N/A	Yes	N/A	Test again in 3 months	Clinic	Definitely use it	Home	Definitely recommend it	Easy, Privacy	None
Female	46-55	≤Gr 7	2015-02-01	Yes	N/A	Yes, pictures very helpful	Yes	N/A	5 Minutes	Yes	N/A	Yes	N/A	Test again in 3 months	Clinic	Definitely use it	Home	Definitely recommend it	Privacy, Easy	None
Female	26-35	≤Gr 7	2016-10-01	Yes	N/A	Yes, pictures help	Yes	N/A	5 Minutes	Yes	N/A	Yes	N/A	Re-test after 3 months	Clinic	Likely	Clinic	Likely	Simple to use.	None
Female	26-35	≤Gr 7	2016-08-01	Yes	N/A	Yes, pictures very helpful	Yes	N/A	5 Minutes	Yes	Though she was a bit shaky at the beginning.	Yes	N/A	Test again in 3 months	Clinic	Definitely use it	Home	Definitely recommend it	Easy, Liked the shaking and pouring of bottle.	None
			Exclusion	Exclusion		Exclusion	Exclusion		Exclusion					Exclusion	Exclusion				Exclusion	Exclusion
Female	36-45	≤Gr 7	2015-01-01	Yes	N/A	Yes, pictures help	Yes	N/A	5 Minutes	Yes	N/A	Yes	N/A	Condomise	Clinic	Definitely use it	Home	Definitely recommend it	Self testing,Privacy	None
Male	46-55	≤Gr 7	2015-04-01	Yes	N/A	Yes, pictures help	Yes	N/A	5 Minutes	Yes	N/A	Yes	N/A	Condomise	Clinic	Definitely use it	Home	Definitely recommend it	Convinient,Privacy,Simple to use	None
Male	26-35	≤Gr 7	2015-10-01	Yes	N/A	Yes, pictures very helpful	Yes	N/A	5 Minutes	Yes	N/A	Yes	N/A	Test again after 3 months	Clinic	Definitely use it	Clinic	Likely	Easy	None
Male	18-25	≥Tech	2016-08-01	Yes	N/A	Yes, pictures help	Yes	N/A	5 Minutes	Yes	N/A	Yes	N/A	Condomise	Clinic	Definitely use it	Home	Definitely recommend it	Quick and easy, Confidential, Privacy	Lot of bottles( One bottle will be fine)
Male	18-25	≤Gr 7	2016-05-01	Yes	N/A	Yes, pictures help	Yes	N/A	5 Minutes	Yes	N/A	Yes	N/A	Re-test after 3 months	Clinic	Definitely use it	Home	Definitely recommend it	Easy to use, Fast to sure results	Pricking self
Male	26-35	≥Gr 8	Never	Yes	N/A	Yes, pictures very helpful	Yes	N/A	5 Minutes	Yes	N/A	Yes	N/A	Test again in 3 months	Clinic	Definitely use it	Home	Likely	Privacy	None
Female	46-55	≥Tech	2015-10-01	Yes	N/A	Yes, picture very helpful	Yes	N/A	5 Minutes	Yes	N/A	Yes	N/A	Test again after 3 months	Clinic	Definitely use it	Home	Definitely recommend it	Privacy, Easy	None
Male	36-45	≤Gr 7	2016-02-01	Yes	N/A	Yes, pictures help	Yes	N/A	5 Minutes	Yes	N/A	Yes	N/A	Re-test after 3 months	Clinic	Definitely use it	Home	Definitely recommend it	Privacy, Confidential	None
Female	46-55	≤Gr 7	2016-11-01	Yes	N/A	Yes, pictures help	Yes	N/A	5 Minutes	Yes	N/A	Yes	N/A	Re-test after 3 months	Clinic	Definitely use it	Home	Definitely recommend it	Easy to use, Condential, Convinient(saves time).	None
Female	26-35	≤Gr 7	2015-11-01	Yes	N/A	Yes, pictures very helpful	Yes	N/A	5 Minutes	Yes	N/A	Yes	N/A	Test again in 3 months	Clinic	Definitely use it	Clinic	Definitely recommend it	Easy, Pictures clear	None
Female	18-25	≥Gr 8	2015-06-01	Yes	N/A	Yes, pictures very helpful	Yes	N/A	5 Minutes	Yes	N/A	Yes	N/A	Test again after 3 months	Clinic	Definitely use it	Home	Definitely recommend it	Easy, Privacy, Confidential	None
Male	36-45	≥Gr 8	Never tested	Yes	N/A	Yes, pictures help	Yes	N/A	5 Minutes	Yes	N/A	Yes	N/A	Condomise	Clinic	Definitely use it	Clinic	Definitely recommend it	Simple to use	None
Male	26-35	≤Gr 7	2016-11-01	Yes	N/A	Yes, pictures very helpful	Yes	N/A	5 Minutes	Yes	N/A	Yes	N/A	Test again in 3 months	Clinic	Definitely use it	Home	Definitely recommend it	Privacy, Easy, Quick	None
Male	18-25	≤Gr 7	2015-12-01	Yes	N/A	Yes, pictures help	Yes	N/A	5 Minutes	Yes	N/A	Yes	N/A	Safe sex	Clinic	Definitely use it	Home	Definitely recommend it	Privacy	None
Male	18-25	≤Gr 7	2016-10-01	Yes	N/A	Yes, pictures very helpful	Yes	N/A	5 Minutes	Yes	N/A	Yes	N/A	Test after 3 months	Clinic	Definitely use it	Home	Definitely recommend it	Easy, Quick	None
Male	36-45	≤Gr 7	2016-11-01	Yes	N/A	Yes, pictures help	Yes	N/A	5 Minutes	Yes	N/A	Yes	N/A	Re-test after 3 months	Clinic	Definitely use it	Home	Definitely recommend it	Easy to use	None
