# Supplementary material for: Usability assessment of seven HIV self-test devices conducted with lay-users in Johannesburg, South Africa
Source: PLoS One. 2020 Jan 14;15(1):e0227198. doi: 10.1371/journal.pone.0227198 (PMC6959591; doi:10.1371/journal.pone.0227198)
Supplement: S7 Dataset — (XLSX) [file pone.0227198.s008.xlsx]

## Sheet: PATIENT DETAILS
DATE	DOMINANT HAND	GENDER	AGE BAND	EDUCATION LEVEL:	Nationality
2016-06-01	Right	Male	26-35	≥Gr 8	Zimbabwe
2016-06-01	Right	Male	26-35	≥Gr 8	SA
2016-06-01	Right	Male	26-35	≥Gr 8	Zimbabwe
2016-06-01	Right	Male	36-45	≥Tech	Zimbabwe
2016-06-01	Right	Male	26-35	≥Gr 8	Zimbabwe
2016-06-01	Right	Male	46-55	≥Tech	Zimbabwe
2016-06-01	Right	Female	56-65	≤Gr 7	SA
2016-06-01	Right	Female	36-45	≥Gr 8	Zimbabwe
2016-06-01	Right	Female	36-45	≥Gr 8	Zimbabwe
2016-06-01	Right	Female	46-55	≤Gr 7	SA
2016-06-01	Right	Female	26-35	≥Tech	SA
2016-06-01	Right	Male	36-45	≥Tech	SA
2016-06-01	Right	Female	36-45	≤Gr 7	SA
2016-06-01	Right	Female	36-45	≥Gr 8	SA
2016-06-01	Right	Female	46-55	≤Gr 7	SA
2016-06-01	Right	Male	26-35	≥Tech	Zimbabwe
2016-06-01	Right	Female	46-55	≥Gr 8	SA
2016-06-01	Right	Female	36-45	≤Gr 7	Zimbabwe
2016-06-01	Right	Male	26-35	≥Gr 8	SA
2016-06-01	Right	Male	26-35	≥Tech	SA
2016-06-01	Right	Male	26-35	≥Gr 8	SA
2016-06-01	Right	Male	36-45	≥Gr 8	Malawi
2016-06-01	Right	Male	26-35	≥Gr 8	SA
2016-06-01	Right	Male	26-35	≥Gr 8	Zimbabwe
2016-06-01	Right	Male	36-45	≥Tech	SA
2016-06-01	Right	Female	36-45	≥Gr 8	Nigeria
2016-06-01	Right	Female	56-65	≤Gr 7	SA
2016-06-01	Right	Female	36-45	≥Gr 8	SA
2016-06-01	Right	Female	18-25	≥Gr 8	SA
2016-06-01	Right	Male	36-45	≥Gr 8	Zimbabwe
2016-06-01	Right	Female	26-35	≥Gr 8	Zimbabwe
2016-06-01	Right	Female	26-35	≥Gr 8	Zimbabwe
2016-06-01	Right	Male	36-45	≥Gr 8	SA
2016-06-01	Right	Female	26-35	≥Gr 8	Nigeria
2016-06-01	Right	Female	36-45	≥Gr 8	SA
2016-06-01	Right	Male	26-35	≤Gr 7	SA
2016-06-01	Right	Male	36-45	≥Gr 8	Zimbabwe
2016-06-01	Right	Female	36-45	≥Gr 8	Zimbabwe
2016-06-01	Right	Male	18-25	≥Gr 8	Zimbabwe
2016-06-01	Right	Male	26-35	≥Gr 8	SA
2016-06-01	Right	Male	18-25	≥Tech	Zimbabwe
2016-06-01	Right	Female	18-25	≥Tech	SA
2016-06-01	Right	Male	18-25	≤Gr 7	Zimbabwe
2016-06-01	Right	Male	36-45	≥Tech	Zimbabwe
2016-06-01	Right	Female	18-25	≥Tech	SA
2016-06-01	Right	Male	36-45	≥Tech	Zimbabwe
2016-06-01	Right	Male	36-45	≥Gr 8	Zambia
2016-06-01	Right	Male	26-35	≤Gr 7	Zimbabwe
2016-06-01	Right	Female	26-35	≤Gr 7	Zimbabwe
2016-06-01	Right	Male	18-25	≥Tech	Zimbabwe
2016-06-01	Right	Male	26-35	≤Gr 7	Zimbabwe
2016-06-01	Right	Male	46-55	≥Tech	Zimbabwe
2016-07-01	Right	Female	18-25	≥Gr 8	SA
2016-07-01	Right	Female	18-25	≥Gr 8	Zimbabwe
2016-07-01	Left	Female	26-35	≤Gr 7	Zimbabwe
2016-07-01	Right	Female	18-25	≥Tech	Zimbabwe
2016-07-01	Right	Female	36-45	≥Tech	Zimbabwe
2016-07-01	Right	Female	26-35	≥Gr 8	Zimbabwe
2016-07-01	Right	Female	36-45	≥Gr 8	Zimbabwe
2016-07-01	Right	Male	46-55	≤Gr 7	Zimbabwe
2016-07-01	Right	Female	26-35	≥Gr 8	SA
2016-07-01	Right	Female	18-25	≥Gr 8	Zimbabwe
2016-07-01	Left	Male	36-45	≤Gr 7	Zimbabwe
2016-07-01	Right	Male	36-45	≤Gr 7	SA
2016-07-01	Right	Male	26-35	≥Gr 8	SA
2016-07-01	Right	Male	26-35	≥Tech	Zimbabwe
2016-07-01	Right	Female	18-25	≥Tech	SA
2016-07-01	Right	Female	18-25	≥Tech	Zimbabwe
2016-07-01	Right	Female	18-25	≥Tech	Zimbabwe
2016-07-01	Right	Male	36-45	≤Gr 7	Zimbabwe
2016-07-01	Right	Male	36-45	≥Tech	Zimbabwe
2016-07-01	Right	Male	18-25	≥Tech	SA
2016-07-01	Right	Male	26-35	≥Gr 8	SA
2016-07-01	Right	Male	26-35	≥Gr 8	SA
2016-07-01	Right	Female	26-35	≥Gr 8	SA
2016-07-01	Right	Male	26-35	≥Gr 8	Zimbabwe
2016-07-01	Right	Female	26-35	≥Gr 8	SA
2016-07-01	Right	Female	36-45	≥Tech	SA
2016-07-01	Right	Female	18-25	≥Tech	Zimbabwe
2016-07-01	Right	Female	26-35	≥Gr 8	SA
2016-07-01	Right	Female	26-35	≥Gr 8	SA
2016-07-01	Right	Male	26-35	≥Gr 8	SA
2016-07-01	Left	Female	18-25	≥Tech	Zimbabwe
2016-07-01	Right	Female	18-25	≥Tech	SA
2016-07-01	Right	Female	18-25	≥Tech	SA
2016-07-01	Right	Male	36-45	≤Gr 7	SA
2016-07-01	Right	Male	18-25	≥Gr 8	SA
2016-07-01	Right	Female	36-45	≥Gr 8	SA
2016-07-01	Right	Male	36-45	≤Gr 7	SA
2016-07-01	Right	Female	46-55	≥Gr 8	Zimbabwe
2016-07-01	Right	Male	18-25	≥Gr 8	SA
2016-07-01	Left	Male	18-25	≥Gr 8	SA
2016-07-01	Right	Male	36-45	≥Tech	SA
2016-07-01	Right	Female	36-45	≥Gr 8	SA
2016-07-01	Right	Male	26-35	≥Gr 8	SA
2016-07-01	Right	Female	36-45	≥Tech	SA
2016-07-01	Left	Male	18-25	≥Tech	SA
2016-07-01	Right	Male	18-25	≥Tech	Zimbabwe
2016-07-01	Left	Female	18-25	≥Gr 8	Zimbabwe
2016-07-01	Right	Female	26-35	≥Gr 8	SA
2016-07-01	Right	Male	36-45	≥Tech	Zimbabwe
2016-07-01	Right	Male	36-45	≤Gr 7	Zimbabwe
2016-07-01	Right	Male	36-45	≥Gr 8	SA
2016-07-01	Left	Male	26-35	≥Gr 8	SA
2016-07-01	Right	Male	56-65	≥Gr 8	SA
2016-07-01	Right	Male	46-55	≥Gr 8	SA
2016-07-01	Right	Male	46-55	≥Tech	SA
2016-07-01	Right	Male	18-25	≥Tech	Zimbabwe
2016-07-01	Right	Female	26-35	≥Gr 8	SA
2016-07-01	Right	Male	46-55	≥Gr 8	Zimbabwe
2016-07-01	Right	Male	26-35	≥Gr 8	SA
2016-07-01	Right	Male	36-45	≥Tech	Zimbabwe
2016-07-01	Right	Female	26-35	≥Gr 8	SA
2016-07-01	Left	Female	18-25	≥Tech	SA
2016-07-01	Right	Female	46-55	≥Tech	SA
2016-07-01	Left	Male	36-45	≥Gr 8	SA
2016-07-01	Right	Male	18-25	≥Tech	SA
2016-07-01	Right	Male	46-55	≤Gr 7	SA
2016-07-01	Right	Female	56-65	≥Gr 8	SA
2016-07-01	Right	Male	36-45	≥Tech	SA
2016-07-01	Right	Male	36-45	≥Tech	SA
2016-07-01	Right	Female	56-65	≥Gr 8	SA
2016-07-01	Left	Female	18-25	≥Tech	SA
2016-07-01	Right	Male	18-25	≥Tech	SA
2016-07-01	Right	Female	26-35	≥Gr 8	SA
2016-07-01	Right	Male	26-35	≥Tech	SA
2016-07-01	Right	Female	46-55	≥Gr 8	SA
2016-07-01	Right	Female	46-55	≤Gr 7	SA
2016-07-01	Right	Male	18-25	≤Gr 7	SA
2016-07-01	Right	Male	18-25	≥Tech	SA
2016-07-01	Right	Male	18-25	≥Tech	SA
2016-07-01	Right	Male	18-25	≥Tech	SA
2016-07-01	Right	Male	26-35	≥Tech	SA
2016-07-01	Right	Male	26-35	≥Tech	SA
2016-07-01	Right	Male	36-45	≥Tech	SA
2016-07-01	Left	Female	26-35	≥Tech	SA
2016-07-01	Right	Female	36-45	≥Tech	SA
2016-07-01	Right	Male	36-45	≥Tech	SA
2016-07-01	Right	Female	18-25	≥Tech	SA
2016-07-01	Right	Female	18-25	≥Tech	SA
2016-07-01	Right	Male	46-55	≤Gr 7	SA
2016-07-01	Right	Female	18-25	≥Tech	Zimbabwe
2016-07-01	Right	Male	18-25	≥Tech	SA
2016-07-01	Right	Female	26-35	≥Tech	SA
2016-07-01	Right	Female	26-35	≥Tech	Zambia
2016-07-01	Right	Male	36-45	≥Tech	Zimbabwe
2016-07-01	Right	Male	26-35	≤Gr 7	Ghana
2016-07-01	Right	Male	26-35	≥Tech	SA
2016-07-01	Right	Female	18-25	≥Tech	SA
2016-07-01	Right	Male	36-45	≤Gr 7	SA
2016-07-01	Right	Male	36-45	≤Gr 7	SA
2016-07-01	Right	Male	26-35	≥Tech	SA
2016-07-01	Right	Female	36-45	≤Gr 7	SA
2016-07-01	Right	Male	46-55	≤Gr 7	Zimbabwe
2016-07-01	Right	Female	36-45	≥Tech	SA
2016-07-01	Right	Male	46-55	≥Gr 8	SA
2016-07-01	Right	Male	26-35	≥Gr 8	SA
2016-07-01	Right	Female	18-25	≥Tech	SA
2016-07-01	Right	Female	56-65	≤Gr 7	SA
2016-07-01	Right	Female	26-35	≤Gr 7	SA
2016-07-01	Right	Female	36-45	≤Gr 7	SA
2016-07-01	Right	Female	26-35	≤Gr 7	Zimbabwe
2016-07-01	Right	Female	26-35	≤Gr 7	SA
2016-07-01	Left	Male	18-25	≤Gr 7	SA
2016-07-01	Right	Male	26-35	≤Gr 7	SA
2016-07-01	Right	Male	56-65	≤Gr 7	SA
2016-07-01	Left	Male	36-45	≤Gr 7	SA
2016-07-01	Right	Male	36-45	≤Gr 7	SA
2016-07-01	Right	Male	56-65	≤Gr 7	SA
2016-07-01	Right	Male	36-45	≤Gr 7	SA
2016-07-01	Right	Male	46-55	≤Gr 7	SA
2016-07-01	Right	Female	46-55	≤Gr 7	SA
2016-07-01	Right	Male	≥ 65	≤Gr 7	SA
2016-07-01	Right	Male	36-45	≤Gr 7	SA
2016-07-01	Right	Female	46-55	≤Gr 7	SA
2016-07-01	Right	Male	56-65	≤Gr 7	SA
2016-07-01	Right	Male	36-45	≤Gr 7	SA
2016-07-01	Right	Female	36-45	≤Gr 7	Malawi
2016-07-01	Right	Female	56-65	≤Gr 7	Zimbabwe
2016-07-01	Right	Male	36-45	≤Gr 7	SA
2016-07-01	Left	Male	26-35	≤Gr 7	SA
2016-07-01	Right	Male	36-45	≤Gr 7	SA
2016-07-01	Right	Female	56-65	≤Gr 7	SA
2016-07-01	Right	Female	36-45	≤Gr 7	SA
2016-07-01	Right	Male	26-35	≤Gr 7	SA
2016-07-01	Right	Male	≥65	≤Gr 7	Zimbabwe
2016-07-01	Right	Male	36-45	≤Gr 7	SA
2016-07-01	Right	Female	36-45	≤Gr 7	SA
2016-07-01	Right	Female	26-35	≤Gr 7	SA
2016-07-01	Right	Female	36-45	≤Gr 7	Zimbabwe
2016-07-01	Right	Male	26-35	≤Gr 7	SA
2016-07-01	Right	Male	26-35	≤Gr 7	SA
2016-07-01	Right	Male	36-45	≤Gr 7	Zimbabwe
2016-07-01	Right	Male	26-35	≤Gr 7	SA
2016-07-01	Right	Male	26-35	≤Gr 7	Zimbabwe
2016-07-01	Right	Female	18-25	≤Gr 7	Zimbabwe
2016-07-01	Right	Male	36-45	≤Gr 7	Zimbabwe
2016-07-01	Right	Male	36-45	≥Tech	SA
2016-07-01	Right	Male	36-45	≥Tech	SA
2016-07-01	Right	Female	26-35	≥Tech	SA
2016-08-01	Right	Female	36-45	≥Gr 8	SA

## Sheet: SECTION A
1. Did the study participant read/use the information sheet?	If Yes, was the IFU read before the test?	Was it referred to during the test process?	NOTES	2. Was it difficult for the study participant to remove the test tube from the pouch?	If Yes then, What seemed to be the problem? (e.g. couldn’t find opening, weakness, could not find tear point)	NOTES	3. Did the study participant remove the cap from the test tube?	NOTES	4. Did the study participant have difficulty with sliding the test tube into the stand	NOTES	5. Was the study participant able to remove the test device from the pouch?	NOTES	6. Did the study participant touch the flat pad?	NOTES	7. Did the study participant collect the sample correctly (1x upper and 1x lower swab)?	NOTES	8. Did the study participant place the test device in the test tube correctly?	NOTES	9. Which language was preferred by the user?	10.Did the participant quit the process at any point? If Yes, explain	NOTES	11. Did the participant continue the process despite a missed or incorrect step?	NOTES	Start time	End time
Yes	Yes	Yes	N/A	No	N/A	N/A	Yes	N/A	No	N/A	Yes	N/A	No	N/A	Yes	N/A	Yes	N/A	English	No	N/A	Yes	Participant didn't skip a step, all steps were done correctly. Participant said the device is very easier to use.	13:50:00	14:18:00
Yes	Yes	Yes	N/A	No	N/A	N/A	Yes	N/A	Yes	the tube was too thick to fit on the stand	Yes	N/A	Yes	both hands were handling the flat pad and the base holder trying to find a way to use	Yes	Although the movement of the flat pad on the gums was wrong, as he was moving it like a tooth brush.	Yes	N/A	Isizulu	No	N/A	Yes, even after touching the flat pad the participant continued.	participant followed the steps	13:50:00	13:56:00
Yes	Yes	Yes	N/A	No	N/A	N/A	Yes	N/A	Yes	had difficulty in sliding into the stand needed the intervention from the interviewer	Yes	N/A	No	N/A	No	Sample collection technic was incorrect as he was swabbing the teeth and not the gums.	Yes	N/A	English	No	N/A	Yes, he struggling to place the tube at the stand.	Initially wanted to put the pad before swabbing the gums until intervention from interviewer.	14:10:00	14:20:00
Yes	Yes	Yes	N/A	No	N/A	N/A	Yes	N/A	No	N/A	Yes	N/A	No	N/A	Yes	N/A	Yes	N/A	English,Zulu	No	N/A	Yes	no steps were skipped during the process	14:25:00	14:31:00
Yes	Yes	Yes	N/A	No	N/A	N/A	Yes	N/A	No	N/A	Yes	N/A	No	N/A	Yes	N/A	Yes	N/A	English	No	N/A	Yes	all steps followed	14:41:00	14:51:00
Yes	Yes	Yes	N/A	No	N/A	N/A	Yes	N/A	No	N/A	Yes	N/A	No	N/A	Yes	N/A	Yes	N/A	English/Zulu	No	N/A	Yes	Yes, Participant say the device is usable or easier, no steps were skipped by the participant.	14:50:00	14:54:00
Yes	Yes	Yes	N/A	No	N/A	N/A	Yes	However maximum force was used to open the cup and there was slight spillage of the fluid.	No	N/A	Yes	Participant however touched the pad.	Yes	When the pack was opened the participant touched the flat pad.	Yes	However the sample collected contained blood stain indication of bruise on the gums during the swabbing.	Yes	N/A	Isizulu	No	N/A	All steps followed	Beside spilling the liquid accidentally the participant was following the diagrams and reading the instructions.	09:30:00	09:40:00
Yes	Yes	Yes	N/A	No	N/A	N/A	Yes	N/A	No	N/A	Yes	N/A	No	N/A	Yes	N/A	Yes	N/A	English	No	N/A	No	All steps followed	12:30:00	12:35:00
Yes	Yes	Yes	N/A	No	N/A	N/A	Yes	N/A	Yes	The participant wanted to pour out the liquid into the stand.	No	The participant struggled a little to remove the test device from the pouch.	No	N/A	No	The participant swab once upper and lower, just a touch.	Yes	N/A	English	No	N/A	Yes	Participant skipped step 8 to 9, she wanted to pour out the liquid into the stand.	12:35:00	12:42:00
Yes	Yes	Yes	N/A	No	N/A	However participant removed the test device first before removing the test tube.	Yes	N/A	No	N/A	Yes	Participant removed the device first from the pouch before removing the test tube.	No	N/A	Yes	N/A	Yes	N/A	Sesotho	No	N/A	Yes	Even if the participant opened the test device before opening the test tube. No.	12:55:00	12:59:00
Yes	Yes	Yes	N/A	No	N/A	N/A	Yes	N/A	Yes	participant place the stand into a wrong position the stand was upside down	Yes	N/A	no	N/A	Yes	N/A	Yes	after I corrected the pt was able to place the test device in the tube correctly	English	No	N/A	Yes	the participant placed the stand wrong	09:53:00	10:02:00
Yes	Yes	Yes	the participant referred the instructions steps by step the whole process	No	N/A	N/A	Yes	N/A	No	N/A	Yes	N/A	No	N/A	no	the pt collected the sample more 1×upper and 1×lower swab	Yes	N/A	English	No	N/A	Yes	no steps were skipped during the process	10:21:00	10:30:00
Yes	Yes	Yes	participant seemed to be struggling to read her preferred language(Sepedi) IFU	Yes	Pt couldn’t find the tear point for opening	N/A	Yes	N/A	Yes	Participant almost spilled the buffer onto the stand, did not know how to slide the tube.	Yes	N/A	Yes	Pt was touching the flat pad and even using the device for reading the instructions	no	Pt was holding the device on the gums not moving/swabbing and even left the device to hang on the mouth, incorrect technique	Yes	N/A	Sepedi	No	N/A	Yes, Pt opened the device before the test tube and almost spilled the buffer into the stand	Pt seemed lost/clueless of the process despite IFU in her preferred language Sepedi kept asking the interviewer questions through out the process	10:35:00	10:50:00
Yes	Yes	Yes	N/A	No	N/A	N/A	Yes	N/A	Yes	N/A	Yes	N/A	Yes	the Pt held the flat pad before the gum swab and touched it again when busy struggling to put it into the tube	Yes	N/A	Yes	N/A	English	No	N/A	Yes	the Pt placed the stand wrong, other mistake done by the Pt is the flat pad was about to be inserted into the tube before the swab process	10:53:00	11:02:00
Yes	Yes	Yes	N/A	No	N/A	N/A	Yes	N/A	No	N/A	Yes	N/A	Yes	pt was holding the device on the hand and reading the IFU and the flat pad was on the hand	no	the swabbing was done but there was multiple swabbing on the upper and lower gum	Yes	N/A	Tsonga	No	N/A	all steps were followed despite errors while holding the flat pad and incorrect swabbing	no hesitation noted, no questions were asked by the Pt, all steps foll0wed despite wrong techniques and swabbing	11:15:00	11:24:00
Yes	Yes	Yes	N/A	No	N/A	N/A	Yes	N/A	Yes	the stand was placed in a wrong position	Yes	N/A	No	N/A	no	participant collected the sample more than 1 upper and 1 lower	Yes	N/A	English	No	N/A	Yes	only one step skipped by the Pt step 6	11:30:00	11:36:00
Yes	Yes	Yes	N/A	Yes	could not find the tear opening used teeth to open	N/A	Yes	N/A	No	N/A	Yes	the participant opened the device just after opening the cap on the tube onto the stand	Yes	as the Pt was about to swab the flat pad was used to lift the device up	no	multiple swabbing on the gums	Yes	N/A	Isizulu	No	N/A	Yes, despite opening the tube and device same time, Pt continued	N/A	11:38:00	11:45:00
Yes	Yes	Yes	N/A	No	N/A	N/A	Yes	N/A	Yes	The Participant skip step 4 for placing the stand to slid the tube.	Yes	N/A	Yes	The participant touch the flat pad and remove the flat pad.	Yes	The collecting sample process outlines, the participant to return the flat pad back.	Yes	N/A	English	No	N/A	Yes	The participant remove the flat pad and skipped step 6 for slidding the tube into the stand.	11:57:00	12:06:00
Yes	Yes	Yes	N/A	No	N/A	N/A	Yes	N/A	Yes	Participant spilled the buffer into the stand.	Yes	N/A	No	N/A	No	Multiple swabbing on the gums.	Yes	N/A	English	No	N/A	Yes,Even after almost spilling the buffer and intervention from interviewer, Participant continued.	Steps followed.	12:20:00	12:25:00
Yes	Yes	Yes	N/A	No	N/A	N/A	Yes	N/A	Yes	The stand was in a wrong position, the was down.	Yes	N/A	No	N/A	Yes	N/A	Yes	N/A	English	No	N/A	Yes	No step were skipped, only one misunderstanding on step 6.	12:26:00	12:32:00
Yes	Yes	Yes	N/A	No	N/A	N/A	Yes	N/A	Yes	The stand was placed incorrectly.	Yes	N/A	No	N/A	No	The study participant didn't swab the gum but the flat pad touches and the upper teeth once and lower teeth once.	Yes	N/A	English	No	N/A	Yes	The participant had a problem in placing the stant correctly on step 6.	13:26:00	13:31:00
Yes	Yes	Yes	N/A	No	N/A	N/A	Yes	N/A	No	N/A	Yes	Participant removed the device before placing the tube on the stand.	No	N/A	No	Multiple swabbing onboth lower and upper gums.	Yes	N/A	Isizulu	No	N/A	Yes, the participant opened the device before placing the tube on the stand.	No, indecisions noted except for skipped steps of opening the tube and placing it on the stand before opening the device.	13:42:00	13:50:00
Yes	Yes	Yes	N/A	No	N/A	N/A	Yes	N/A	No	N/A	Yes	N/A	No	N/A	Yes	The participant collected sample correctly.	Yes	N/A	English	No	N/A	Yes	The participant has no problem of using this device.	13:54:00	13:59
Yes	Yes	Yes	N/A	No	N/A	N/A	Yes	N/A	No	N/A	Yes	N/A	No	N/A	Yes	N/A	Yes	N/A	English	No	N/A	Steps followed.	No hesitation.	14:10:00	14:15:00
Yes	Yes	Yes	participant referred the IFU each and every step	no	N/A	N/A	Yes	pt removed the cap from the test tube and return it from the test tube	Yes	Pt wanted to pour the buffer to the stand	Yes	N/A	No	N/A	no	pt collected the sample incorrectly more then 1 upper and 1 lower	Yes	N/A	English	No	N/A	Yes	no steps were skipped	09:52:00	10:02:00
Yes	Yes	Yes	N/A	No	N/A	N/A	Yes	N/A	No	N/A	Yes	N/A	No	N/A	Yes	N/A	Yes	N/A	Venda/English	No	N/A	all steps followed correctly	N/A	11:14:00	14:15:00
Yes	Yes	Yes	although steps not followed correctly the Pt was reading the IFU	no	N/A	N/A	Yes	N/A	Yes	failed to slide the tube into stand	Yes	N/A	Yes	after opening the Pt was holding the device using the flat pad	no	Pt did not swab at all, she put the device onto the buffer	Yes	device was placed correctly but without swabbing first	Isizulu	No	N/A	Yes, the Pt did not swab the gums and proceeded to place the device on the buffer	a lot of hesitation on how to swab, Pt placed the device on the tube without swabbing, Pt thought that the process wanted or required to put device on the buffer then swab	09:34:00	09:45:00
Yes	Yes	Yes	N/A	No	N/A	N/A	Yes	N/A	No	N/A	Yes	N/A	No	N/A	Yes	N/A	Yes	N/A	Isixhosa	No	N/A	all steps follwed	N/A	10:05:00	10:15:00
Yes	Yes	Yes	N/A	No	N/A	N/A	Yes	N/A	No	N/A	Yes	N/A	No	N/A	Yes	N/A	Yes	N/A	isizulu	No	N/A	all steps followed	N/A	10:52:00	11:02:00
Yes	Yes	Yes	N/A	No	N/A	N/A	Yes	after removing the cap wanted to pour the buffer into the stand	Yes	Pt failed to place the stand in right position	no	N/A	No	N/A	no	the Pt did not swab but Pt put the flat pad on mouth once and remove	Yes	N/A	English	No	N/A	Yes	no steps were skipped the Pt referred to the IFU before the action, but on performing is where the problem started to take place	10:27:00	10:35:00
Yes	Yes	Yes	N/A	Yes	could not find the tear point	N/A	Yes	N/A	No	N/A	Yes	N/A	No	N/A	Yes	N/A	Yes	N/A	English	No	N/A	all steps followed	N/A	10:27:00	10:33:00
Yes	Yes	Yes	the Pt reffered the IFU	No	N/A	N/A	Yes	N/A	Yes	the Pt was confused about the position of sliding the test tube	Yes	N/A	No	N/A	no	the Pt only swab 4×upper	Yes	N/A	English	No	N/A	Yes	The study Pt skipped step 5 and 6 and get confused on how to slide the tube to the stand	11:10:00	11:18:00
Yes	Yes	Yes	N/A	No	N/A	N/A	Yes	N/A	Yes	The participant wanted to pour the buffer into the stand and I stopped the PT not to pour the buffer.	Yes	N/A	No	N/A	Yes	N/A	Yes	N/A	English	No	N/A	Yes	the participant put the flat pad into the tube before the swab process.	09:00:00	09:29:00
Yes	Yes	Yes	N/A	No	N/A	N/A	Yes	N/A	Yes	N/A	Yes	N/A	No	N/A	Yes	N/A	Yes	N/A	Xhosa/English	No	N/A	All steps followed.	N/A	11:34:00	11:40:00
Yes	Yes	Yes	N/A	No	N/A	N/A	Yes	N/A	Yes	The participant had a difficulties on sliding the test tube into the correct position.	Yes	N/A	No	N/A	No	The study participant collected the sample incorrectly. The participant swab more than 5× upper and 5× lower.	Yes	N/A	English	No	N/A	Yes	No steps were skipped, just the pt did not understand the steps especially 6,8 and 9.	11:42:00	11:49:00
Yes	Yes	Yes	N/A	No	N/A	N/A	Yes	N/A	No	N/A	Yes	N/A	No	N/A	Yes	N/A	Yes	N/A	English	No	N/A	Steps followed.	N/A	12:05:00	12:10:00
Yes	Yes	Yes	N/A	No	N/A	N/A	Yes	N/A	No	N/A	Yes	N/A	No	N/A	No	The study participant swab 2× upper and 2× lower.	Yes	N/A	English	No	N/A	Yes	No steps were skipped and steps were done correctly excluding step 8.	12:11:00	12:16:00
Yes	Yes	No	Participant was not following instructions.	No	N/A	N/A	Yes	N/A	No	N/A	Yes	N/A	No	N/A	No	Participant did not swab at all, the participant put the device on the test tube.	Yes	Regardless that no swabbing was done the participant did place the device on the tube correctly.	Isizulu	No	N/A	Yes, despite not swabbing at all the participant proceeded to place the device on the tube.	A lot of indecisions and steps not followed.	12:30:00	12:35:00
Yes	Yes	Yes	N/A	Yes	The participant couldn't find opening space.	N/A	Yes	N/A	No	But the participant took time sliding the test tube into the stand.	No	N/A	No	N/A	Yes	The study participant collected the sample correctly ( 1× upper and 1× lower swab.)	Yes	N/A	English	No	N/A	Yes	No steps were skipped and the participant ask few questions during the process.	13:11:00	13:22:00
Yes	Yes	Yes	N/A	No	N/A	N/A	Yes	N/A	No	N/A	Yes	N/A	No	N/A	Yes	N/A	Yes	N/A	Isizulu	No	N/A	All steps followed	N/A	13:30:00	13:37:00
Yes	Yes	Yes	N/A	No	N/A	N/A	Yes	N/A	No	N/A	Yes	N/A	No	N/A	Yes	N/A	Yes	N/A	English	No	N/A	All steps followed	N/A	10:20:00	10:25:00
Yes	Yes	Yes	N/A	No	N/A	N/A	Yes	N/A	No	N/A	Yes	N/A	No	N/A	Yes	the study Pt collected sample correctly	Yes	N/A	english/isizulu	No	N/A	Yes	no steps were skipped, the Pt problem was indecision to take in each and every step	10:30:00	10:38:00
Yes	Yes	Yes	N/A	No	N/A	N/A	Yes	N/A	No	N/A	Yes	N/A	No	N/A	Yes	N/A	Yes	N/A	english	no	N/A	steps followed	N/A	10:46:00	10:55:00
Yes	Yes	Yes	N/A	No	N/A	N/A	Yes	N/A	No	N/A	Yes	N/A	No	N/A	Yes	N/A	Yes	N/A	english	No	N/A	all steps followed	N/A	11:26:00	11:30:00
Yes	Yes	Yes	N/A	No	N/A	N/A	Yes	N/A	No	N/A	Yes	N/A	No	N/A	Yes	N/A	Yes	N/A	english	No	N/A	all steps followed	N/A	11:50:00	11:55:00
Yes	Yes	Yes	N/A	Yes	the participant couldn’t find opening	N/A	Yes	N/A	No	N/A	Yes	N/A	No	N/A	no	the Pt didn’t swab it was just a upper touch and lower touch	Yes	N/A	english	No	N/A	Yes	no steps were skipped the pt had a difficulties in collecting the sample	12:06:00	12:14:00
Yes	Yes	Yes	N/A	No	N/A	N/A	Yes	N/A	No	N/A	Yes	N/A	No	N/A	Yes	N/A	Yes	N/A	English	No	N/A	All steps followed	N/A	12:19:00	12:24:00
Yes	Yes	Yes	N/A	No	N/A	N/A	No	Coundn't see the opening	Yes	The study participant coundn't find the position to slide the test tube.	Yes	N/A	Yes	The participant removed test device up side down, this resulted the participant to touch the flat pad.	No	No lower swab and upper swab was done by the participant only one touch upper and lower.	Yes	N/A	Zulu	No	N/A	Yes	Many questions were asked by the participant, step 4,5,6 and 8 were skipped	12:31:00	12:40:00
Yes	Yes	Yes	N/A	No	N/A	N/A	Yes	N/A	No	N/A	Yes	N/A	No	N/A	Yes	N/A	Yes	N/A	English	No	N/A	Steps followed.	N/A	12:40:00	12:45:00
Yes	Yes	Yes	N/A	No	N/A	N/A	Yes	N/A	No	N/A	Yes	N/A	No	N/A	Yes	N/A	Yes	N/A	English	No	N/A	Steps followed.	N/A	12:58:00	13:05:00
Yes	Yes	Yes	N/A	Yes	The participant coundn't find opening, but final the PT used teeth to tear	N/A	Yes	N/A	Yes	The participant wanted to pour the liquid, I stopped PT, and takes time for the Pt to slide the test tube.	Yes	But not in correct opening	No	N/A	Yes	N/A	Yes	N/A	English	No	N/A	Yes	No steps were skipped, but the Participant had difficulties on sliding the test tube into the stand	12:53:00	13:05:00
Yes	Yes	Yes	N/A	Yes	The participant coundn't find opening, the participant ended up opening the pouch and remove the test tube.	N/A	Yes	N/A	No	But after the observer stopped the participant not to pour the liquid	No	The participant had difficulties removing the test device	No	N/A	Yes	N/A	Yes	N/A	English	No	N/A	Yes	No steps were skipped and no questions were asked	13:21:00	13:29:00
Yes	Yes	Yes	N/A	No	N/A	N/A	Yes	N/A	No	N/A	Yes	N/A	No	N/A	Yes	N/A	Yes	N/A	English	No	N/A	All steps followed	N/A	09:25:00	09:30:00
Yes	Yes	Yes	N/A	No	N/A	N/A	Yes	N/A	No	N/A	Yes	N/A	No	N/A	Yes	N/A	Yes	N/A	English/Zulu	No	N/A	All steps followed	N/A	09:48:00	09:55:00
Yes	Yes	Yes	N/A	No	N/A	N/A	Yes	N/A	No	N/A	Yes	N/A	No	N/A	Yes	N/A	Yes	N/A	Isizulu	No	N/A	All steps followed	N/A	10:09:00	10:12:00
Yes	Yes	Yes	N/A	No	N/A	N/A	Yes	N/A	No	N/A	Yes	N/A	Yes	Before swabbing the participant was holdings the device using the flat pad.	Yes	N/A	Yes	N/A	English	No	N/A	All steps followed	N/A	10:50:00	11:00:00
Yes	Yes	Yes	N/A	No	N/A	N/A	Yes	N/A	No	The study participant removed the test tube into the pouch and slid it into the stand quickly	Yes	N/A	No	N/A	Yes	N/A	Yes	N/A	English	No	N/A	Yes	No steps were skipped, the study participant did all of the steps correctly	11:03:00	11:09:00
Yes	Yes	Yes	N/A	No	N/A	N/A	Yes	N/A	No	N/A	Yes	N/A	Yes	Participant was holding the device with two hands and one hand on the flat pad.	Yes	N/A	Yes	N/A	English	No	N/A	All steps followed beside touching the flat pad.	N/A	11:16:00	11:41:00
Yes	Yes	Yes	N/A	No	N/A	N/A	Yes	N/A	No	N/A	Yes	N/A	No	N/A	Yes	N/A	Yes	N/A	English	No	N/A	Steps followed.	N/A	11:45:00	11:50:00
Yes	Yes	Yes	N/A	No	N/A	N/A	Yes	N/A	Yes	The participant coundn't find the slot to slide the test tube	No	The study PT had problems opening the pouch, couldn't find the opening, uses teeth to tear and after the test, device fell down.	No	N/A	No	The participant collected the sample incorrectly. The participant used the swab holder instead of flat pad to swab.	Yes	N/A	Zulu	No	N/A	Yes	The study participant asked many questions and lot of steps were not followed.	12:03:00	12:11:00
Yes	Yes	Yes	N/A	No	N/A	N/A	Yes	N/A	No	N/A	Yes	N/A	No	N/A	Yes	N/A	Yes	N/A	English	No	N/A	All step followed	N/A	10:10:00	10:15:00
Yes	Yes	Yes	N/A	No	N/A	N/A	Yes	N/A	No	N/A	Yes	N/A	No	N/A	Yes	N/A	Yes	N/A	English	No	N/A	All steps were followed	N/A	10:40:00	10:45:00
Yes	Yes	Yes	N/A	Yes	The study participant couldn’t find opening	N/A	Yes	N/A	No	N/A	Yes	N/A	No	N/A	No	The participant collected the sample after placing the test device into the tube.	Yes	N/A	English	No	N/A	Yes	All steps were done correctly excluding step 8. The study participant skipped step 8 to 9 and return to step 8.	10:52:00	10:59:00
Yes	Yes	Yes	N/A	No	N/A	N/A	Yes	N/A	Yes	Participant thought the buffer on the tube was supposed to be poured onto the stand. Interviewer had to intervew	Yes	N/A	No	N/A	Yes	N/A	Yes	N/A	Isizulu	No	N/A	Yes	Participant was confused on how to slide the tube into the stand, initially thought that the buffer on the tube was supposed to be poured onto the stand.	11:02:00	11:10:00
Yes	Yes	Yes	N/A	No	N/A	N/A	Yes	N/A	No	N/A	Yes	N/A	No	N/A	Yes	N/A	Yes	N/A	English	No	N/A	Yes	No, question were asked and all steps were not skipped.	11:25:00	11:31:00
Yes	Yes	Yes	N/A	No	N/A	N/A	Yes	N/A	No	N/A	Yes	N/A	No	N/A	Yes	N/A	Yes	N/A	English	No	N/A	All steps followed	N/A	11:26:00	11:30:00
Yes	Yes	Yes	N/A	No	N/A	N/A	Yes	N/A	No	N/A	Yes	N/A	No	N/A	Yes	N/A	Yes	N/A	Isizulu	No	N/A	All steps followed	N/A	11:50:00	11:55:00
Yes	Yes	Yes	N/A	No	N/A	N/A	Yes	N/A	Yes	The study participant couldn't find the slot for sliding the test tube.	Yes	N/A	No	N/A	Yes	N/A	Yes	N/A	English	No	N/A	Yes	The study participant had difficulties sliding the test tube into the stand.	11:52:00	11:59:00
Yes	Yes	Yes	N/A	No	N/A	N/A	Yes	N/A	No	N/A	Yes	N/A	No	N/A	Yes	N/A	Yes	N/A	English	No	N/A	Yes	No steps were skipped	12:13:00	12:16:00
Yes	Yes	Yes	N/A	No	N/A	N/A	Yes	N/A	Yes	The participant put the stand upside down hence had difficulties in sliding the tube	Yes	N/A	Yes	After opening the device the participant was holding the device on the faint pad	Yes	N/A	Yes	N/A	English	No	N/A	Yes, except placing the stand upside down and touching of flat pad the participant continuee	N/A	10:30:00	10:38:00
Yes	Yes	Yes	N/A	No	N/A	N/A	No	N/A	No	But after the study participant wanted to pour out the liquid into the stand	Yes	N/A	No	N/A	Yes	N/A	Yes	N/A	English	No	N/A	Yes	The study participant had difficulties only in step 6	10:29:00	10:34:00
Yes	Yes	Yes	N/A	Yes	N/A	N/A	Yes	N/A	Yes	N/A	Yes	N/A	No	N/A	Yes	N/A	Yes	N/A	English	No	N/A	Yes	No steps were skipped	10:51:00	10:53:00
Yes	Yes	Yes	N/A	No	N/A	N/A	Yes	N/A	No	N/A	Yes	N/A	No	N/A	Yes	N/A	Yes	N/A	Isizulu	No	N/A	All steps followed	N/A	10:57:00	11:00:00
Yes	Yes	Yes	N/A	No	N/A	N/A	Yes	N/A	No	N/A	Yes	N/A	No	N/A	Yes	N/A	Yes	N/A	Sesotho/English	No	N/A	All steps followed	N/A	10:30:00	11:36:00
Yes	Yes	Yes	N/A	No	N/A	N/A	Yes	N/A	No	N/A	Yes	N/A	No	N/A	Yes	N/A	Yes	N/A	Zulu	No	N/A	Yes	Step 6 and 8 were skipped	11:31:00	11:40:00
Yes	Yes	Yes	N/A	No	N/A	N/A	Yes	N/A	Yes	Participant placed the stand upside down hence was struggling to slide the tube until intervention	Yes	N/A	No	N/A	Yes	N/A	Yes	N/A	Isixhosa/English	No	N/A	Yes, irrespective of failing to place the tube onto the stand the participant continued	N/A	11:50:00	12:02:00
Yes	Yes	Yes	N/A	No	N/A	N/A	Yes	N/A	No	N/A	Yes	N/A	No	N/A	Yes	N/A	Yes	N/A	English	No	N/A	Yes	Step 6 were skipped and one question were asked	11:53:00	11:56:00
Yes	Yes	Yes	N/A	No	N/A	N/A	Yes	N/A	No	N/A	Yes	N/A	No	N/A	Yes	N/A	Yes	N/A	English	No	N/A	Yes	No steps were skipped and the study participant did all steps correctly	12:09:00	12:15:00
Yes	Yes	Yes	N/A	No	N/A	N/A	Yes	N/A	No	N/A	Yes	N/A	No	N/A	Yes	N/A	Yes	N/A	English	No	N/A	All steps followed	N/A	12:38:00	12:41:00
Yes	Yes	Yes	N/A	Yes	N/A	N/A	Yes	N/A	No	N/A	Yes	N/A	No	N/A	No	The study participant put the test device into the mouth no swab was done	Yes	N/A	English/Tsonga	No	N/A	Yes	N/A	12:45:00	12:53:00
Yes	Yes	Yes	N/A	No	N/A	N/A	Yes	N/A	Yes	Participant spilled some of the buffer liquid onto the stand	Yes	N/A	No	N/A	No	Multiple gum swabbing	Yes	N/A	Tsonga	No	N/A	Yes, despite difficulties in placing the tube onto the stand and multiple swabbing the participant continued	N/A	12:55:00	13:03:00
Yes	Yes	Yes	N/A	No	N/A	N/A	Yes	N/A	No	N/A	Yes	N/A	No	N/A	Yes	N/A	Yes	N/A	English	No	N/A	Yes	All steps were followed and no questions asked	13:12:00	13:14:00
Yes	Yes	Yes	N/A	No	N/A	N/A	Yes	N/A	No	Yes	Yes	N/A	No	N/A	No	The participant only pressed the flat pad on the gum but not swab	Yes	N/A	Tsonga	No	N/A	Yes, despite no swabbing but placing the device on the gum the participant continued	N/A	14:06:00	14:17:00
Yes	Yes	Yes	N/A	No	N/A	N/A	Yes	N/A	No	N/A	Yes	N/A	No	N/A	Yes	N/A	Yes	N/A	English	No	N/A	Yes	The study participant skip step 4 and had difficulties sliding the test tube into the stand	14:06:00	14:11:00
Yes	Yes	Yes	N/A	No	N/A	N/A	Yes	N/A	No	But before the reseacher stopped the Participant not to pour the liquid	Yes	N/A	No	N/A	No	The study participant collected the sample from the teeth but not into the gum	Yes	N/A	English	No	N/A	Yes	The participant asked many questions and step 6 were skipped	14:29:00	14:35:00
Yes	Yes	Yes	N/A	No	N/A	N/A	Yes	N/A	No	N/A	Yes	N/A	No	N/A	Yes	N/A	Yes	N/A	Isizulu/English	No	N/A	All steps followed	N/A	10:24:00	10:36:00
Yes	Yes	Yes	N/A	No	N/A	N/A	Yes	N/A	No	N/A	No	N/A	Yes	Couldn't find a position and understand swab point. The participant holded a test device up side down	Yes	N/A	Yes	N/A	English	No	N/A	Yes	The study participant had difficulties collecting sample	10:32:00	10:39:00
Yes	Yes	Yes	N/A	No	N/A	N/A	Yes	N/A	No	N/A	Yes	N/A	No	N/A	Yes	N/A	Yes	N/A	English	No	N/A	All steps followed	N/A	10:50:00	10:55:00
Yes	Yes	Yes	N/A	No	N/A	N/A	Yes	N/A	Yes	The study participant couldn't find the slot into the stand	Yes	N/A	No	N/A	Yes	N/A	Yes	N/A	English	No	N/A	Yes	The partcipant skipped step 6 and 5	10:57:00	11:00:00
Yes	Yes	Yes	N/A	No	N/A	N/A	Yes	N/A	No	N/A	Yes	N/A	No	N/A	Yes	N/A	Yes	N/A	Afrikaans	No	N/A	Steps followed	N/A	11:12:00	11:18:00
Yes	Yes	Yes	N/A	No	N/A	N/A	Yes	N/A	No	N/A	Yes	N/A	No	N/A	Yes	But more than (1× upper and 1× lower swab)	Yes	N/A	English	No	N/A	Yes	The study participant skipped step 8 and 9, the participant asked many questions during the process	11:29:00	11:32:00
Yes	Yes	Yes	N/A	No	N/A	N/A	Yes	N/A	No	N/A	Yes	N/A	Yes	After opening the device the participant was holding it on the flat pad	No	Participant pressed the flat pad on the gum both lower and upper but did not swab	Yes	N/A	Sesotho	No	N/A	All steps followed despite not really swabbing the gums	N/A	11:38:00	11:45:00
Yes	Yes	Yes	N/A	No	N/A	N/A	Yes	N/A	No	N/A	Yes	N/A	No	N/A	Yes	N/A	Yes	N/A	English	No	N/A	All steps followed	N/A	13:20:00	13:22:00
Yes	Yes	Yes	N/A	No	N/A	N/A	Yes	N/A	No	N/A	Yes	N/A	No	N/A	No	Participant placed the device on the gums but did not swab	Yes	N/A	Isixhosa	No	N/A	Yes, despite not swabbing correctly the participant continued	N/A	13:55:00	14:00:00
Yes	Yes	Yes	N/A	No	N/A	N/A	Yes	N/A	No	But after the interviewer stopped the participant not to pour the liquid	Yes	N/A	No	Yes	Yes	N/A	Yes	N/A	English	No	N/A	Yes	No steps were skipped, but the participant asked few questions during the session	13:52:00	13:56:00
Yes	Yes	Yes	N/A	No	N/A	N/A	Yes	N/A	No	N/A	Yes	N/A	Yes	After opening the pouch the participant was holding the device on the flat pad	Yes	N/A	Yes	N/A	Afrikaans	No	N/A	All steps followed besides touching the flat pad	N/A	09:40:00	09:45:00
Yes	Yes	Yes	N/A	No	N/A	N/A	Yes	N/A	No	N/A	Yes	N/A	No	N/A	Yes	N/A	Yes	N/A	English	No	N/A	Yes	All steps were done correctly and no questions were asked	10:02:00	10:06:00
Yes	Yes	Yes	N/A	No	N/A	N/A	Yes	N/A	No	N/A	Yes	N/A	No	N/A	Yes	N/A	Yes	N/A	English	No	N/A	Steps followed	N/A	10:10:00	10:17:00
Yes	Yes	Yes	N/A	No	N/A	N/A	Yes	N/A	No	N/A	Yes	N/A	No	N/A	Yes	N/A	Yes	N/A	English	No	N/A	Yes	No steps were skipped but step 5 the participant couldn't see the within information and the participant wanted to pour out the the liquid	10:42:00	10:46:00
Yes	Yes	Yes	N/A	No	N/A	N/A	Yes	N/A	No	N/A	Yes	N/A	No	N/A	No	Participant pressed the flat pad onto the gums but did not swab	Yes	N/A	English	No	N/A	Yes, despite not swabbing correctly the participant continued	N/A	10:31:00	10:37:00
Yes	Yes	Yes	N/A	No	N/A	N/A	Yes	N/A	No	N/A	Yes	N/A	No	N/A	Yes	N/A	Yes	N/A	English	No	N/A	Yes, steps followed	N/A	11:00:00	11:08:00
Yes	Yes	Yes	N/A	No	N/A	N/A	Yes	N/A	No	N/A	Yes	N/A	No	N/A	Yes	N/A	Yes	N/A	Sesotho/ English	No	N/A	All steps followed	N/A	11:30:00	11:35:00
Yes	Yes	Yes	N/A	No	N/A	N/A	Yes	N/A	No	N/A	Yes	N/A	No	N/A	Yes	N/A	Yes	N/A	Afrikaans/English	No	N/A	All steps followed	N/A	11:49:00	11:54:00
Yes	Yes	Yes	N/A	No	N/A	N/A	Yes	N/A	No	N/A	Yes	N/A	No	N/A	No	The study participant put the test device into the mouth no swab was done by the Participant	Yes	N/A	English	No	N/A	Yes, Despite the misunderstanding of the step 8	The study participant asked many questions and step 8 were skipped	11:59:00	12:06:00
Yes	Yes	Yes	N/A	No	N/A	N/A	Yes	N/A	No	N/A	Yes	N/A	No	N/A	Yes	N/A	Yes	N/A	English	No	N/A	All steps followed	N/A	12:12:00	12:15:00
Yes	Yes	Yes	N/A	No	N/A	N/A	Yes	N/A	No	N/A	Yes	N/A	Yes	After opening the pouch to remove the device the participant was holding the device on the flat pad	Yes	N/A	Yes	N/A	English	No	N/A	All steps followed beside touching the flat pad	N/A	12:30:00	12:35:00
Yes	Yes	Yes	N/A	Yes	Could not find tear point	N/A	Yes	N/A	Yes	The study participant did not referred the IFU in step 6 and the reseacher stopped the participant not to pour the liquid into the stand	Yes	N/A	No	N/A	No	The study participant swab the gum 2× upper only	Yes	N/A	English	No	N/A	Yes, despite the difficulties on step 6	Step 6 were skipped	12:51:00	13:00:00
Yes	Yes	Yes	N/A	No	N/A	N/A	Yes	N/A	No	N/A	Yes	N/A	No	N/A	Yes	N/A	Yes	N/A	English	No	N/A	All steps followed	N/A	12:52:00	12:56:00
Yes	Yes	Yes	N/A	Yes	N/A	N/A	Yes	N/A	No	N/A	Yes	N/A	No	N/A	Yes	N/A	Yes	N/A	English	No	N/A	Yes	No steps were skipped, the study participant completed the sessions correctly without asking questions	12:30:00	12:31:00
Yes	Yes	Yes	N/A	No	N/A	N/A	Yes	N/A	No	N/A	Yes	N/A	No	N/A	Yes	N/A	Yes	N/A	English	No	N/A	All steps followed	N/A	14:10:00	14:15:00
Yes	Yes	Yes	N/A	No	N/A	N/A	Yes	N/A	Yes	The study participant wanted to pour the liquid into the stand slot	Yes	N/A	No	N/A	No	The study participant skip step 8 to 9 and after step 9 the study participant wanted to do step 8 and the reseacher stopped the PT	Yes	N/A	English	No	N/A	Yes, despite the confusion on step 6,8 and 9	The study participant skipped step 5 and 8	14:12:00	14:17:00
Yes	Yes	Yes	N/A	No	N/A	N/A	Yes	N/A	No	N/A	Yes	N/A	No	N/A	Yes	N/A	Yes	N/A	English	No	N/A	Steps followed	N/A	14:39:00	14:45:00
Yes	Yes	Yes	N/A	No	N/A	N/A	Yes	N/A	No	N/A	Yes	N/A	No	N/A	Yes	N/A	Yes	N/A	English	No	N/A	Yes	All steps followed	08:50:00	08:55:00
Yes	Yes	Yes	N/A	No	N/A	N/A	Yes	N/A	No	N/A	Yes	N/A	No	N/A	Yes	N/A	Yes	N/A	English	No	N/A	All steps followed	N/A	09:25:00	09:30:00
Yes	Yes	Yes	N/A	No	N/A	N/A	Yes	N/A	No	N/A	Yes	N/A	No	N/A	Yes	N/A	Yes	N/A	English	No	N/A	All steps followed	N/A	09:45:00	09:50:00
Yes	Yes	Yes	N/A	No	N/A	N/A	Yes	N/A	No	Yes	Yes	N/A	No	N/A	Yes	N/A	Yes	N/A	Isizulu	No	N/A	Steps followed	N/A	10:05:00	10:10:00
Yes	Yes	Yes	N/A	No	N/A	N/A	Yes	N/A	No	N/A	Yes	N/A	No	N/A	Yes	N/A	Yes	N/A	English	No	N/A	Yes	No steps were skipped and the study participant did not asked questions	09:49:00	09:53:00
Yes	Yes	Yes	N/A	No	N/A	N/A	Yes	N/A	Yes	The study participant pushes the test tube into the stand until the test tube damaged the stand	Yes	N/A	No	N/A	Yes	N/A	Yes	N/A	English/ Zulu	No	N/A	Yes,despite the difficulties on step 6	The study participant asked many questions and the participant had difficulties in step 6	10:08:00	10:16:00
Yes	Yes	Yes	N/A	No	N/A	N/A	Yes	N/A	No	N/A	Yes	N/A	No	N/A	Yes	N/A	Yes	N/A	Isizulu/English	No	N/A	Yes, steps followed	N/A	10:25:00	10:30:00
Yes	Yes	Yes	N/A	No	N/A	N/A	Yes	N/A	No	N/A	Yes	N/A	No	N/A	Yes	N/A	Yes	N/A	English	No	N/A	Yes, steps followed	N/A	11:01:00	11:05:00
Yes	Yes	Yes	N/A	No	N/A	N/A	Yes	N/A	No	N/A	Yes	N/A	No	N/A	Yes	N/A	Yes	N/A	English	No	N/A	Yes	The study participant completed all steps correctly and no steps were skipped	11:18:00	11:23:00
Yes	Yes	Yes	N/A	No	N/A	N/A	Yes	N/A	No	N/A	Yes	N/A	No	N/A	Yes	N/A	Yes	N/A	English	No	N/A	Yes	All steps were done correctly and the participant asked few questions	11:42:00	11:45:00
Yes	Yes	Yes	N/A	No	N/A	N/A	Yes	N/A	No	N/A	Yes	N/A	No	N/A	Yes	N/A	Yes	N/A	Afrikaans	No	N/A	Yes, steps followed	N/A	11:26:00	11:35:00
Yes	Yes	Yes	N/A	No	N/A	N/A	Yes	N/A	No	N/A	Yes	N/A	No	N/A	Yes	N/A	Yes	N/A	English	No	N/A	Yes, steps followed	N/A	11:52:00	12:00:00
Yes	Yes	Yes	N/A	No	N/A	N/A	Yes	N/A	No	N/A	Yes	N/A	No	N/A	Yes	N/A	Yes	N/A	Isizulu	No	N/A	Yes, steps followed	N/A	14:23:00	14:28:00
Yes	Yes	Yes	N/A	No	N/A	N/A	Yes	N/A	No	N/A	Yes	But before test tube	Yes	The study participant brushes the flat pad before the swab process	Yes	N/A	Yes	N/A	English	No	N/A	Yes, the study participant touched the flat pad but the participant continue the process	The study participant skip step 7 and by skipping step 7 it resulted flat pad touch	14:27:00	14:32:00
Yes	Yes	Yes	N/A	No	N/A	N/A	Yes	N/A	No	N/A	Yes	N/A	Yes	After opening the device and getting ready to swab the participant was holding the device on the flat pad	No	The participant was holding the device on the pad and swabbing with the foot of the device not the pad	Yes	Irrespective of wrongly swabbing with the foot of the device the participant correctly placed the device into the tube	Isizulu	No	N/A	Yes,despite touching the flat pad and wrong swabbing the participant continued	Participant seemed confused on how to handle the device and on how to swab	14:46:00	14:55:00
Yes	Yes	Yes	N/A	Yes	Could not find tear point	N/A	Yes	N/A	Yes	Could not find the stand into the pouch after the participant struggled to find the slot into stand	Yes	N/A	No	N/A	Yes	N/A	Yes	N/A	Zulu	No	N/A	Yes, despite difficulties in step 6	The study participant skip step 6 and the participant asked many question during the session	15:10:00	15:17:00
Yes	Yes	Yes	N/A	No	N/A	N/A	Yes	N/A	No	N/A	Yes	N/A	No	N/A	Yes	N/A	Yes	N/A	English	No	N/A	Yes, steps followed	Participant followed all the steps	09:11:00	09:15:00
Yes	Yes	Yes	N/A	No	N/A	N/A	Yes	N/A	No	N/A	Yes	N/A	No	N/A	Yes	N/A	Yes	N/A	English	No	N/A	Yes	The study participant followed all steps without asking questions, the participant completed the sessions correctly	09:15:00	09:20:00
Yes	Yes	Yes	N/A	No	N/A	N/A	Yes	N/A	No	N/A	Yes	N/A	No	N/A	Yes	N/A	Yes	N/A	English	No	N/A	All steps followed	N/A	09:30:00	09:33:00
Yes	Yes	Yes	N/A	No	N/A	N/A	Yes	N/A	No	N/A	Yes	N/A	No	N/A	Yes	N/A	Yes	N/A	English	No	N/A	Yes	All steps were followed	09:45:00	09:48:00
Yes	Yes	Yes	N/A	No	N/A	N/A	Yes	N/A	No	N/A	Yes	N/A	No	N/A	Yes	N/A	Yes	N/A	English	No	N/A	All steps followed	N/A	09:52:00	09:56:00
Yes	Yes	Yes	N/A	No	N/A	N/A	Yes	N/A	No	N/A	Yes	N/A	No	N/A	Yes	N/A	Yes	N/A	English	No	N/A	All steps followed	N/A	11:03:00	11:06:00
Yes	Yes	Yes	N/A	No	N/A	N/A	Yes	N/A	Yes	The participant was confused about step 6, the participant wanted to pour out the liquid	Yes	N/A	No	N/A	Yes	But the study participant collected the sample (2× lower swab )	Yes	N/A	English	No	N/A	Yes, despite step 6 where the participant had difficulties	The study participant skipped step 6 and the participant asked many questions	11:07:00	11:15:00
Yes	Yes	Yes	N/A	No	N/A	N/A	Yes	N/A	No	N/A	Yes	N/A	No	N/A	Yes	N/A	Yes	N/A	Tsonga	No	N/A	Yes,All steps followed	N/A	11:18:00	11:25:00
Yes	Yes	Yes	N/A	No	N/A	N/A	Yes	N/A	Yes	The participant got confused in step 6 and wanted to pour out the liquid but not to slid the test tube	Yes	N/A	No	N/A	Yes	N/A	Yes	N/A	English	Yes	N/A	Yes,despite confusion on step 6 the study participant continue	The study participant skipped step 5 and 6, many questions were asked	11:33:00	11:38:00
Yes	Yes	Yes	N/A	No	N/A	N/A	Yes	N/A	No	N/A	Yes	N/A	No	N/A	Yes	N/A	Yes	N/A	English	No	N/A	All steps followed	N/A	12:02:00	12:06:00
Yes	Yes	Yes	N/A	No	N/A	N/A	Yes	N/A	No	N/A	Yes	N/A	No	N/A	Yes	N/A	Yes	N/A	English	No	N/A	Yes	The study participant completed all steps correctly and no steps were skipped	12:04:00	12:07:00
Yes	Yes	Yes	N/A	No	N/A	N/A	Yes	N/A	No	N/A	Yes	N/A	No	N/A	Yes	N/A	Yes	N/A	English	No	N/A	All steps followed	N/A	12:24:00	12:27:00
Yes	Yes	Yes	N/A	No	N/A	N/A	Yes	N/A	No	N/A	Yes	N/A	No	N/A	Yes	N/A	Yes	N/A	English	No	N/A	All steps followed	N/A	14:00:00	14:05:00
Yes	Yes	Yes	N/A	No	N/A	N/A	Yes	N/A	No	N/A	Yes	N/A	No	N/A	Yes	N/A	Yes	N/A	English	No	N/A	Yes	No steps were skipped	14:12:00	14:15:00
Yes	Yes	Yes	N/A	No	N/A	N/A	Yes	N/A	No	N/A	Yes	N/A	No	N/A	Yes	N/A	Yes	N/A	English	No	N/A	Yes	The study participant completed all steps correctly without asking questions	14:40:00	14:43:00
Yes	Yes	Yes	N/A	No	N/A	N/A	Yes	N/A	No	N/A	Yes	N/A	No	N/A	Yes	N/A	Yes	N/A	English	No	N/A	All steps followed	N/A	14:50:00	14:54:00
Yes	Yes	Yes	N/A	No	N/A	N/A	Yes	N/A	No	N/A	Yes	N/A	No	N/A	Yes	N/A	Yes	N/A	Isizulu	No	N/A	Yes, all steps followed	N/A	08:51:00	09:00:00
Yes	Yes	Yes	N/A	No	N/A	N/A	Yes	N/A	Yes	Participant failed to slide the tube into the stand until interview,could not understand the meaning of" slide"	Yes	N/A	No	N/A	Yes	N/A	Yes	N/A	English	No	N/A	Yes, despite failing to slide the tube into the stand and after intervention the participant continued	The participant struggled with sliding the tube into the stand, completely had no idea what sliding means	09:09:00	09:20:00
Yes	Yes	Yes	N/A	No	N/A	N/A	Yes	N/A	Yes	Participant spilled one buffer onto the stand, but not all if it	Yes	N/A	No	N/A	Yes	N/A	Yes	N/A	Isizulu	No	N/A	Yes, despite failure slide the tube into the stand the participant continued after intervention	Participant was hesitant on how to slide the tube into the stand and ended up partially spilling some of the buffer onto the stand	09:37:00	09:52:00
Yes	Yes	Yes	N/A	No	N/A	N/A	Yes	N/A	No	N/A	Yes	N/A	No	N/A	Yes	N/A	Yes	N/A	English	No	N/A	All steps followed	N/A	10:10:00	10:15:00
Yes	Yes	Yes	N/A	No	N/A	N/A	Yes	N/A	No	N/A	Yes	N/A	No	N/A	No	Participant swabbed only the upper gum. Thought it was either upper or lower	Yes	N/A	English	No	N/A	N/A	N/A	10:30:00	10:36:00
Yes	Yes	Yes	N/A	Yes	Used teeth to open, couldn't find the tear point	N/A	Yes	N/A	Yes	The participant didn't locate the stand from the pouch, the participant placed the tube on the desk	Yes	With difficulty, the participant used his teeth	No	Participant removed flat pad and put it on the desk	No	The participant dipped the flat pad in the buffer and swabbed the mouth to teeth area only	No	The participant did not understand what needed to happen, the participant thought he needed to use the fluid to dip the device in	Zulu	No	N/A	Yes	The entire process was misunderstood, he opended the device first then the tube, the participant left the stand in the packet. The participant used the device incorrectly, he dipped into the liquid and swabbed his teeth	10:50:00	11:00:00
Yes	Yes	Yes	N/A	No	N/A	N/A	Yes	N/A	No	N/A	Yes	N/A	Yes	As the participant was prepared to collect the sample and reading instruction, the flat pad was held by the participant	No	Participant used the foot of the device to swab as the participant hands were on the flat pad and then realised the mistake and swabbed with the flat pad	Yes	N/A	Setswana	No,	Participant continued with the process	Despite handling the flat pad and incorrectly swabbing and then realising the mistake, the participant continued	Participant opened the tube and the device at the same time	10:30:00	10:40:00
Yes	Yes	Yes	N/A	No	N/A	N/A	Yes	N/A	No	N/A	Yes	N/A	No	N/A	Yes	N/A	Yes	N/A	English	No	N/A	All steps followed	N/A	11:19:00	11:21:00
Yes	Yes	Yes	N/A	No	N/A	N/A	Yes	N/A	No	N/A	Yes	N/A	No	N/A	Yes	N/A	Yes	N/A	English	No	N/A	Yes	No step were skipped, the participant completed all steps correctly without asking questions	11:29:00	11:33:00
Yes	Yes	Yes	N/A	No	N/A	N/A	Yes	N/A	No	N/A	Yes	N/A	No	N/A	No	The study participant put the flat pad upper and lower no swab was done but the flat pad touched the gum	Yes	N/A	English	No	N/A	Yes	The participant skip step 8 and turn to 8 again before putting the flat pad into the test tube	11:46:00	11:56:00
Yes	Yes	Yes	N/A	No	N/A	N/A	Yes	N/A	No	N/A	Yes	N/A	No	N/A	Yes	N/A	Yes	N/A	English	No	N/A	All steps followed	N/A	11:35:00	11:40:00
Yes	Yes	Yes	N/A	No	N/A	N/A	Yes	N/A	No	N/A	Yes	N/A	Yes	When participant was preparing to swab, the flat pad was used to handle the device	No	Participant used the handle of the device to swab and realised and changed after wards	Yes	N/A	Isizulu	No	N/A	Yes, despite swabbing using the handle of the device and then realised the mistake, the participant continued with the process	N/A	12:00:00	12:09:00
Yes	Yes	Yes	N/A	No	N/A	N/A	Yes	N/A	No	N/A	Yes	N/A	No	N/A	Yes	N/A	Yes	N/A	Isizulu	No	N/A	All steps followed	N/A	13:40:00	13:45:00
Yes	Yes	Yes	N/A	No	N/A	N/A	Yes	N/A	No	N/A	Yes	N/A	No	N/A	Yes	N/A	Yes	N/A	English	No	N/A	Yes	The entire process was completed correctly by the study participant without asking questions and fear	13:39:00	13:41:00
Yes	Yes	Yes	N/A	Yes	Could not find tear point	N/A	Yes	N/A	No	N/A	Yes	Before the test tube the study participant started by removing test device	No	N/A	Yes	N/A	Yes	N/A	English	No	N/A	Yes, despite some difficulties in step 3	The study participant skip step 3,5,,6,7 and did step 8. The study participant had a difficulties in using the device	13:59:00	14:10:00
Yes	Yes	Yes	The study participant referred the IFU regularly	No	N/A	N/A	Yes	N/A	No	N/A	Yes	N/A	No	N/A	Yes	N/A	Yes	N/A	English	No	N/A	Yes	All steps were done correctly without asking questions	08:59:00	09:03:00
Yes	Yes	Yes	N/A	No	N/A	N/A	Yes	N/A	No	N/A	Yes	N/A	No	N/A	Yes	N/A	Yes	N/A	English	No	N/A	All steps followed	N/A	09:02:00	09:07:00
Yes	Yes	Yes	N/A	No	N/A	N/A	Yes	N/A	No	N/A	Yes	N/A	No	N/A	No	The study participant touched the upper gum and lower gum no swab was done by the study participant	Yes	N/A	English	No	N/A	Yes, despite confusion in step 8	No ateps were skipped, the study participant had difficulties in step 8	09:16:00	09:20:00
Yes	Yes	Yes	N/A	No	N/A	N/A	Yes	N/A	No	N/A	Yes	N/A	Yes	After ermoving the device from the pouch the participant was handling the device on the flat pad	Yes	N/A	Yes	N/A	English	No	N/A	Yes, despite touching the flat pad with hands,,the participant continued	N/A	09:19:00	09:23:00
Yes	Yes	Yes	N/A	Yes	Could not find tear point	N/A	Yes	N/A	Yes	The study participant was stopped pouring the liquid into the stand	Yes	N/A	Yes	The study participant wanted to swab in oposite site of the flat pad	No	The study participant tear the flat pad after the,the participant place the test device into the stand	Yes	N/A	English	No	N/A	Yes, despite many difficulties into variouse step	The entire process the study participant was struggling	09:31:00	09:39:00
Yes	Yes	Yes	N/A	No	N/A	N/A	Yes	N/A	No	Yes	Yes	N/A	No	N/A	Yes	N/A	Yes	N/A	English	No	N/A	Yes	The study participant completed section A effective. The study participant followed the IFU and no step were skipped	09:53:00	09:57:00
Yes	Yes	Yes	N/A	No	N/A	N/A	Yes	N/A	No	N/A	Yes	N/A	Yes	asAs the participant was preparing to collect sample, participant held the device on the flat pad	Yes	Although there was multiple swabbing	Yes	N/A	Isizulu	No	N/A	Yes, despite touching the flat pad and multiple swabbing, the participant continued	N/A	10:05:00	10:12:00
Yes	Yes	Yes	N/A	No	N/A	N/A	Yes	N/A	Yes	Step 6 were skipped and misunderstood	Yes	N/A	No	N/A	No	The study participant remove the test device and placed the test device into the stand without swabbing the gum	Yes	N/A	English	No	N/A	Yes, despite many difficulties	N/A	10:14:00	10:22:00
Yes	Yes	Yes	N/A	No	N/A	N/A	Yes	N/A	No	N/A	Yes	N/A	No	N/A	Yes	N/A	Yes	N/A	English	No	N/A	All step followed	N/A	10:29:00	10:37:00
Yes	Yes	Yes	N/A	Yes	The study participant could not find tear point	N/A	Yes	N/A	Yes	The study participant confused and completed misundertood what is required in step 6	Yes	N/A	No	N/A	No	The study participant swab the upper gum more (1× ) or once	Yes	N/A	Zulu	No	N/A	Yes, despite difficulties in each and every step	The study participant skipped step 3 to 9, the participant was told to go back and the participant performance was complete incorrectly	10:35:00	10:44:00
Yes	Yes	Yes	N/A	No	N/A	N/A	Yes	N/A	No	N/A	Yes	N/A	No	N/A	Yes	N/A	Yes	N/A	English	No	N/A	All steps followed	N/A	10:55:00	11:03:00
Yes	Yes	Yes	N/A	Yes	Could not find tear point, Participant ended up using a teeth to open	N/A	Yes	N/A	Yes	N/A	Yes	N/A	No	N/A	Yes	N/A	Yes	N/A	English	No	N/A	Yes, despite a bite struggle	No step were skipped and the participant struggled a bit	11:00:00	11:08:00
Yes	Yes	Yes	N/A	No	N/A	N/A	Yes	N/A	No	N/A	Yes	N/A	No	N/A	Yes	N/A	Yes	N/A	English	No	N/A	Yes	The study participant completed section A correctly and no step were skipped	12:32:00	12:35:00
Yes	Yes	Yes	N/A	No	N/A	N/A	Yes	N/A	No	N/A	Yes	N/A	No	N/A	Yes	N/A	Yes	N/A	Setswana	No	N/A	Yes, despite opening the device together with the tube at the same time, the participant continued	Participant opened the tube and device at the same time	12:35:00	12:44:00
Yes	Yes	Yes	N/A	No	N/A	N/A	Yes	N/A	No	N/A	Yes	N/A	No	N/A	Yes	N/A	Yes	N/A	Isizulu	No	N/A	All steps followed	N/A	12:10:00	12:15:00
Yes	Yes	Yes	N/A	No	N/A	N/A	Yes	N/A	Yes	The study participant speed up to pour a liquid before the researcher stopped the Participant	Yes	N/A	No	N/A	No	The study participant placed the test device into the stand without collecting the sample	Yes	N/A	Sepedi	No	N/A	Yes,despite a lot of challenges but the participant continued	The study participant had difficulties from step 5 to 8 and the entire process was complete bad due to lack of refering the IFU	12:11:00	12:17:00
Yes	Yes	Yes	N/A	No	N/A	N/A	Yes	N/A	No	N/A	Yes	N/A	Yes	As the participant was preparing to swab, the pad was used to lift the device up	Yes	N/A	Yes	N/A	English	No	N/A	Despite skipping step 2 and doing step 7, first the participant continued	Participant opened the device before opening the tube and sliding it on the stand	12:33:00	12:36:00
Yes	Yes	Yes	N/A	No	N/A	N/A	Yes	N/A	Yes	N/A	Yes	N/A	No	N/A	No	The study participant touched 1× lower gum, the participant did not swab the gum	Yes	N/A	English/Zulu	No	N/A	Yes, despite a bite struggle on step 8	The study participant did not skipped steps, and no questions were asked it was just a bit challenge on step 8	12:37:00	12:44:00
Yes	Yes	Yes	N/A	No	N/A	N/A	Yes	N/A	No	N/A	Yes	N/A	No	N/A	Yes	N/A	Yes	N/A	Isizulu	No	N/A	All steps followed	N/A	12:51:00	12:55:00
Yes	Yes	Yes	N/A	No	N/A	N/A	Yes	N/A	No	N/A	Yes	N/A	Yes	The participant was reading the IFU using the test device to scan words	Yes	N/A	Yes	N/A	Zulu	No	N/A	Yes	Steps 5 was skipped and few questions were asked	13:10:00	13:18:00
Yes	Yes	Yes	N/A	No	N/A	N/A	Yes	N/A	No	N/A	Yes	N/A	No	N/A	Yes	N/A	Yes	N/A	English	No	N/A	All steps followed	N/A	12:15:00	13:20:00
Yes	Yes	Yes	N/A	No	N/A	N/A	Yes	N/A	No	N/A	Yes	N/A	No	N/A	Yes	N/A	Yes	N/A	Isizulu	No	N/A	All steps followed	N/A	14:22:00	14:25:00
Yes	Yes	Yes	N/A	No	N/A	N/A	Yes	N/A	No	N/A	Yes	N/A	No	N/A	Yes	N/A	Yes	N/A	English	No	N/A	Yes	The study participant completed section A effectively without asking questions and without skipping steps	14:32:00	14:34:00
Yes	Yes	Yes	N/A	No	N/A	N/A	Yes	N/A	Yes	The study participant was confused, Participant wanted to pour the liquid into the stand, the researcher stop the Participant	Yes	N/A	No	N/A	Yes	But more than 1× upper and 1× lower	Yes	N/A	Zulu	No	N/A	Yes, despite difficulties on step 6	The participant skipped step 6 and 5 and the participant asked few questions during the process	15:02:00	15:07:00
Yes	Yes	Yes	N/A	No	N/A	N/A	Yes	N/A	No	N/A	Yes	N/A	No	N/A	Yes	N/A	Yes	N/A	Isizulu	No	N/A	All steps followed	N/A	08:49:00	08:54:00
Yes	Yes	Yes	N/A	No	N/A	N/A	Yes	N/A	No	N/A	Yes	N/A	Yes	Pad was touched by the participant when preparing to swab	No	Participant was swabbing on the teeth, and multiple swabbing on both lower and upper teeth	Yes	N/A	Isizulu	No	N/A	Despite handling the flat pad and hesitation on how to swab as well as opening of device ealier, the participant continued	Participant opened the device and tube at the same time, Participant was hesitane on how to swab, seemed not to have an idea of what stage 8 means and intervention	09:12:00	09:24:00
Yes	Yes	Yes	The study participant was adviced to refer IFU	Yes	Could not find tear point	N/A	No	Could not find the cap	Yes	Couldn't see the slot to slid the test tube	Yes	N/A	No	N/A	Yes	N/A	Yes	N/A	Zulu	No	N/A	Yes, despite difficulties from step 4 until 9	The study participant had difficulties from step 4 until 9, participant asked many questions during the process	09:32:00	09:40:00
Yes	Yes	Yes	N/A	No	N/A	N/A	Yes	N/A	Yes	Participant had no idea on how to slide until intervention	Yes	N/A	No	N/A	No	Participant was dropping the device into the tube then swab	No	Participant was holding the device on hand, after swabbing and did not put on the tube	Isizulu	No	But participant seemed clueless at some steps	Yes, despite difficultiies in sliding the tube,participant continued,until after swabbing participant did not place the device on the tube at all	Participant was hesitant on how to swab, dipped the device on the buffer then swabbed, also participant did not put the device on the tube after swabbing, only held it on hands	09:42:00	09:56:00
Yes	Yes	Yes	N/A	No	N/A	N/A	Yes	N/A	Yes	Could not see the slot into the stand to slid the test tube	Yes	N/A	No	N/A	Yes	N/A	Yes	N/A	Zulu	No	N/A	Yes	The study participant skip step 8, Participant was advice to turn back and do step 8, The participant asked two questions during the process.	09:59:00	10:05:00
Yes	Yes	Yes	N/A	No	N/A	N/A	No	Participant swabbed before opening the tube	Yes	Participant had to slide the tube after swabbing and putting the device on the tube	Yes	Although this step was done at the sametme as opening of the tube from the pouch	No	N/A	Yes	Yes	Yes	N/A	Isizulu	No	N/A	Yes	Participant swabbed before sliding the tube onto the stand and even opening the tube	10:17:00	10:25:00
Yes	Yes	Yes	N/A	Yes	Could not had tear point, used teeth to open	N/A	Yes	N/A	No	N/A	Yes	N/A	Yes	As participant was preparing to swab, the flat pad was used to handle the device	No	Participant intially used the handle of the device to swab and had to realise the mistake when putting the device into the tube tha it doesn't fit then changed and swabbed with the pad	Yes	N/A	Isizulu	No	N/A	Yes	Device was opened first before tube, swabbing was not correctly done as handle was used mistead of flat pad, also participant was handling the flat pad	10:56:00	11:07:00
Yes	Yes	Yes	N/A	No	N/A	N/A	Yes	N/A	No	But after the researcher stoped the participant for pouring the liquid out inti the stand	Yes	N/A	No	N/A	Yes	N/A	Yes	N/A	English	No	N/A	Yes, despite difficulties on step 6 and 8	The participant skipped step 6 and 8 was advice to refer the IFU in order to complete step 6 and 8	10:56:00	11:07:00
Yes	Yes	Yes	N/A	No	N/A	N/A	Yes	N/A	No	N/A	Yes	N/A	No	N/A	Yes	N/A	Yes	N/A	Isizulu	No	N/A	All steps followed	N/A	11:20:00	11:23:00
Yes	Yes	Yes	N/A	No	N/A	N/A	Yes	N/A	No	N/A	Yes	N/A	No	N/A	Yes	N/A	Yes	N/A	English	No	N/A	Yes, despite difficulties on step 8	The study participant skip step 8 was advice to complete step 8	11:17:00	11:36:00
Yes	Yes	Yes	N/A	No	N/A	N/A	Yes	N/A	No	N/A	Yes	N/A	No	N/A	Yes	N/A	Yes	N/A	English	No	N/A	All steps followed	N/A	11:35:00	11:40:00
Yes	Yes	Yes	N/A	No	N/A	N/A	Yes	N/A	Yes	The participant skip step 6, the participant was asked to return to step 6 again but got confused on how to locate the test tube into the stand	Yes	N/A	No	N/A	Yes	N/A	Yes	N/A	Zulu	No	N/A	Yes	The study participant skip step 6 and few questions were asked by the participant	11:50:00	11:57:00
Yes	Yes	Yes	N/A	No	N/A	N/A	Yes	N/A	No	N/A	Yes	N/A	No	N/A	No	Participant only pressed the flat pad on the gums but did not swab	Yes	N/A	Isizulu	No	N/A	Yes	Participant opened the tube and the device at the same time and also the participant did not swab correctly, only pressed the device on the gums only	11:56:00	12:00:00
Yes	Yes	Yes	N/A	No	N/A	N/A	Yes	N/A	No	N/A	Yes	N/A	No	N/A	Yes	N/A	Yes	N/A	English	No	N/A	Yes	Despite opening the device at the same time as the tube, participant perform all steps	08:41:00	08:45:00
Yes	Yes	Yes	N/A	No	N/A	N/A	Yes	N/A	No	N/A	Yes	N/A	No	N/A	Yes	N/A	Yes	N/A	English	No	N/A	All steps followed	N/A	09:06:00	09:10:00
Yes	Yes	Yes	N/A	No	N/A	N/A	Yes	N/A	No	N/A	Yes	N/A	No	N/A	No	Participant did not swab	Yes	N/A	English	No	N/A	Yes	Despite not swabbing but pressing the pad on the gums the participant continue	09:46:00	09:41:00
Yes	Yes	Yes	N/A	No	N/A	N/A	Yes	N/A	No	N/A	Yes	N/A	No	N/A	Yes	N/A	Yes	N/A	Sepedi	No	N/A	Yes	The study participant completed all steps correctly without asking questions	09:52:00	10:03:00
Yes	Yes	Yes	N/A	No	N/A	N/A	Yes	N/A	No	N/A	Yes	N/A	No	N/A	Yes	Although found it difficult to do started from the front teeth	Yes	N/A	Isizulu	No	N/A	Yes	Found step 2 to be confusing- wanted to pour out the liquid into the stand	10:06:00	10:16:00

## Sheet: SECTION B 
MOCK DEVICE RESULT: NEGATIVE	MOCK DEVICE RESULT: FAINT POSITIVE	MOCK DEVICE RESULT: POSITIVE	MOCK DEVICE RESULT: INVALID	Comments	Sequence of mock results
Negative	positive	positive	invalid/test did not work	Participant was using instructions correctly of interpreting the result, and he interpreted all of the result correctly.
negative	Negative, can only see the line.	Positive	invalid/test did not work	N/A
Positive, think any line adjacent to "C" means Positive.	Negative, can only see one line.	Positive	Invalid/test did not work, there are no lines.	Failed to see the feint positive and interpreted it as negative.
negative	positive	positive	invalid/test did not work	N/A
negative	positive	positive	invalid/test did not work	N/A
Negative	Positive	Positive	Invalid/test did not work	Participant interpreted all of the mock result correctly.
Negative	Negative,Can see only one line.	Positive	Invalid/test did not work	N/A
Negative	Positive	Positive	Invalid/test did not work	N/A
Negative	Positive	Positive	Invalid/test did not work	Participant optain 100% in reading the mock result.
Negative	Positive	Positive	Invalid/test did not work	N/A
negative	positive	positive	invalid/test did not work	all mock results were interpreted correctly by the participant
positive	negative	positive	invalid/test did not work	participant had difficulty in reading 2 mock results, the participant ended up interpreting those results wrong
Negative	Negative, only see one line.	positive	invalid/test did not work	Pt was comparing the results with the picture in the IFU
negative	negative	positive	invalid/test did not work	the Pt interpreted one mock result incorrectly (faint positive/lower reactive)
negative	Negative, can see one line only.	positive	invalid/test did not work	N/A
negative	positive	positive	invalid/test did not work	Pt interpreted all mock results correctly but feint result pt struggled a bit
negative	Negative,only one line.	positive	invalid/test did not work	N/A
Positive	negative	Positive	invalid/test did not work	Two mock results interpreted correctly and two mock results interpreted incorrect.
positive, because line is on C.	Positive	Do not know/Not sure	invalid/test did not work	Participant thought any line on "C" means positive and any line on "T" is negative.
Negative	Positive	Positive	invalid/test did not work	All mock results interpreted correctly, but faint mock result participant take time to interpret it.
Negative	negative	Positive	invalid/test did not work	Participant had a problem of interpreting the faint result only.
Negative	Negative could not see faint line	Positive	invalid/test did not work	N/A
Negative	Negative	Positive	invalid/test did not work	Participant interpreted one mock result incorrectly (faint positive low- reactive).
Negative	Positive	Positive	invalid/test did not work	N/A
negative	negative	negative	negative	the Pt interpreted one mock result correctly
negative	positive	positive	invalid/test did not work	N/A
negative	Negative, can see one line only.	positive	do not know/not sure, there are no lines	N/A
negative	positive	positive	invalid/test did not work	N/A
negative	positive	positive	invalid/test did not work	N/A
negative	positive	positive	invalid/test did not work	The study Pt interpreted all results correctly
negative	negative, can only see line at C	positive	invalid/test did not work	N/A
negative	negative	positive	invalid/test did not work	only one result interpreted incorrectly by the Pt
Positive	Invalid/test did not work	Positive	invalid/test did not work	The participant had a difficulties in interpreting the mock results.
Negative	Positive	Positive	invalid/test did not work	N/A
negative	Negative	Positive	invalid/test did not work	Faint positive result was interpreted incorrectly.
negative	Negative,can see one line.	Positi ve	invalid/test did not work	N/A
negative	Negative	Positive	invalid/test did not work	The participant interpreted faint positive mock result incorrectly.
Negative	Negative, only one line next to "C"	Positive	invalid/test did not work	N/A
Positive	Invalid/test did not work	Positive	invalid/test did not work	The participant had difficulties interpriting the mock results, especially positive and negative took time to interprete.
negative	positive	Positive	invalid/test did not work	N/A
negative	positive	positive	invalid/test did not work	N/A
negative	positive	positive	invalid/test did not work	The study Pt interpreted all results correctly
negative	negative, can only see one line	positive	invalid/test did not work	N/A
negative	positive	positive	invalid/test did not work	N/A
negative	positive	positive	invalid/test did not work	N/A
negative	negative	positive	invalid/test did not work	feint result interpreted incorrectly
negative	positive	Positive	invalid/test did not work	N/A
positive	positive	Positive	invalid/test did not work	Participant had a difficulties interpreting the mock result.
negative	Negative, can see one line	Positive	invalid/test did not work	N/A
negative	Negative, can see one line	Positive	invalid/test did not work	N/A
negative	Negative	Positive	invalid/test did not work	The participant interpreted 3 mock results correctly and one incorrectly.
negative	Negative	Positive	invalid/test did not work	Faint result was interpreted incorrectly
negative	Positive	Positive	invalid/test did not work	N/A
negative	Positive	Positive	invalid/test did not work	N/A
negative	Positive	Positive	invalid/test did not work	N/A
negative	positive	Positive	invalid/test did not work	N/A
negative	Negative	Positive	invalid/test did not work	Faint result interpreted incorrectly
negative	positive	Positive	invalid/test did not work	N/A
negative	Positive	Positive	invalid/test did not work	N/A
Positive	Positive	Positive	invalid/test did not work	The study participant had difficulties interpreting the results
negative	positive	Positive	invalid/test did not work	N/A
negative	positive	Positive	invalid/test did not work	N/A
negative	Positive	Positive	invalid/test did not work	The study Participant interpreted all mock results correctly
negative	Negative, can see only one line	Positive	invalid/test did not work	N/A
negative	positive	Positive	invalid/test did not work	All mock result were interpreted correctly
negative	Positive	Positive	invalid/test did not work	N/A
negative	Negative, Only one line a "C"	Positive	invalid/test did not work	N/A
negative	Negative	Positive	invalid/test did not work	Faint result interpreted incorrectly
negative	Positive	Positive	invalid/test did not work	The study participant interpreted all mock results correctly.
negative	Negative, can see one line	Positive	invalid/test did not work	N/A
Positive	Negative,The study participant coundn't see faint line	Positive	invalid/test did not work	The participant had difficulties reading the results
negative	Invalid/test did not work	Positive	invalid/test did not work	N/A
negative	Positive	Positive	invalid/test did not work	N/A
negative	Positive	Positive	invalid/test did not work	N/A
Positive	Negative	Positive	Negative	Only one mock result interpreted correctly
negative	Negative,can see one line.	Positive	invalid/test did not work	N/A
negative	Positive	Positive	invalid/test did not work	The study participant interpreted all mock results correctly
negative	Negative,couldn't see the faint line	Positive	invalid/test did not work	N/A
negative	Positive	Positive	invalid/test did not work	N/A
negative	Negative	Positive	invalid/test did not work	N/A
negative	Positive	Positive	invalid/test did not work	N/A
negative	Positive	Positive	invalid/test did not work	faint result interpred correctly after a long time
negative	Negative, Can see one line	Positive	invalid/test did not work	N/A
negative	Negative	Positive	invalid/test did not work	Faint positive result interpreted incorretly
negative	Negative, couldn't see the faint line	Positive	invalid/test did not work	N/A
negative	Negative, Can see one line	Positive	Do not know/not sure	Test is blank, not sure what it means
negative	Negative	Positive	Positive	The study participant had difficulties interpriting the results
negative	Negative, can see one line	Positive	invalid/test did not work	N/A
Invalid/test did not work	Negative, counldn't see the faint line	Positive	invalid/test did not work	Only one mock result interpreted correctly
negative	Negative, Can see only one line	Positive	Negative, confused on what it means, thought it was negative	N/A
Negative	Negative, couldn't see the faint line	Positive	invalid/test did not work	N/A
negative	Negative,can see one line at "C"	Positive	Do not know/not sure	N/A
negative	Negative, can only see one line	Positive	invalid/test did not work	N/A
negative	Negative, can only see one line	Positive	invalid/test did not work	N/A
negative	Negative, couldn't see the faint line	Positive	invalid/test did not work	Faint result interpreted incorrectly
negative	Negative, can see one line	Positive	invalid/test did not work	N/A
negative	positive	Positive	invalid/test did not work	All mock results interpreted correctly
negative	Positive	Positive	invalid/test did not work	N/A
negative	Invalid/test did not work	Positive	invalid/test did not work	Only faint result interpreted incorrectly
negative	Negative, could see only one line	Positive	invalid/test did not work	N/A
negative	Positive	Positive	Negative, No line next to "T" means negative	N/A
negative	Positive	Positive	invalid/test did not work	N/A
negative	Negative,Did not see the faint line	Positive	invalid/test did not work	N/A
negative	Negative, couldn't see faint line	Positive	Positive	The study participant had difficulties interpriting the invalid and faint positive mock results
negative	Negative, only one line on line'C'	Positive	invalid/test did not work	N/A
negative	Positive	Positive	invalid/test did not work	0
negative	Negative, could not see the faint line	Positive	invalid/test did not work	Only faint result interpreted incorrectly
negative	Positive	Positive	invalid/test did not work	N/A
negative	Positive, because the other line is faint	Positive	invalid/test did not work	All mock results interpreted correctly
negative	Negative	Positive	invalid/test did not work	N/A
negative	Positive	Positive	invalid/test did not work	All fake results interpreted correctly
negative	Positive	Positive	invalid/test did not work	N/A
negative	Negative,can see one line	Positive	invalid/test did not work	N/A
negative	Positive	Positive	invalid/test did not work	N/A
negative	Negative, can see one line	Positive	invalid/test did not work	N/A
negative	Negative, can see one line at "C"	Positive	invalid/test did not work	N/A
negative	Positive	Positive	invalid/test did not work	The study participant interpreted all of the mock results correctly
negative	Positive	Positive	Do not know/not sure	The study participant had difficulties interpriting the mock results
negative	Negative, can see one line	Positive	invalid/test did not work	N/A
negative	Negative, one line on "C"	Positive	invalid/test did not work	N/A
negative	Positive	Positive	invalid/test did not work	All results were interpreted correctly
negative	Negative, couldn't see the faint line	Positive	invalid/test did not work	Only faint mock result interpreted incorrectly
negative	Negative, line at "C" means negative	Positive	invalid/test did not work	N/A
negative	Negative, can see one line at "C"	Positive	invalid/test did not work	N/A
Positive	Negative	negative	invalid/test did not work	Participant failed to interpret result
negative	Positive	Positive	invalid/test did not work	All mock results interpreted correctly
negative	negative	Positive	invalid/test did not work	N/A
Negative	Negative, couldn't see faint line	Positive	Invalid/test did not work	Only faint positive result interpreted incorrectly
Negative	Negative, can see one line next to the "C"	Positive	Invalid/test did not work	N/A
Negative	Positive	Positive	Invalid/test did not work	All mock results were interpreted correctly
Negative	Positive	Positive	Invalid/test did not work	N/A
Negative	Negative	Positive	Invalid/test did not work	The study participant struggled a little interpreting the results
Negative	Positive	Positive	invalid/test did not work	N/A
Negative	Positive	Positive	invalid/test did not work	N/A
Negative	Negative,the couldn't see the faint line	Positive	invalid/test did not work	Faint mock result interpreted incorrectly
Negative	Positive	Positive	Invalid/test did not work	N/A
Positive	Negative, couldn't see the faint line	Positive	invalid/test did not work	Only faint mock result interpreted incorrectly
Negative	Negative, could not see the faint line	Positive	invalid/test did not work	N/A
Negative	negative, couldn't see faint line	Positive	invalid/test did not work	Only faint positive result interpreted incorrectly
Negative	Positive	Positive	invalid/test did not work	N/A
Negative	Positive	Positive	invalid/test did not work	N/A
negative	Positive	Positive	invalid/test did not work	All mock results interpreted correctly
negative	Negative,couldn't see faint line	Posititve	invalid/test did not work	Faint results only were interpreted incorrectly
negative	Positive	Positive	invalid/test did not work	N/A
Negative	Positive	Positive	invalid/test did not work	N/A
negative	Negative, can see one line at "C"	Positive	invalid/test did not work	N/A
negative	Positive	Positive	invalid/test did not work	N/A
negative	Positive	Positive	invalid/test did not work	N/A
negative	Positive	Positive	invalid/test did not work	N/A
negative	Positive	Positive	invalid/test did not work	I emphasized that he refer to the IFU carefully before answering
negative	Negative, only one line at "C"	Positive	invalid/test did not work	N/A
negative	Positive	Positive	invalid/test did not work	N/A
negative	Positive	Positive	invalid/test did not work	The study participant interpreted all mock results correctly
negative	Invalid/test did not work	negative	invalid/test did not work	The study participant had difficulties to interpreting the mock results and the participant took time to interprete the mock result
negative	Positive	Positive	invalid/test did not work	N/A
negative	Negative,can see one line at " C"	Positive	invalid/test did not work	N/A
negative	Positive	Positive	invalid/test did not work	N/A
negative	Positive	Positive	invalid/test did not work	The study participant interpreted all results correctly
negative	Negative, could not see faint line	negative	invalid/test did not work	The study participant had difficulties interpriting the results. The participant took time to interprete the result
negative	Positive	Positive	invalid/test did not work	The study participant interpreted all of the mock results correctly
negative	Negative, can see one line	Positive	invalid/test did not work	N/A
negative	Negative, the study participant couldn't see faint line	Positive	invalid/test did not work	Only faint result interpreted incorrectly
negative	Positive	Positive	invalid/test did not work	All results interpreted correctly
negative	Positive	Positive	invalid/test did not work	All mock results were interpreted correctly
negative	Positive	Positive	invalid/test did not work	All mock results were interpreted correctly
negative	Negative, can see one line	Positive	invalid/test did not work	N/A
negative	Positive	Positive	invalid/test did not work	All omck results were interpreted correctly
negative	Negative,could see one line	Positive	invalid/test did not work	N/A
Invalid/test did not work	Invalid/test did not work	Positive	invalid/test did not work	The study participant results interpretation was highly poor, only two mock results were interpreted correctly
negative	Positive	Positive	invalid/test did not work	N/A
negative	Positive	Positive	invalid/test did not work	All mock results were interpretd correctly
negative	Negative, could not see faint line	Positive	Do not know/not sure, not sure	The study participant had a bit problem interpreting the mock results
negative	Negative, can see one line	Positive	invalid/test did not work	Participant failed to interpret the faint positive correctly
negative	Positive	Positive	invalid/test did not work	N/A
Positive	Positive	Positive	invalid/test did not work	First mock result was interpreted incorrectly (negative mock result was interpreted as positive)
negative	Negative, just one line on "C"	Positive	invalid/test did not work	N/A
negative	Positive, Because of certain line which is faint	Positive	invalid/test did not work	N/A
negative	Negative	Positive	invalid/test did not work	N/A
Positive	Negative,could not see faint line	Positive	invalid/test did not work	The study participant had difficulties interpriting the mock results
negative	Negative, can see one line at "C"	Positive	invalid/test did not work	N/A
negative	Positive	Positive	invalid/test did not work	N/A
negative, Because the is one line next to C, the correct answer is negative	Negative, could not see faint line	Positive	invalid/test did not work	The study participant had a difficulties interpriting the results
Negative	Negative, could not see faint line	Positive	invalid/test did not work	Only faint mock results was interpreted incorrectly
Negative	Negative, only one line at "C"	Positive	invalid/test did not work	N/A
Invalid/test did not work	Positive	Do not know/Not sure	Negative	Participant managed to only interpret the faint positive, possible guessing and not comparing or reading the IFU
Invalid/test did not work	Positive	Negative	Positive	The study participant had difficulties interpreting the mock results, participant viewed the mock results from the far distance or not close
Negative	Positive	Negative	invalid/test did not work	Participant failed to interpret the clear positive result
Negative	Positive	Positive	invalid/test did not work	The study participant interpreted all mock results correctly
Negative	Negative	Positive	Positive	Participant failed to interprete the faint positive as well as the invalid test
Negative	Do not know/Not sure	Positive	invalid/test did not work	Participant failed to interpret the faint positive result
Negative	Positive	Positive	invalid/test did not work	The study participant interpreted all mock results correctly
Negative	Positive	Positive	invalid/test did not work	N/A
Negative	Positive	Positive	invalid/test did not work	The participant interpreted all mock results correctly
Negative	Negative	Positive	invalid/test did not work	Participant failed to interprete the faint positive
Negative	Positive	Positive	invalid/test did not work	The study participant interpreted all mock results correctly
Negative	Positive	Positive	invalid/test did not work	N/A
Negative	Negative, one line next to yhe "C"	Positive	invalid/test did not work	N/A
Negative	Positive	Positive	invalid/test did not work	Result all interpreted correctly
Negative	Positive	Positive	invalid/test did not work	All results interpreted correctly
Negative	Positive	Positive	invalid/test did not work	The study participant interpreted all mock results correctly
Negative	Negative	Positive	Invalid/test did not work	N/A	I	N	F	P

## Sheet: SECTION C
GENDER	AGE BAND	EDUCATION LEVEL	1. Did you use the Instructions sheet?	2. Were the instructions easy to follow? Were the pictures helpful?	3. Was the device easy to use?	4. Were you confident with performing this test on your own?	5. Was it easy for you to INTERPRET the mock results? If NO, please explain (Interviewer indicate which mock device they are referring to)	6. What should you do if you have a negative result?	7. What should you do if you have a positive result?	8. What should you do if you have an invalid result?	9. What should you do if you are not sure of your result?	10. Would you use this test again?	11. Would you prefer to use this test at home or get tested at a clinic?	12. Would you recommend this test to a sexual partner/friend?	13. Do you have suggestions on how to make this product easier to use?
Male	26-35	≥Gr 8	Yes	Yes	Yes	Yes	Yes	I will stay for 3 months, there after I will test again in 3 months. Participant said he will wait for window period.	I will visit the nearest clinic	I will visit the nearest clinic	I will visit the nearest testing center for HIV, for re-test HIV.	Yes	home test	Yes	no, the device is complete perfect and easy to use
Male	26-35	≥Gr 8	Yes	Yes	Yes	Yes	Yes, except for feint positive as it was not clear to me.	go back to clinic and test after 3 months	go to clinic to check the CD4 count	go to clinic and test there	Start afresh and go to clinic.	Yes	home test	Yes	so far so good it is painless
Male	26-35	≥Gr 8	Yes	Yes,Pictures make it better to understand.	Yes, no problem.	Yes	on the negative as I did not look properly at the instruction, only faint positive I could not see faint positive hence I thought it was negative	use protection	go to clinic for medication	Go to the clinic for medication.	Go to the clinic or doctor to test.	Yes	Home test as clinic there are queues.	Yes	no
Male	36-45	≥Tech	Yes	Yes	Yes	Yes	Yes	I will try to maintain my status	I will seek advice or counselling.	I will try again a test.	I will visit the clinic for the re test	Yes	home test	Yes	between 4&6 the tube must show where to be fitted not showing in inside already
Male	26-35	≥Gr 8	Yes	Yes, and diagrams are clear.	Yes	Yes	Yes	Test regularly or more often, after 3 months.	Visit nearest practitioner or hospital or clinic.	visit nearest clinic or hospital	visit nearest clinic or hospital	Yes	Home test as its easier and less scary compared to clinic.	Yes	everything is good and easy to use
Male	46-55	≥Tech	Yes	Yes	Yes	Yes	Yes	I will test after 3 months.	I will rush to the the nearest Clinic to re-test.	I will go to another pharmacy and buy another divice to test again.	I will go to the Clinic and sick advice.	Yes	Test at home	Yes	No
Female	56-65	≤Gr 7	Yes	Yes,Picture are also very helpful	Yes	Yes	Not with the faint positive, I could only see one clear line but with the other it was easy.	Go and recheck after 3 months.	Go to the Clinic to get medication.	Go to the clinic and test.	Go to the Clinic	Yes	Home test as it is easy to use.	Yes	No suggestions
Female	36-45	≥Gr 8	Yes	Very easy, picture are very helpful.	Yes	Yes	Yes, its very easy.	Happy and keep using protection.	Accept the result and then go and check CD4 count	Rush to Clinic for further investigation.	Go and re-test at the Clinic	Yes	Clinic to get counselling.	Yes	It fine, more like just a pregnancy test and hope its affordable.
Female	36-45	≥Gr 8	Yes	Yes	Yes	Yes	Yes	I will do my level best to protect myself from getting HIV infection.	I will go to the clinic to get a treatment and avoid spreading the infection to others.	I wiil return the test where I got it and tell them the test is not working.	I will test again.	Yes	Test at home.	Yes	No
Female	46-55	≤Gr 7	Yes	Yes, and the picture are helpful.	Yes	Yes	Yes	Repeat test after 3 months	Go to the Clinic.	Re-test again.	Go to the clinic and test again.	Yes	Clinic test.	Yes	Nothing to change, test kit is fine.
Female	26-35	≥Tech	Yes	Yes	Yes	Yes	Yes	I have to test after 3 months to make sure my result is still negative	going to the nearest health center to confirm the results	I will go to the clinic and test again	participant will take the test device to the clinic and see the counsellor	Yes	I prefer to test at home.	Yes	no, the device is easy to use and it can suit everyone regardless of educational back round
Male	36-45	≥Tech	Yes	Yes	Yes	Yes	Yes	I will throw it away if I tested negative, I will go to the clinic only if the results come out positive.	the Pt will visit the clinic for treatment	I will dispose it and try another test device	I will consult to the healthcare worker	Yes	Participant prefer home test.	Yes, both	at this moment no suggestions
Female	36-45	≤Gr 7	Yes	Yes, pictures helped too	Yes, was confused by the picture and moving the swab	Yes	no, but couldn’t see the feint line on the feint positive	go to the clinic and retest	go to the clinic	go to the clinic	go to the clinic	Yes	home test	Yes	no
Female	36-45	≥Gr 8	Yes	no, the most difficult instruction was placing the stand in a right position	Yes	Yes	Yes	Pt will go to the clinic and follow the procedures	go to the nearst clinic and follow the procedure of taking the medication	perform another test	I will try again the test	Yes	home test	Yes	no suggestions
Female	46-55	≤Gr 7	Yes	Yes	Yes	Yes	Yes, even though feint positive was not easy, could not see one line	No nothing.	go to clinic	go to clinic	go to clinic	Yes	Clinic	Yes	no
Male	26-35	≥Tech	Yes	Yes	Yes	Yes	Yes	Pt will test after 3 months	go to the nearst clinic or health care place	seek advice from the nearest clinic	conduct another test again	Yes	Test at home.	Yes	no suggestions is a perfect device for use
Female	46-55	≥Gr 8	Yes	Yes,picture help you even if you cant read.	Yes	Yes	Yes, despite feint positive could only see one line	go to the clinic and retest	go to the clinic for couselling and get medication	test again	go to clinic	Yes	home test as I wont stand clinic queues	Yes	no
Female	36-45	≤Gr 7	Yes	Yes	Yes	Yes	Yes	Accept the status and stress free.	Accept the status and start taking the medication.	Try the test again.	Do the test again until I am sure about the result.	Yes	Home test.	Yes	No
Male	26-35	≥Gr 8	Yes	Yes, and picture are helpful.	Yes, no pain	Yes	No, was not understanding the lines.	go to the clinic and re test to confirm	Will disclose first to a relative then go to the clinic.	Re-test again.	Re-test	Yes	Home test	Yes	On the lines if maybe there could be different lines for positive (Red) and negative (Blue) to the clear if reading results.
Male	26-35	≥Tech	Yes	Yes, and simple to follow.	Yes	Yes	Yes, using the instructions it was easy to interpret.	In 3 months time I have togo to the health service and test again.	Go to the health facilities for blood test.	Go and buy another device to re-test.	Consult to the practitioners for another test.	Yes	Test at home.	Yes	No, the was done perfectly.
Male	26-35	≥Gr 8	Yes	Yes	Yes	Yes	Yes	Feel happy and continue to have safe sex.	Go to the clinic and seek medication.	I will repeat the test.	Find someone with experience e.g. Doctor and nurses.	Yes	Home test	Yes	No
Male	36-45	≥Gr 8	Yes	Yes, picture are helpful.	Yes	Yes	Yes, Faint positive was not clear.	Stay negative.	Go to counselling at clinic.	Go to clinic.	Go to clinic.	Yes	Clinic as I will get counselling.	Yes	No
Male	26-35	≥Gr 8	Yes	Yes	Yes	Yes	Yes	Always test in order to know my results all the time.	Take a treatment and have safe sex to avoid spreading the HIV.	Test again until I get the result.	Do the test until I find out whether I am HIV negative or positive.	Yes	Home test, because is much easier.	Yes	No
Male	26-35	≥Gr 8	Yes	Yes, but the swabbing confused me, picture are good.	Yes	Yes	Yes, as pictures also help to compare.	Re-test after 3 months.	Go to the hospital and check CD4 count and take pills.	Re-test again.	Go to clinic	Yes	Home test as I will be alone.	Yes	No
Male	36-45	≥Tech	Yes	Yes	Yes	Yes	Yes a bit	thank God	go for medication	believe that I don’t have HIV positive	believe that I don’t have HIV	Yes	home test	Yes	Yes to make the test device clear on identifying the results
Female	36-45	≥Gr 8	Yes	Yes, pictures are okay	Yes	Yes	Yes	test again after 3 months	go to nearest clinic	test again	test again	Yes	home test	Yes	no
Female	56-65	≤Gr 7	Yes	Yes, pictures helped especially the old people	Yes	Yes, just that today I was seeing the test for the first time	no, I could only see one line on the feint positive and on the invalid I was confused as there were no lines	will be happy	go to the clinic	go to the clinic	go to the clinic	Yes	clinic as I am old	Yes	increasing wording on the instructions for the old people to see well
Female	36-45	≥Gr 8	Yes	Yes pictures are also helpful	Yes	Yes	Yes	Condomise always	go to the doctor and get medication	retest again	go to the doctor and test	Yes	clinic, so that I will be sure	Yes	no
Female	18-25	≥Gr 8	Yes	Yes, pictures are useful	Yes	Yes	Yes	retest again	go to clinic	retest again	go to clinic	Yes	home test	Yes	no
Male	36-45	≥Gr 8	Yes	Yes	Yes	Yes	Yes	request my partner to test also	go for treatment	test again until I get the results	seek a help for a re-test until I am sure about the results	Yes	get tested at a clinic it will help to ask questions and correct misunderstanding	Yes	no
Female	26-35	≥Gr 8	Yes`	Yes, pictures help a lot	Yes	Yes	Yes, except the feint positive where the Pt could only see one line	test again after 3 months	visit nearest clinic	do another test	test again	Yes	home test	Yes	no
Female	26-35	≥Gr 8	Yes	Yes inStructions were easy and pictures guided the Pt	Yes	Yes	Yes	wait 3 to 6 months and re-test	go to the clinic and follow the clinics instructions	test again	go to the clinic or hospital to make sure the test results come out	Yes	test at home due to the long queues at the clinic	Yes	no
Male	36-45	≥Gr 8	Yes	Yes	Yes	Yes	Yes	I have to go to hospital and take medication.	Go for counselling	Take another test device and test again until I find the results.	Go to the people who knows and consult.	Yes	Test at home.	Yes both	No suggestions, the test device is easier to use and it will bring a change.
Female	26-35	≥Gr 8	Yes	Yes,picture help.	Yes	Yes	Yes	Condomise and re-test again.	Go to the clinic.	Go to the clinic.	Re-test again	Yes	Home test	Yes	No
Female	36-45	≥Gr 8	Yes	Yes, got guidance from the IFU and picture.	Yes	Yes	No, got confused by negative mock result and positive result.	Take care of myself and practice safe always use condom.	Follow the instruction from the nurses,so that I can live long life.	Test again.	Ask for explanation from the healthcare workers.	Yes	Get tested at home first after get tested at a clinic.	Yes	No
Male	26-35	≤Gr 7	Yes	Yes	Yes	Yes	Yes, except for one with faint line, could only see one line.	Condomise.	Go to Hospital.	Re-test again.	Go to the doctor.	Yes	Home test	Yes	No
Male	36-45	≥Gr 8	Yes	Yes	Yes	Yes	Yes	Feel happy about being HIV negative.	Harry to the doctor place.	Seek help from others on how to use the the test device.	Test again until results come out.	Yes	Get tested at a clinic.	Yes	No
Female	36-45	≥Gr 8	Yes, but got confused.	Yes, picture help.	Yes	Yes, it was a bit confusing.	Yes, except the faint positive, I could not clearly see the faint line.	Test again after 3 months.	Go to nearest hospital	Repeat the test.	Go and test at the hospital.	Yes	Home test	Yes	No
Male	18-25	≥Gr 8	Yes	Yes	Yes	Yes	Yes	Continuening protecting myself, use condom all the time when I had sex.	Go to the nearest clinic for medication.	Try again the test	Test until I'm sure about the result.	Yes	Prefer to use this test at home	Yes	No
Male	26-35	≥Gr 8	Yes	Yes, it was easy, pictures are fine.	Yes	Yes	Yes	Re-test again.	Go to the clinic	Go to the clinic	Go to clinic	Yes	Home test	Yes	No
Male	18-25	≥Tech	Yes	its easy if you looking at the pictures	Yes	Yes	Yes	go to the clinic to retest after 3 months	go to nearest clinic	do another test	visit the nearest hospital	Yes	home test	Yes	no
Female	18-25	≥Tech	Yes	Yes	Yes	Yes	Yes	feel happy and start taking good care of myself	go to the clinic	take another test	take another test until I get the results	Yes	get tested at a clinic	Yes	no suggestions
Male	18-25	≤Gr 7	Yes	Yes, pictures are clear	Yes	Yes	Yes, but the feint positive was difficult to see the feint line	retest after 3 months	go to clinic	retest again	go to clinic	Yes	home test	Yes	no
Male	36-45	≥Tech	Yes	Yes, pictures are helpful	Yes	Yes	Yes	seek regular testing in the next 3 months	visit nearest HIV testing centre	visit nearest health facility to test again	visit nearest health facility to test again	Yes	home test	Yes	no
Female	18-25	≥Tech	Yes	Yes, pictures are very helpful	Yes	Yes	Yes	test every 3 months	go to the hospital	go to the clinic	go to the clinic	Yes	home test	Yes	no
Male	36-45	≥Tech	Yes	Yes	Yes	Yes	Yes	prevent myself	take treatment	take another test again	ask for the re test from the health worker	Yes	home test	Yes	no
Male	36-45	≥Gr 8	Yes	Yes, Picture are good	Yes	Yes	Yes	Re-test after 3 months.	Go to clinic and get counselling and treatment	Re-test	Go to re-test	Yes	Home test	Yes	No
Male	26-35	≤Gr 7	Yes	No difficulties	Yes	Yes	Yes	Live the life and accept	Get medication and continue with a normal life	Nothing I can do	Nothing, I will get the medication	Yes	Home test	Yes	No
Female	26-35	≤Gr 7	Yes	Yes, Pictures are nice and easy to follow	Yes	Yes	Yes, but faint positive was hard to see	Re-test after 3 months.	Go straight to clinic	Re-test again.	Re-test again	Yes	Home test	Yes	No
Male	18-25	≥Tech	Yes	Yes, picture are helpful.	Yes	Yes	Yes, faint positive was hard to read	Re-test again.	Go to the clinic	Re-test again.	Go to the clinic and re-test	Yes	Home test	Yes	No
Male	26-35	≤Gr 7	Yes	Yes	Yes	Yes	Yes	No need to consult into the doctor	Go to the doctor and ask for treatment	Take another test	Take another test	Yes	Home test due to a long queue	Yes	No
Male	46-55	≥Tech	Yes	Yes	Yes	Yes	Yes	Keep to myself and recommend the product for use again, Every after 2 to 3 months I will test again	First thing consult to the nearest clinic	Take another test	Consult to my medical practitioner	Yes	Prefer to test at home, because I understand the device clearly	Yes	Yes, we need to recruit more people and the test device is easier to use, also risk free
Female	18-25	≥Gr 8	Yes	Yes, Pictures are helpful	Yes	Yes	Yes	Happy	Go to the clinic	Re-test	Re-test	Yes	Home test	Yes	No
Female	18-25	≥Gr 8	Yes	Yes, pictures help a lot	Yes	Yes	Yes	Test after 3 months	Go to consult and test and get tablets	Re-test	Re-test again	Yes	Clinic	Yes	No
Female	26-35	≤Gr 7	Yes	Yes, Pictures are easy to follow	Yes	Yes	Yes	Re-test after 3 months.	Go to clinic	Go to clinic	Go to the clinic	Yes	Home test	Yes	No
Female	18-25	≥Tech	Yes	Yes, Pictures help	Yes	Yes	Very easy	Re-test after 3 months.	Visit clinic	Visit the clinic	Re-test again	Yes	Home test	Yes	No
Female	36-45	≥Tech	Yes	Yes, the instructions and pictures helped a lot	Yes	Yes, but I was scared a bit	Yes, but a bit trick	Continue to protect myself and test regular	Go and consult to the nearest clinic or healthcare facility, advice my parter as well.	Take a test again	Ask a qualified health worker about the result.	Yes	Get tested at a clinic.	Yes	Yes, step 8 was difficult for me if you can indicate area A and B for an example start to swab area A to B.
Female	26-35	≥Gr 8	Yes	Yes and the picture help	Yes	Yes	Yes	Test again after 3 months	Go to nearest clinic	Test again	Go to nearest clinic	Yes	Home test	Yes	No
Female	36-45	≥Gr 8	Yes	Yes, pictures are helpful	Yes	Yes	Yes	Test after 3 months	Go to clinic	Re-test	Go to clinic	Yes	Home test	Yes	No
Male	46-55	≤Gr 7	Yes	Yes	Yes	Yes	Yes	Feel happy, continue protecting myself	Take a treatment	Keep on trying again	Try again	Yes	Both test at home and test at clinic	Yes	No
Female	26-35	≥Gr 8	Yes	Yes,Pictures help a lot	Yes	Yes	Yes	Re-test after 3 months.	Go to the clinic	Re-test again.	Re-test again	Yes	Home test	Yes	No
Female	18-25	≥Gr 8	Yes	Yes, Pictures are helpful	Yes	Yes	Yes	Re-test after 3 months.	Go to the clinic	Re-test again.	Re-test again	Yes	Home test	Yes	No
Male	36-45	≤Gr 7	Yes	Yes, pictures helped	Yes	Yes	Yes	Feel happy and start protecting myself	Visit nearest hospital for a medication intake.	Go to hospital and explain about the invalid test result	Take a test again until I sure about result	Yes	Test at home	Yes	No
Male	36-45	≤Gr 7	Yes	Yes, Pictures are helpful	Yes	Yes	Yes, The faint positive was hard to read, could only see one line.	Re-test after 3 months.	Go to the clinic and get treatment	Re-test to the clinic	Go to the clinic	Yes	Home test	Yes	No
Male	26-35	≥Gr 8	Yes	Yes	Yes, when you follow IFU	Yes	Yes,but you need to view the mock results closer in order for interpriting them correctly	Feel happy and tell other the reasons I got the negative result	Go for counselling after I will take a treatment	Take a test again	Take a test again	Yes	Test at home	Yes	No, suggestions,but you need to observe the IFU closer and take a time don't rush.
Male	26-35	≥Tech	Yes	Yes,pictures are helpful	Yes	Yes	Yes	Re-test after 3 months.	Go for counselling and consultation	Re-test again.	Re-test again	Yes	Home test	Yes	No
Female	18-25	≥Tech	Yes	Yes, pictures help	Yes	Yes	Yes	Re-test after 3 months.	Go to the hospital	Re-test again.	Re-test again	Yes	Home test	Yes	No
Female	18-25	≥Tech	Yes	Yes	Yes	Yes	Yes	I will be happy	Go to the clinic	Take a test again	Do the test again	Yes	Test at home	Yes	No
Female	18-25	≥Tech	Yes	Yes	Yes	Yes	Yes	Feel happy and take a test after 3 months	Take the medication	Re-test	Look for help	Yes	Test at home	Yes	No
Male	36-45	≤Gr 7	Yes	Yes, picture help a lot even if you don’t understand instruction	Yes	Yes	Yes, except for the faint positive	Keep on testing	Go to the hospital	Re-test again.	Re-test again	Yes	Home test	Yes	No
Male	36-45	≥Tech	Yes	Yes, are helpful pictures than instructions	Yes	Yes	Yes	Feel happy and stay healthy by using protection	Take a treatment at the clinic and Adhere on medication	Take another test	Take onther test	Yes	Test at home	Yes	No
Male	18-25	≥Tech	Yes	Yes	Yes	Yes	Yes	Be happy and continue using protection	Seek medical intervention	Take a test again	Approach medial practitioner	Yes	Test at home	Yes	No
Male	26-35	≥Gr 8	Yes	Yes,Pictures were very helpful	Yes, and pain free	Yes	Yes	Re-test regularly	Go to the clinic and re-test to confirm and get counselling	Go to the clinic	Go to the clinic	Yes	Home test	Yes	No
Male	26-35	≥Gr 8	Yes	Yes,pictures help a lot	Yes	Yes	Yes	Re-test after 3 months.	Go to the hospital and re-test	Re-test	Re-test	Yes	Home test	Yes	No
Female	26-35	≥Gr 8	Yes	Yes	Yes	Yes	Yes	Accept my status	Go to the clinic for consultation	Take a test again	Take a test again	Yes	Test at home	Yes	No
Male	26-35	≥Gr 8	Yes	Yes, pictures very helpful	Yes	Yes	Yes, except for faint positive	Re-test	Go to clinic	Go to clinic	Go to clinic	Yes	Home test	Yes	No
Female	26-35	≥Gr 8	Yes	Yes	Yes	Yes	Yes	Keep living my life the way I am	Accept and live a healthy life	Try again	Take a test again	Yes	Test at home	Yes	No
Female	36-45	≥Tech	Yes	Yes	Yes	Yes	Yes	Continue with the good lifestyle	Have to seek a medical help	Take another test	Take another test	Yes	Test at home	Yes	No
Female	18-25	≥Tech	Yes	Yes, pictures are helpful	Yes	Yes	Yes	Re-test after 3 months.	Go to the clinic and check CD4 count	Re-test again.	Go to the clinic after retesting twice	Yes	Home test	Yes	No
Female	26-35	≥Gr 8	Yes	Yes	Yes	Yes	Yes	Feel happy and start new healthy life	Accept and take medication correctly	Take another test	Seek a help	Yes	Test at home	Yes	Yes, If the producer can remove step 8 process to swab inside the month
Female	26-35	≥Gr 8	Yes	Yes, pictures are helpful too	Yes	Yes	Yes	Re-test	Go to the clinic	Re-test	Go to the clinic and re-test	Yes	Home test	Yes	No
Male	26-35	≥Gr 8	Yes	Yes	Yes	Yes	Yes	Make sure I remain negative	Seek help	Take another until I get an valid result	Take another test	Yes	Test at home	Yes	No
Female	18-25	≥Tech	Yes	Yes, pictures help	No, did not understand that I should swab	Yes	Yes, except the faint positive was not clear	Re-test	Go to the clinic	Go to clinic and verify	Go to the clinic	Yes	Home test	Yes	No
Female	18-25	≥Tech	Yes	Yes	Yes	Yes	Yes	I will be happy and use condom always	Accept and start taking medication	Test again	Take another test until I get the result	Yes	Test at home	Yes, sexual partner only	No
Female	18-25	≥Tech	Yes	Yes	Yes	Yes	Yes	I will be happy and start protecting myself	Seek a counselling	Feel happy	Try another test	Yes	Test at home	No	No
Male	36-45	≤Gr 7	Yes	Yes, pictures help	Yes	Not yet, need to practice more as its first time seeing the mouth test	No, it was confusing with the blank results and faint positive	Test again after 3 months	Go to the clinic	Go to the clinic	Re-test again	Yes	Clinic	Yes	No
Male	18-25	≥Gr 8	Yes	Yes, pictures helped	No, steps 8 is difficult, no time specified for swabbing the gums	Yes	Yes	Feel happy and start protecting myself	Take a treatment at clinic	Take another again	Take a test again until I get the accurate result	Yes	Test at home	Yes	Yes, if the producer can change step 8, swabbing the gum to a finger prick
Female	36-45	≥Gr 8	Yes	Yes, picture help a lot	Yes	Yes	Yes, but on the faint positive I was not seeing the second line	Re-test after 3 months.	Seek counselling	Re-test	Re-test	Yes	Home test	Yes	No
Male	36-45	≤Gr 7	Yes	Yes	Yes	Yes	No, When I started interpriting the results it was difficult but at the end I started to notice how to interprite the results	start protecting myself against infections	Take medication	Take another test again	Take another test until I get a correct result	Yes	Test at home	Yes	No
Female	46-55	≥Gr 8	Yes	Yes, pictures also help	Yes	Yes	No, was confused with invalid, thought it was negative as well as the faint positive, I thought it was negative, could not see the faint line	Be happy	Go to the clinic and see a counseller	Go to the clinic and re-test	Go to the clinic	Yes	Home test	Yes	No
Male	18-25	≥Gr 8	Yes	Yes	Yes	Yes	Yes	Feel happy and start using a condom	Feel stressed but when time goes on I will accept	Buy another test device and test again	Visit nearest clinic for HIV test	Yes	Test at Home	Yes	No
Male	18-25	≥Gr 8	Yes	Yes, pictures help	Yes, though I was confused by the word swab	Yes	No, invalid I was confused and on the faint positive I could see only one line	Re-test aftre 3 months	Go to the clinic	Go to the clinic	Go to the clinic	Yes	Clinic	Yes	Change swab to swipe on IFU as swabbing it confusing
Male	36-45	≥Tech	Yes	Yes,pictures help	Yes	Yes	Yes, except faint positive	Re-test after 3 months.	Visit nearest Clinic	Re-test again.	Go to the clinic	Yes	Home test	Yes	No
Female	36-45	≥Gr 8	Yes	Yes,pictures help	Yes	Yes	Yes, beside the faint positive	Re-test again after 3 months	Go to the clinic	Re-test again.	Go to the clinic	Yes	Home test	Yes	No
Male	26-35	≥Gr 8	Yes	Yes, pictures helped	Yes	Yes	Yes	Take good care of myself	Maintain my status	Try another test device	Seek a health care worker's help	Yes	Both test a home and get tested at a clinic	Yes	No
Female	36-45	≥Tech	Yes	Yes	Yes	Yes	Yes, except for the positive	Be happy	Take the partner and then go to the clinic	Re-test again.	Go to the clinic	Yes	Home test	Yes	No
Male	18-25	≥Tech	Yes	Yes	Yes	Yes	Yes	Play safe always, meaning when I have sex I will use a condom	Seek a help to a supportive people	Take another test again	Take another test again	Yes	Test at Home	Yes	No
Male	18-25	≥Tech	Yes	Yes, pictures are helpful	Yes	Yes	Yes	Re-test after 3 months.	Go to the nearest clinic	Re-test again.	Go to the clinic	Yes	Home test	Yes	No
Female	18-25	≥Gr 8	Yes	Yes	No, the test device is confusing step 6 and 5	Yes	Yes	Test after 3 months	Take a test device to the clinic and show the healthcare workers	Visit nearest clinic and test again	Go to the clinic and test again.	Yes	Test at home	Yes	No
Female	26-35	≥Gr 8	Yes	Yes, pictures are helpful	No, failed to interpret what the arrows mean	Yes	Yes,They need careful obsevation especially the faint positive	Be happy	Go to the hospital for treatment	Repeat the test.	Go to the clinic/ hospital	Yes	Home test	Yes	No
Male	36-45	≥Tech	Yes	Yes, Pictures help	Yes	Yes	No, failure to follow instruction, especially the Ivalid test	Re-test again	Re-test again at Clinic	Consult at clinic	Go to the clinic	Yes	Home test	Yes	No
Male	36-45	≤Gr 7	Yes	Yes, pictures help	Yes	Yes	Yes	Re-test again	Go to the clinic	Go to the clinic	Go to the clinic	Yes	Clinic	Yes	No
Male	36-45	≥Gr 8	Yes	Yes, pictures does help	Yes	Yes	Yes,Bur was a bit confused on the faint positive, and not see the faint line	Re-test every 3 months	Go and take treatment	Re-test again.	Go to the doctor for information	Yes	Home test	Yes	No
Male	26-35	≥Gr 8	Yes	Yes, pictures are very interesting and helpful	Yes	Yes	Yes	Look after myself and practice safe sex all the time	I will understand my situation and find a way how to deal with the situation for an example support system	Try to use another test device again	Take another test device	Yes	Test at Home	Yes	No, I am very impressed about the product no changes need to be done
Male	56-65	≥Gr 8	Yes	Yes, pictures help	Yes	Yes	Yes,could not interpret the faint positive as was not putting his glasses	Condomise	Go for help/ counselling	Re-test again.	Re-test	Yes	Home test	Yes	No
Male	46-55	≥Gr 8	Yes	Yes, pictures are helpful	Yes	Yes	Yes	Re-test after 3 months.	Go to the clinic	Re-test	Re-test again	Yes	Home test	Yes	No
Male	46-55	≥Tech	Yes	Yes	Yes	Yes	Yes	I will make sure my status remain negative	Visit nearest clinic for counselling and start living a healthy lifestyles	Take another test or go for consultation into the nearest clinic	Seek a help from the heath workers at clinic	Yes	Test at home	Yes	No, but before the client buy this product, the must be someone to demostrate to the clients at Pharmacy on how to use this product.
Male	18-25	≥Tech	Yes	Yes, Pictures help	Yes	Yes	Yes	Re-test after 3 months.	Go to the clinic	Go to the clinic	Go to the clinic	Yes	Clinic	Yes	No
Female	26-35	≥Gr 8	Yes	Yes, pictures are very helpful	Yes	Yes	Yes	Test again after 3 months	Start taking treatment	Take another test device again	Take another test again until I get accurate result	Yes	Test at home	Yes	No
Male	46-55	≥Gr 8	Yes	Yes, pictures help	Yes	Yes	No, I could not interpret the faint positive as well as the invalid	Re-test	Go to the clinic	Go to the clinic	Go to the clinic	Yes	Clinic	Yes	No
Male	26-35	≥Gr 8	Yes	Yes	Yes	Yes	Yes	Use protection all the time	Start taking the medication	Take another test device again	Take another test device again	Yes	Test at Home	No	No
Male	36-45	≥Tech	Yes	Yes, pictures also help	Yes	Yes	Yes	Life goes on	Go to the clinic	Test again	Re-test	Yes	Home test	Yes	Put arrows on the stand to show where you slide the tube into.
Female	26-35	≥Gr 8	Yes	Yes,pictures help a lot	Yes	Yes	Yes, but the faint positive I thought it was negative	Condomise	Start taking medication	Re-test again.	Go to the clinic	Yes	Home test	Yes	No
Female	18-25	≥Tech	Yes	Yes, pictures help a lot	Yes	Yes	Yes	Be happy and condomise	Take treatment	Re-test again.	Go to the clinic	Yes	Home	Yes	No
Female	46-55	≥Tech	Yes	Yes, pictures give directions	Yes	Yes	Yes, but the faint positive was not easy to read	Be Happy	Go to the clinic	Re- test again	Re-test again	Yes	Home test	Yes	No
Male	36-45	≥Gr 8	Yes	Yes, pictures help	Yes	Yes	Yes, it was a bit tricky with faint positive	Condomise	Go to the clinic	Re-test again.	Re-test again	Yes	Home test	Yes	No
Male	18-25	≥Tech	Yes	Yes, pictures were helpful	Yes	Yes	Yes, except the first one, negative mock result	I will be happy	Visit nearest clinic and get medication	Take another test again	I will try another test device	Yes	Test at home	Yes	No, but there is confusion between step 5 and 6
Male	46-55	≤Gr 7	Yes	Yes, but if you read the intructions are easy	Yes	Yes	Yes	Feel happy and continue with the healthy lifestyle	Accept the situation and start taking treatment	Take another test device	Try another test device	Yes	Test at Home	Yes	No
Female	56-65	≥Gr 8	Yes	Yes , pictures help a lot	Yes	Yes	Yes, but hard for faint positive especially for people with eye sight problem	Go to the nearest clinic to re-test	Go to the clinic	Re-test again.	Re-test	Yes	Home test	Yes	No
Male	36-45	≥Tech	Yes	Yes, pictures help	Yes	Yes	Yes, except for the faint positive	Condomise and test with partner	Consult at a heath center	Re-test again.	Re-test	Yes	Home test	Yes	No
Male	36-45	≥Tech	Yes	Yes, pictures are helpful	Yes	Yes	Yes	Feel happy and start using a protection in order to maintain my status	Visit the nearest clinic for blood intake in case of CD4 cell and viral load level	Take another test device and try again	I will go for another test at the clinic until I get accurate result	Yes	Test at Home	Yes	No suggestions, this product is perfect
Female	56-65	≥Gr 8	Yes	Yes	Yes	Yes	Yes	Wait for 3 months and test again	Visit the nearest clinic for consultation	Take another test device and test	Visit the nearest clinic for a re-test	Yes	Test at home	Yes	No, the product is very easier
Female	18-25	≥Tech	Yes	Yes, pictures help	Yes	Yes	Yes, but hard on faint positive	Re-test after 3 months.	Go to the clinic and get medication	Re-test again.	Go to the clinic	Yes	Clinic	Yes	No
Male	18-25	≥Tech	Yes	Yes, pictures help	Yes	Yes	Yes, failed to see the faint line on the faint positive	Re-test after 3 months.	Visit the doctor	Go to the doctor and re-test	Go to the doctor	Yes	Home test	No, at clinic they will get information	No
Female	26-35	≥Gr 8	Yes	Yes, pictures were helpful	Yes	Yes	No, did not read the instructions correctly	Be happy	Go to the clinic for medication	Re-test again.	Re-test again	Yes	Home test	Yes	No
Male	26-35	≥Tech	Yes	Yes, pictures made the process easier	Yes	Yes	Yes	Take care of my health, use condom always in order for my status to remain negative	Seek counsellors for counselling and I will stop having unprotected sex to avoid spreading the HIV/AIDS	Buy another test device and re-test	Visit the hospital for re-test so that I can similaries or compare the results	Yes	Test at home	Yes	No
Female	46-55	≥Gr 8	Yes	Yes, pictures are helpful	Yes	Yes	Yes, except for faint positive, I could see only one line	Re-test again after 3 months	Go to the clinic	Go to the clinic	Go to the clinic	Yes	Home test	Yes	No
Female	46-55	≤Gr 7	Yes	Yes	Yes	Yes	Yes	Wait for 3 months and after 3 months take another test again	Visit nearest clinic for medication	Change the test device	Visit nearest clinic for clarity	Yes	Test at home	Yes	No
Male	18-25	≤Gr 7	Yes	Yes, pictures are helpful	Yes	Yes	Yes, except for the faint positive, it was not clear	Re-test after 3 months.	Go to the clinic	Re-test again.	Go to the clinic and re-test	Yes	Clinic	Yes	No
Male	18-25	≥Tech	Yes	Yes, pictures helped and guided me	Yes	Yes	Yes,but if was not using the IFU in interpreting the result I will be facing difficulties during the sessions	Make sure my status remain negative	Take treatment and stay healthy by following health workers intructions	I will change the test device design	Try another test device	Yes	Test at home	Yes	No
Male	18-25	≥Tech	Yes	Yes, pictures help	Yes	Yes	Yes	Re-test again	Re-test at the clinic	Re-test again.	Re-test again or visit the doctor	Yes	Home	Yes	No
Male	18-25	≥Tech	Yes	Yes,pictures are more helpful than words in a IFU	Yes	Yes	No, faint positive and positive results gave me a problem and I got confused a bit	I will tell my partner about my status and a device, my partner to do HCT also	Panic and tell my partner to test also	I will go to the clinic and test again	Visit the nearest clinic for HCT	Yes	Get tested at clinic in case of advance and counselling	Yes	Yes, the instruction should be more simple not mix the langauge on IFU, use one language in one IFU
Male	26-35	≥Tech	Yes	Yes, pictures assist	Yes	Yes	Yes	Re-test after 3 months.	Go to the hospital	Re-test again.	Go to the clinic	Yes	Home test	Yes	No
Male	26-35	≥Tech	Yes	Yes, pictures are helpful	Yes	Yes	Yes	Re-test every 3 months	Go to the clinic for treatment	Re-test again.	Go to the clinic and verify	Yes	Home test	Yes	No
Male	36-45	≥Tech	Yes	Yes	Yes	Yes	Yes	Continue using a protection	I will take treatment to maintain my health status	Try another test device until I get accurate result	Repeat the test until I get the result	Yes	Get tested at a clinic in case of counselling	Yes	No
Female	26-35	≥Tech	Yes	Yes, pictures help	Yes	Yes	Yes	Protection and testing	Go for counselling and get treatment	Re-test again	Go to the hospital and test	Yes	Home test	Yes	No
Female	36-45	≥Tech	Yes	Yes	Yes	Yes	Yes	Start taking good care of my health	Accept the situation and start taking treatment	Take another test until I get a valid result	I will try once if the result comes out the same, I will visit the nearest clinic	Yes	Test at home	Yes	No
Male	36-45	≥Tech	Yes	Yes, pictures are helpful	Yes	Yes	Yes, except the faint positive, I could see one line	Will be happy	Go to the hospital and re-test	Re-test again	Re-test again	Yes	Home test	Yes	No
Female	18-25	≥Tech	Yes	Yes	Yes	Yes	Yes	Apply window period method	Visit the nearest clinic for additional test	Visit the nearest to test again	Visit the nearest to test again	Yes	Test at home in case of privacy	Yes, both	No
Female	18-25	≥Tech	Yes	Yes, pictures help	Yes	Yes	Yes	Test after 3 months	Visit the nearest clinic	Re-test again	Re-test again	Yes	Home test	Yes	No
Male	46-55	≤Gr 7	Yes	Yes, pictures help	Yes	Yes	Yes, especially with the pictures on IFU	Safe sex	Go to the nearest health care center for counselling and enrol on the programme	Re-test	Visit a health care center	Yes	Home test	Yes	No
Female	18-25	≥Tech	Yes	Yes	Yes	Yes	Yes	I will start practicing safe sex	Visit health care center for CD4 count and practice safe sex	Try another test again	Visit nearest clinic	Yes	Test at home and clinic	Yes	No
Male	18-25	≥Tech	Yes	Yes	Yes	Yes	Yes	Stay negative by using protection all the time	Start taking medication as soon as possible	Try another test again	I will keep calm and try to find out about my situation to the clinic	Yes	Test at home	Yes	No, this product is the best
Female	26-35	≥Tech	Yes	Yes, pictures are helpful	Yes	Yes	Yes	Re-test again after 3 months	Go to the nearest facility	Re-test	Re-test ar the health facility	Yes	Home test	Yes	No
Female	26-35	≥Tech	Yes	Yes,pictures help	Yes	Yes	Yes	Re-test again after 3 months	Go to the clinic	Go to the clinic	Go to the clinc	Yes	Home	Yes	No
Male	36-45	≥Tech	Yes	Yes,pictures help	Yes	Yes	Yes, besides the faint positive	Re-test again	Go to the clinic	Re-test again	Go to the clinic	Yes	Clinic	Yes	No
Male	26-35	≤Gr 7	Yes	Yes, pictures help	Yes	Yes	Yes	Re-test after 3 months.	Go to the clinic	Re-test again	Re-test again	Yes	Clinic	Yes	No
Male	26-35	≥Tech	Yes	Yes, pictures help	Yes	Yes	Yes	Re-test after 3 months.	Go to the clinic	Re-test again	Visit nearest clinic	Yes	Home test	Yes	No
Female	18-25	≥Tech	Yes	Yes,pictures helped a lot	Yes	Yes	Yes	Keep calm and I told participant to refer back to the IFU after which the participant should test again after 3 months	Visit nearest clinic/ testing center	Visit nearest testing center	Visit clinic	Yes	Use this test	Yes	If we could swab once not twice, as I misread the instruction. I would prefer my test to work even if I swab once
Male	36-45	≤Gr 7	Yes	No, it was difficult, pictures helped	Yes	Yes, because I learned from my mistake	Yes	Participant took quite a while to answer and eventually scared" tedt after 3 months" he struggled to follow the arrows	Visit nearest HIV testing center	Visit nearest HIV testing center	Visit nearest HIV testing center	Yes	Yes	Yes	No
Male	36-45	≤Gr 7	Yes	Yes, pictures help	Yes, just that at first I used it wrong then realised the mistake	Yes	Yes, except the faint line was not visible on the faint positive	Visit the clinic after 3 months	Go to the doctor	Re-test again	Go to the doctor	Yes	Home test	Yes	No
Male	26-35	≥Tech	Yes	Yes, picrures are helpful	Yes	Yes	Yes	Test regularly	Re-test at the doctor	Re-test again	Re-test again	Yes	Home test	Yes	Brighten the teeth on the IFU
Female	36-45	≤Gr 7	Yes	Yes	Yes	Yes	Yes	Take care of my health by using a protection	Visit nearest clinic	Try another test device	Seek for a help	Yes	Test at home	Yes	No
Male	46-55	≤Gr 7	Yes	Yes	Yes	Yes	No, It was didifficult to interprete mock results especially invalid result	Visit nearest clinic for another test	Accept the situation and follow health workers instructions	Visit clinic for re-test	Visit clinic	Yes	Test at home	Yes	No
Female	36-45	≥Tech	Yes	Yes, pictures help	Yes	Yes	Yes	Re-test after 3 months.	Go to the clinic	Repeat the test.	Repeat the test at the clinic	Yes	Home test	Yes	No
Male	46-55	≥Gr 8	Yes	Yes, pictures are helpful	Confusing in the beginning but easy to use	Yes	Yes,except for faint positive, could only see one line	Re-test at the clinic	Go to the clinic	Re-test again	Re-test at clinic	Yes	Home	Yes	No
Male	26-35	≥Gr 8	Yes	Yes, pictures are helpful	Yes	Yes	Yes	Condomise	Go to the hospital	Re-test again	Go and test on a Hospital	Yes	Home test	Yes	No
Female	18-25	≥Tech	Yes	Yes	Yes	Yes	Yes	Feel happy and tell my partner to test also	I will disclose my status to the trusted family members fisrt and start taking medication at the clinic	Try another test again	Visit nearest clinic	Yes	Test at home	Yes	No
Female	56-65	≤Gr 7	Yes	Yes	Yes	Yes	Yes	I will accept my status and start using protection	I will accept my status and go for medition	Go for another test	Go for test again until I get a valid result	Yes	Test at home	Yes	No
Female	26-35	≤Gr 7	Yes	Yes	Yes, except the stand	Yes	Yes	I continue to use condom	Seek for medication	Test again	I would go to the doctor or clinic	Yes	Get tested at a clinic	Yes	Yes, the stand is not enough visible
Female	36-45	≤Gr 7	Yes	Yes, pictures help	Yes	Yes	Yes, except for faint positive, could initially see one line	Re-test after 3 months.	Take medication	Repeat the test.	Re-test again	Yes	Home test	Yes	No
Female	26-35	≤Gr 7	Yes	Yes	Yes	Yes	Yes	Wait for window period	Visit nearest clinic	Try again	Try again until I get valid result	Yes	Test at Home	Yes	No
Female	26-35	≤Gr 7	Yes	Yes, pictures help	Yes	Yes	Yes	Re-test after 3 months.	Go to the clinic and re-test	Go to the clinic and re-test	Go to the clinic and re-test	Yes	Home test	Yes	No
Male	18-25	≤Gr 7	Yes	Yes	Yes	Yes	Yes	I feel happy and test again after 3 months	Angry and accept my status	Test again	Ask health workers	Yes	Test at home	Yes	No
Male	26-35	≤Gr 7	Yes	Yes	Yes	Yes	Yes	Feel happy and continue living a health life	Visit nearest clinic for more information	Take another test device and test again	Go for consultation for more explanation	Yes	Test at Home	Yes	No
Male	56-65	≤Gr 7	Yes	Yes,pictures are helpful	Yes	Yes	Yes, except for one result (faint positive) the other line is not clear	Go to nearest clinic and test again	Go to the nearest clinic	Go to the nearest clinic	Go to the nearest clinic	Yes	Home test	Yes	No
Male	36-45	≤Gr 7	Yes	Yes	Yes	Yes	Yes	Feel free	Stressed and seek counselling	Try again	Continue to test until I get a valid and accurate results	Yes	Test at home	Yes, sexual partner only	No
Male	36-45	≤Gr 7	Yes	Yes,pictures help	Yes	Yes	Yes, only the faint positive ithought it was negative as I could not see the faint line	Re-test again after 3 months	Go to the clinic and get treatment	Re-test again	Re-test again at clinic	Yes	Home test	Yes	No
Male	56-65	≤Gr 7	Yes	Yes	Yes	Yes	Yes	Feel happy only	Visit nearest clinic for medication intake	Take another test device and test	I will quite and visit nearest clinic for a re-test	Yes	Test a home	Yes	No
Male	36-45	≤Gr 7	Yes	Yes,pictures do help	Yes	Yes	Yes	Re-test again after 3 months	Re-test again at Clinic	Re-test again	Go to the clinic	Yes	Home test	Yes	No
Male	46-55	≤Gr 7	Yes	Yes	Yes	Yes	Yes	Test again after few months	Visit nearest clinic	Get another test and test again	I don't know or I have to find another tedt device and test again	Yes	Test at home	Yes	Yes, step 6 is difficult I think if your product can come with step 6 complete I mean the tube come together with the stand
Female	46-55	≤Gr 7	Yes	Yes, very easy	Yes	Yes	Yes	Test again after few months	Visit nearest clinic for medication intake	I will test again after 3 months (Window period)	Visit nearest clinic for information about my result	Yes	Test at home, in case of privacy	Yes	No, the test device is easy enough
Male	≥ 65	≤Gr 7	Yes	Yes, pictures are okey, and they help	Yes	Yes	Yes	Be happy	Go to the clinic	Re-test again	Go to the clinic	Yes	Clinic	Yes	No
Male	36-45	≤Gr 7	Yes	Yes, pictures help	Yes	Yes	Yes	Re-test again	Go to Clinic	Re-test again	Go to consult a Doctor	Yes	Home test	Yes	No
Female	46-55	≤Gr 7	Yes	Yes,pictures were helpful	Yes	Yes	Yes	Test again after few months	Visit nearest clinic for medication intake	Take another test device and test again	I will continue to test	Yes	Test at home	Yes	No
Male	56-65	≤Gr 7	Yes	Yes, pictures do help	Yes	Yes	Yes, just the faint positive I could see only one line at "C"	Re-test in 3 months time	Go to the clinic for treatment	Re-test again	Re-test again	Yes	Home test	Yes	No
Male	36-45	≤Gr 7	Yes	Yes	Yes	Yes	Yes	Use condom all the time so that I can keep my status all the time and test HIV always	Visit nearest clinic	Re-test for HIV	Visit nearest health facility to test again	Yes	Test at home	Yes	Yes, for the elder people and illiteracy the must be a health worker who can able to educate them on how to use this test device
Female	36-45	≤Gr 7	Yes	Yes,pitures help	Yes	Yes	Yes, I could not see the faint positive	Re-test again at a clinic after 3 months	Go to the clinic	Re-test after 3 months	Go to the clinic	Yes	Home test	Yes	No
Female	56-65	≤Gr 7	Yes	Yes	No, the study device was bit difficult on step 8	Because the test was difficult and confusing especially step 6 and 8	No the faint line was invisible or far visible, so I got confused on positive and invalid mock results to interprete	Feel happy and test again after 3 months	Feel stress and visit nearest for clinic for medication	Test again	Test again until I get valid results	Yes	Test at home	Yes	No, the test is easier to ise but you need to read the IFU carefully
Male	36-45	≤Gr 7	Yes	Yes, pictures help	Yes	Yes	Yes, only the faint positive, I could see one line at "C"	Re-test again after 3 months	Go to the clinic	Re-test again	Re-test again	Yes	Home test	Yes	No
Male	26-35	≤Gr 7	Yes	Yes, pictures help	Yes	Yes	Yes	Test after 3 months	Go to the clinic for treatment	Re-test again	Re-test again	Yes	Home test	Yes	No
Male	36-45	≤Gr 7	Yes	Yes	Yes	Yes	Yes	Test again after 3 months	Visit nearest clinic	Obtain another test	Test again	Yes	Test at home and clinic	Yes	No
Female	56-65	≤Gr 7	Yes	Yes	Yes	Yes	Yes	I will continue visiting clinic for HIV test	Visit nearest clinic for medication intake	Visit nearest clinic and test again	Visit nearest clinic to make sure about my result status	Yes	Test at home	Yes	No
Female	36-45	≤Gr 7	Yes	Yes, pictures help	Yes	Yes	Yes, except for faint positive	Re-test after 3 months.	Visit nearest clinic	Visit nearest clinic	Visit nearest clinic	Yes	Home test	Yes	No, maybe increase font on the instruction to help those vision problem
Male	26-35	≤Gr 7	Yes	Yes, pictures help	Yes, but confused by what swabbing means	Yes	No, maybe I did not read carefully on the results intepretation	Go to the clinic	Go to the clinic	Re-test again	Go to the clinic	Yes	Home test	Yes	No
Male	≥65	≤Gr 7	Yes	Yes	Yes	No, the device was much difficult to me and confusing	No, it was my first time to interprete the results all mock results were difficult	Test again	Ask for help or visit nearest clinic	Test again	Test again	Yes	Test at home	No	No
Male	36-45	≤Gr 7	Yes	Yes, pictures help	No, I did not read the instructions, was working at the pictures only	Yes	Yes, Was confused with clear positive, I had not read the IFU well	Be happy	Go to the clinic	Repeat the test.	Repeat the test	Yes	Home test	Yes	No
Female	36-45	≤Gr 7	Yes	Yes, pictures helped me	Yes	Yes	Yes	I will protect myself with using a condom always	Accept my status and use protection always	Visit nearest clinic and test again	Take another test and try again	Yes	Test at home	Yes	No
Female	26-35	≤Gr 7	Yes	Yes, pictures help	Yes	Yes	No, it was confusing to the faint positive and the invalid	Go to the clinic	Protect myself	Go to the clinic	Go to the clinic	Yes	Clinic	Yes	No
Female	36-45	≤Gr 7	Yes	Yes, pictures help	No, was confused on how to use it as I was handling it wrongly	Yes	Yes, except for faint positive	Condomise	Go to the clinic for treatment	Go to the clinic	Re-test again	Yes	Clinic	Yes	No
Male	26-35	≤Gr 7	Yes	Yes	Yes	Yes	Yes	Seek regular test at clinic	Visit nearest clinic for medication	Visit nearest clinic for double test	Visit nearest clinic	Yes	Clinic	Yes	No
Male	26-35	≤Gr 7	Yes	Yes, pictures make it easier	Yes	Yes	Yes	Be happy	Seek help at a clinic	Re-test again	Re-test again and go to the clinic	Yes	Home test	Yes	No
Male	36-45	≤Gr 7	Yes	Yes	Yes	Yes	Yes	Test again after 3 months	Visit nearest health center	Visit HIV testing center	Visit nearest testing center	Yes	Test at home	Yes	No
Male	26-35	≤Gr 7	Yes	Yes, pictures help	Yes	Yes	Yes, except for faint positive because I did not follow instructions	Go to nearest clinic	Go to the clinic for counselling	Repeat the test.	Go to the nearest clinic	Yes	Home test	Yes	No
Male	26-35	≤Gr 7	Yes	Yes	Yes	Yes	Yes	Continue to take care of my health	Visit nearest clinic for a test again	Visit nearest clinic for a help	Test until I get valid result	Yes	Test at home	Yes	No
Female	18-25	≤Gr 7	Yes	Yes,pictures help	No, I did not read the instructions well that I should swab	Yes	Yes	Condomise	Get treatment	Re-test again	Go to the clinic	Yes	Clinic	Yes	No
Male	36-45	≤Gr 7	Yes	Yes, pictures help	Yes	Yes	Yes, only the faint positive was hard to see	Be happy	Go to the clinic	Re-test again	Re- test again	Yes	Home test	Yes	No
Male	36-45	≥Tech	Yes	Yes, pictures help a lot	Yes	Yes	Yes	Condomise always	Go to the clinic	Go to the clinic to test	Go to the nerearest clinic	Yes	Home test	Yes	Put arrows on the stand to sure how to slide the tube into the stand
Male	36-45	≥Tech	Yes	Yes, pictures play a big role	Yes	Yes	Yes	Condomise	Go to the clinic	Re-test again	Re-test again	Yes	Home test	Yes	No
Female	26-35	≥Tech	Yes	Yes, pictures helped me	Yes	Yes	Yes	I will continue to maintain my health status with using condom	Visit the nereast clinic	Re-test	Visit the nereast clinic	Yes	Test at Home	Yes	No
Female	36-45	≥Gr 8	Yes	Yes, As long as you take time	Yes	Yes	Yes	Re-test after three months	Go to nearest clinic for counselling and help	Go and test again	Repeat test	Yes	Home	Yes	None
